# Supplementary material for: Uncoupling evolutionary changes in DNA sequence, transcription factor occupancy and enhancer activity
Source: eLife. 2017 Aug 9;6:e28440. doi: 10.7554/eLife.28440 (PMC5550276; doi:10.7554/eLife.28440)
Supplement: Supplementary file 1. — Shown are number of reads used for both replicates, number of peaks called using IDR of 1% (Materials and methods) on D. virilis along with the number of peaks translated per condition using pslmap (Materials and methods). D.melanogaster peaks are from a previous study from our lab (Zinzen et al., 2009). Intersect corresponds to the number of peaks that intersect between both species along with their corresponding percentages according to both species. DOI: http://dx.doi.org/10.7554/eLife.28440.013 [file elife-28440-supp1.xlsx]

## Sheet: Supplementary file 1
Condition	# of uniquely aligned reads (Rep1/Rep2)	IDR Dvir peaks	IDR Dvir peaks translated	% of Dvir peaks translated	Dmel peaks number (Zinzen et. al. 2009)	Intersect	% as of Dmel	% as of Dvir	% Conservation per TF
Twi 2-5h	2190469/4681307	3056	2807	0.918521	1620	714	0.440741	0.254364	0.544959
Twi 5-7h	5972611/6418959	9630	8604	0.893458	1753	1201	0.685111	0.139586
Twi 7-10h	7462002/6026521	3294	2858	0.867638	1576	782	0.496193	0.273618
Tin 5-7h	6034765/7956490	3570	3017	0.845098	1154	624	0.540728	0.206828	0.54445
Tin 7-10h	2326792/8079379	2791	2585	0.926191	1017	558	0.548673	0.215861
Mef2 2-5h	3846688/5375672	178	149	0.837079	444	15	0.0337838	0.100671	0.25771
Mef2 5-7h	5100041/3443691	379	355	0.936675	1834	155	0.0845147	0.43662
Mef2 7-10h	2014898/4628331	2315	2111	0.911879	2186	690	0.315645	0.326859
Mef2 10-14h	5300138/5809685	1463	1287	0.879699	1737	464	0.267127	0.360528
Mef2 14-17h	4109098/3489355	2672	2578	0.96482	1808	740	0.409292	0.287044
Bap 7-10h	7600295/7380539	746	630	0.844504	692	130	0.187861	0.206349	0.187861
Bin 7-10h	5983753/8356134	1395	1185	0.849462	1084	323	0.29797	0.272574	0.258746
Bin 10-14h	3378532/7666280	471	400	0.849257	613	104	0.169657	0.26
Bin 14-17h	6296803/7729083	1325	1084	0.818113	1190	320	0.268908	0.295203
Input 2-5h	7799640/6546973
Input 5-7h	8327032/6410738
Input 7-10h	6779298/7438228
Input 10-14h	7791799/7190258
Input 14-17h	7402037/9389452
