# Supplementary material for: Uncoupling evolutionary changes in DNA sequence, transcription factor occupancy and enhancer activity
Source: eLife. 2017 Aug 9;6:e28440. doi: 10.7554/eLife.28440 (PMC5550276; doi:10.7554/eLife.28440)
Supplement: Supplementary file 2: — Coordinates correspond to D. virilis flybase-R1.2 assembly version (or droVir3 in UCSC) DOI: http://dx.doi.org/10.7554/eLife.28440.014 [file elife-28440-supp2.xlsx]

## Sheet: Supplementary file 2
Scaffold	Start	End	Dvir CRM ID
scaffold_10322	61663	61896	Dvir_CRM_1
scaffold_10322	64397	64871	Dvir_CRM_2
scaffold_10322	70691	71143	Dvir_CRM_3
scaffold_10322	90530	90848	Dvir_CRM_4
scaffold_10322	125106	125307	Dvir_CRM_5
scaffold_10322	128361	128570	Dvir_CRM_6
scaffold_10322	135032	135240	Dvir_CRM_7
scaffold_10322	135517	135742	Dvir_CRM_8
scaffold_10322	143330	143766	Dvir_CRM_9
scaffold_10322	151787	151999	Dvir_CRM_10
scaffold_10322	152775	153036	Dvir_CRM_11
scaffold_10322	153542	153948	Dvir_CRM_12
scaffold_10322	162133	162398	Dvir_CRM_13
scaffold_10322	177118	177319	Dvir_CRM_14
scaffold_10322	199689	199890	Dvir_CRM_15
scaffold_10322	201400	201615	Dvir_CRM_16
scaffold_10322	212663	212864	Dvir_CRM_17
scaffold_10322	213497	214104	Dvir_CRM_18
scaffold_10322	222304	222859	Dvir_CRM_19
scaffold_10322	242125	242356	Dvir_CRM_20
scaffold_10322	242699	242900	Dvir_CRM_21
scaffold_10322	243958	244159	Dvir_CRM_22
scaffold_10322	244694	244896	Dvir_CRM_23
scaffold_10322	256254	256455	Dvir_CRM_24
scaffold_10322	258549	258750	Dvir_CRM_25
scaffold_10322	338924	339125	Dvir_CRM_26
scaffold_10322	340444	340685	Dvir_CRM_27
scaffold_10322	362945	363512	Dvir_CRM_28
scaffold_10322	374787	374991	Dvir_CRM_29
scaffold_10322	375551	375752	Dvir_CRM_30
scaffold_10322	380945	381205	Dvir_CRM_31
scaffold_10322	381476	381694	Dvir_CRM_32
scaffold_10322	382279	382490	Dvir_CRM_33
scaffold_10322	395919	396121	Dvir_CRM_34
scaffold_10322	401427	401686	Dvir_CRM_35
scaffold_10322	402459	402716	Dvir_CRM_36
scaffold_10322	421594	421795	Dvir_CRM_37
scaffold_10322	439002	439263	Dvir_CRM_38
scaffold_10324	5173	5469	Dvir_CRM_39
scaffold_10324	6631	6832	Dvir_CRM_40
scaffold_10324	9165	9366	Dvir_CRM_41
scaffold_10324	18885	19086	Dvir_CRM_42
scaffold_10324	22755	22956	Dvir_CRM_43
scaffold_10324	30844	31045	Dvir_CRM_44
scaffold_10324	32271	32527	Dvir_CRM_45
scaffold_10324	54989	55190	Dvir_CRM_46
scaffold_10324	58496	58697	Dvir_CRM_47
scaffold_10324	63271	63508	Dvir_CRM_48
scaffold_10324	64443	64692	Dvir_CRM_49
scaffold_10324	69621	69822	Dvir_CRM_50
scaffold_10324	71397	71598	Dvir_CRM_51
scaffold_10324	85064	85275	Dvir_CRM_52
scaffold_10324	87960	88161	Dvir_CRM_53
scaffold_10324	89013	89214	Dvir_CRM_54
scaffold_10324	91594	91859	Dvir_CRM_55
scaffold_10324	102691	102893	Dvir_CRM_56
scaffold_10324	103363	103564	Dvir_CRM_57
scaffold_10324	128018	128340	Dvir_CRM_58
scaffold_10324	142726	142927	Dvir_CRM_59
scaffold_10324	209897	210502	Dvir_CRM_60
scaffold_10324	213993	214194	Dvir_CRM_61
scaffold_10324	214890	215172	Dvir_CRM_62
scaffold_10324	215406	215711	Dvir_CRM_63
scaffold_10324	216847	217157	Dvir_CRM_64
scaffold_10324	220647	220848	Dvir_CRM_65
scaffold_10324	224154	224377	Dvir_CRM_66
scaffold_10324	225620	226066	Dvir_CRM_67
scaffold_10324	249886	250087	Dvir_CRM_68
scaffold_10324	250962	251163	Dvir_CRM_69
scaffold_10324	263827	264395	Dvir_CRM_70
scaffold_10324	264813	265014	Dvir_CRM_71
scaffold_10324	265973	266174	Dvir_CRM_72
scaffold_10324	274962	275163	Dvir_CRM_73
scaffold_10324	284660	284861	Dvir_CRM_74
scaffold_10324	288403	288650	Dvir_CRM_75
scaffold_10324	300431	300632	Dvir_CRM_76
scaffold_10324	301348	301555	Dvir_CRM_77
scaffold_10324	357293	357632	Dvir_CRM_78
scaffold_10324	367188	367435	Dvir_CRM_79
scaffold_10324	376544	377455	Dvir_CRM_80
scaffold_10324	383203	383470	Dvir_CRM_81
scaffold_10324	385162	385363	Dvir_CRM_82
scaffold_10324	386369	386683	Dvir_CRM_83
scaffold_10324	388657	388914	Dvir_CRM_84
scaffold_10324	402335	402536	Dvir_CRM_85
scaffold_10324	402780	402993	Dvir_CRM_86
scaffold_10324	426486	426687	Dvir_CRM_87
scaffold_10324	434125	434326	Dvir_CRM_88
scaffold_10324	465286	465487	Dvir_CRM_89
scaffold_10324	474134	474335	Dvir_CRM_90
scaffold_10324	482569	482770	Dvir_CRM_91
scaffold_10324	495715	495917	Dvir_CRM_92
scaffold_10324	524355	524734	Dvir_CRM_93
scaffold_10324	525236	525491	Dvir_CRM_94
scaffold_10324	525963	526171	Dvir_CRM_95
scaffold_10324	532513	532714	Dvir_CRM_96
scaffold_10324	533164	533365	Dvir_CRM_97
scaffold_10324	536445	536646	Dvir_CRM_98
scaffold_10324	541842	542043	Dvir_CRM_99
scaffold_10324	545168	545369	Dvir_CRM_100
scaffold_10324	546107	546308	Dvir_CRM_101
scaffold_10324	555569	555805	Dvir_CRM_102
scaffold_10324	556082	556368	Dvir_CRM_103
scaffold_10324	557942	558143	Dvir_CRM_104
scaffold_10324	577726	577927	Dvir_CRM_105
scaffold_10324	595224	595425	Dvir_CRM_106
scaffold_10324	599835	600269	Dvir_CRM_107
scaffold_10324	601261	601462	Dvir_CRM_108
scaffold_10324	602105	602306	Dvir_CRM_109
scaffold_10324	639959	640717	Dvir_CRM_110
scaffold_10324	641044	641245	Dvir_CRM_111
scaffold_10324	646779	647191	Dvir_CRM_112
scaffold_10324	661711	661912	Dvir_CRM_113
scaffold_10324	687604	687805	Dvir_CRM_114
scaffold_10324	710151	710352	Dvir_CRM_115
scaffold_10324	715982	716368	Dvir_CRM_116
scaffold_10324	730999	731200	Dvir_CRM_117
scaffold_10324	731453	731654	Dvir_CRM_118
scaffold_10324	734200	734504	Dvir_CRM_119
scaffold_10324	735142	735343	Dvir_CRM_120
scaffold_10324	735546	735934	Dvir_CRM_121
scaffold_10324	750816	751117	Dvir_CRM_122
scaffold_10324	759862	760063	Dvir_CRM_123
scaffold_10324	763196	763570	Dvir_CRM_124
scaffold_10324	773975	774181	Dvir_CRM_125
scaffold_10324	782212	782413	Dvir_CRM_126
scaffold_10324	789148	789356	Dvir_CRM_127
scaffold_10324	790699	790944	Dvir_CRM_128
scaffold_10324	791290	791500	Dvir_CRM_129
scaffold_10324	795608	795915	Dvir_CRM_130
scaffold_10324	797363	797849	Dvir_CRM_131
scaffold_10324	799399	799743	Dvir_CRM_132
scaffold_10324	800794	801136	Dvir_CRM_133
scaffold_10324	801752	802060	Dvir_CRM_134
scaffold_10324	802453	803219	Dvir_CRM_135
scaffold_10324	803479	803680	Dvir_CRM_136
scaffold_10324	803971	804400	Dvir_CRM_137
scaffold_10324	807221	807422	Dvir_CRM_138
scaffold_10324	822070	822271	Dvir_CRM_139
scaffold_10324	824089	824352	Dvir_CRM_140
scaffold_10324	827332	827780	Dvir_CRM_141
scaffold_10324	839310	839610	Dvir_CRM_142
scaffold_10324	841382	841583	Dvir_CRM_143
scaffold_10324	842063	842402	Dvir_CRM_144
scaffold_10324	914353	914554	Dvir_CRM_145
scaffold_10324	918508	918723	Dvir_CRM_146
scaffold_10324	919883	920084	Dvir_CRM_147
scaffold_10324	920334	920697	Dvir_CRM_148
scaffold_10324	923713	923914	Dvir_CRM_149
scaffold_10324	925889	926090	Dvir_CRM_150
scaffold_10324	953531	953741	Dvir_CRM_151
scaffold_10324	957562	957785	Dvir_CRM_152
scaffold_10324	964492	964693	Dvir_CRM_153
scaffold_10324	979059	979260	Dvir_CRM_154
scaffold_10324	979877	980096	Dvir_CRM_155
scaffold_10324	985204	985405	Dvir_CRM_156
scaffold_10324	985751	986081	Dvir_CRM_157
scaffold_10324	986594	986802	Dvir_CRM_158
scaffold_10324	996836	997037	Dvir_CRM_159
scaffold_10324	1003104	1003305	Dvir_CRM_160
scaffold_10324	1003569	1003770	Dvir_CRM_161
scaffold_10324	1020504	1020705	Dvir_CRM_162
scaffold_10324	1021022	1021264	Dvir_CRM_163
scaffold_10324	1025041	1025242	Dvir_CRM_164
scaffold_10324	1027919	1028120	Dvir_CRM_165
scaffold_10324	1039186	1039387	Dvir_CRM_166
scaffold_10324	1042143	1042344	Dvir_CRM_167
scaffold_10324	1044704	1044905	Dvir_CRM_168
scaffold_10324	1068398	1068599	Dvir_CRM_169
scaffold_10324	1080554	1080755	Dvir_CRM_170
scaffold_10324	1083692	1083893	Dvir_CRM_171
scaffold_10324	1098494	1098740	Dvir_CRM_172
scaffold_10324	1099490	1099691	Dvir_CRM_173
scaffold_10324	1109021	1109290	Dvir_CRM_174
scaffold_10324	1152228	1152540	Dvir_CRM_175
scaffold_10324	1153784	1154362	Dvir_CRM_176
scaffold_10324	1164443	1164644	Dvir_CRM_177
scaffold_10324	1202079	1202310	Dvir_CRM_178
scaffold_10324	1205172	1205401	Dvir_CRM_179
scaffold_10324	1234040	1234270	Dvir_CRM_180
scaffold_10324	1235001	1235202	Dvir_CRM_181
scaffold_10324	1248215	1248416	Dvir_CRM_182
scaffold_10324	1269254	1269455	Dvir_CRM_183
scaffold_10324	1273252	1273453	Dvir_CRM_184
scaffold_10324	1273697	1273993	Dvir_CRM_185
scaffold_10324	1287609	1287810	Dvir_CRM_186
scaffold_12100	31952	32153	Dvir_CRM_187
scaffold_12100	32909	33110	Dvir_CRM_188
scaffold_12100	58563	58787	Dvir_CRM_189
scaffold_12100	145746	145947	Dvir_CRM_190
scaffold_12205	7495	7770	Dvir_CRM_191
scaffold_12308	1001	1242	Dvir_CRM_192
scaffold_12308	4050	4251	Dvir_CRM_193
scaffold_12393	2041	2242	Dvir_CRM_194
scaffold_12420	5712	5913	Dvir_CRM_195
scaffold_12472	19555	19756	Dvir_CRM_196
scaffold_12472	37130	37331	Dvir_CRM_197
scaffold_12472	38170	38371	Dvir_CRM_198
scaffold_12472	38918	39119	Dvir_CRM_199
scaffold_12472	39755	40044	Dvir_CRM_200
scaffold_12472	43117	43318	Dvir_CRM_201
scaffold_12472	45227	45450	Dvir_CRM_202
scaffold_12472	71377	71619	Dvir_CRM_203
scaffold_12472	98860	99061	Dvir_CRM_204
scaffold_12472	114519	114720	Dvir_CRM_205
scaffold_12472	120529	120799	Dvir_CRM_206
scaffold_12472	151026	151227	Dvir_CRM_207
scaffold_12472	178018	178219	Dvir_CRM_208
scaffold_12472	190140	190341	Dvir_CRM_209
scaffold_12472	190923	191130	Dvir_CRM_210
scaffold_12472	191542	191743	Dvir_CRM_211
scaffold_12472	192643	192906	Dvir_CRM_212
scaffold_12472	194320	194562	Dvir_CRM_213
scaffold_12472	197507	197735	Dvir_CRM_214
scaffold_12472	200310	200562	Dvir_CRM_215
scaffold_12472	211515	211716	Dvir_CRM_216
scaffold_12472	212137	212360	Dvir_CRM_217
scaffold_12472	218970	219171	Dvir_CRM_218
scaffold_12472	221854	222077	Dvir_CRM_219
scaffold_12472	268340	268541	Dvir_CRM_220
scaffold_12472	269940	270141	Dvir_CRM_221
scaffold_12472	278792	278993	Dvir_CRM_222
scaffold_12472	321833	322228	Dvir_CRM_223
scaffold_12472	324054	324255	Dvir_CRM_224
scaffold_12472	337133	337334	Dvir_CRM_225
scaffold_12472	337899	338100	Dvir_CRM_226
scaffold_12472	342743	342944	Dvir_CRM_227
scaffold_12472	343927	344168	Dvir_CRM_228
scaffold_12472	344493	344694	Dvir_CRM_229
scaffold_12472	352186	352661	Dvir_CRM_230
scaffold_12472	353106	353350	Dvir_CRM_231
scaffold_12472	356174	356375	Dvir_CRM_232
scaffold_12472	358153	359116	Dvir_CRM_233
scaffold_12472	365281	365513	Dvir_CRM_234
scaffold_12472	365765	366006	Dvir_CRM_235
scaffold_12472	366434	366635	Dvir_CRM_236
scaffold_12472	367193	367394	Dvir_CRM_237
scaffold_12472	370323	370524	Dvir_CRM_238
scaffold_12472	379658	379903	Dvir_CRM_239
scaffold_12472	380449	380666	Dvir_CRM_240
scaffold_12472	380980	381181	Dvir_CRM_241
scaffold_12472	394130	394394	Dvir_CRM_242
scaffold_12472	397374	397619	Dvir_CRM_243
scaffold_12472	401907	402108	Dvir_CRM_244
scaffold_12472	404881	405082	Dvir_CRM_245
scaffold_12472	409394	409691	Dvir_CRM_246
scaffold_12472	417077	417360	Dvir_CRM_247
scaffold_12472	418244	418445	Dvir_CRM_248
scaffold_12472	420857	421153	Dvir_CRM_249
scaffold_12472	423784	424109	Dvir_CRM_250
scaffold_12472	425401	425663	Dvir_CRM_251
scaffold_12472	431624	431825	Dvir_CRM_252
scaffold_12472	432584	432785	Dvir_CRM_253
scaffold_12472	442540	442741	Dvir_CRM_254
scaffold_12472	460225	460426	Dvir_CRM_255
scaffold_12472	467551	467752	Dvir_CRM_256
scaffold_12472	469744	469945	Dvir_CRM_257
scaffold_12472	475398	475599	Dvir_CRM_258
scaffold_12472	478775	479068	Dvir_CRM_259
scaffold_12472	484514	484715	Dvir_CRM_260
scaffold_12472	489882	490628	Dvir_CRM_261
scaffold_12472	491300	491501	Dvir_CRM_262
scaffold_12472	493267	493468	Dvir_CRM_263
scaffold_12472	495675	495888	Dvir_CRM_264
scaffold_12472	496288	496584	Dvir_CRM_265
scaffold_12472	498170	498569	Dvir_CRM_266
scaffold_12472	501507	501733	Dvir_CRM_267
scaffold_12472	506419	506697	Dvir_CRM_268
scaffold_12472	507069	507282	Dvir_CRM_269
scaffold_12472	510437	510875	Dvir_CRM_270
scaffold_12472	511705	511906	Dvir_CRM_271
scaffold_12472	512554	512758	Dvir_CRM_272
scaffold_12472	532189	532435	Dvir_CRM_273
scaffold_12472	538197	538687	Dvir_CRM_274
scaffold_12472	545550	545898	Dvir_CRM_275
scaffold_12472	696375	696576	Dvir_CRM_276
scaffold_12472	710162	710363	Dvir_CRM_277
scaffold_12472	714171	714553	Dvir_CRM_278
scaffold_12472	725324	725528	Dvir_CRM_279
scaffold_12472	729482	729720	Dvir_CRM_280
scaffold_12472	735731	735932	Dvir_CRM_281
scaffold_12472	743881	744096	Dvir_CRM_282
scaffold_12472	745669	745911	Dvir_CRM_283
scaffold_12472	746219	746466	Dvir_CRM_284
scaffold_12476	5205	5715	Dvir_CRM_285
scaffold_12528	131415	131808	Dvir_CRM_286
scaffold_12528	135313	135525	Dvir_CRM_287
scaffold_12528	136321	136522	Dvir_CRM_288
scaffold_12547	554	905	Dvir_CRM_289
scaffold_12566	5363	5564	Dvir_CRM_290
scaffold_12642	457	658	Dvir_CRM_291
scaffold_12664	529	882	Dvir_CRM_292
scaffold_12684	321	723	Dvir_CRM_293
scaffold_12684	961	1196	Dvir_CRM_294
scaffold_12684	2323	2537	Dvir_CRM_295
scaffold_12723	142845	143046	Dvir_CRM_296
scaffold_12723	220320	220521	Dvir_CRM_297
scaffold_12723	490907	491108	Dvir_CRM_298
scaffold_12723	526077	526278	Dvir_CRM_299
scaffold_12723	528289	528490	Dvir_CRM_300
scaffold_12723	529895	530142	Dvir_CRM_301
scaffold_12723	611009	611210	Dvir_CRM_302
scaffold_12723	612082	612283	Dvir_CRM_303
scaffold_12723	622051	622252	Dvir_CRM_304
scaffold_12723	622521	622787	Dvir_CRM_305
scaffold_12723	633812	634047	Dvir_CRM_306
scaffold_12723	639180	639381	Dvir_CRM_307
scaffold_12723	639719	639920	Dvir_CRM_308
scaffold_12723	640905	641255	Dvir_CRM_309
scaffold_12723	651152	651353	Dvir_CRM_310
scaffold_12723	661729	661930	Dvir_CRM_311
scaffold_12723	672234	672435	Dvir_CRM_312
scaffold_12723	672987	673221	Dvir_CRM_313
scaffold_12723	679687	679888	Dvir_CRM_314
scaffold_12723	683061	683295	Dvir_CRM_315
scaffold_12723	683626	683850	Dvir_CRM_316
scaffold_12723	715148	715363	Dvir_CRM_317
scaffold_12723	723405	723606	Dvir_CRM_318
scaffold_12723	781439	781640	Dvir_CRM_319
scaffold_12723	786848	787066	Dvir_CRM_320
scaffold_12723	792240	792441	Dvir_CRM_321
scaffold_12723	794290	794491	Dvir_CRM_322
scaffold_12723	795447	795648	Dvir_CRM_323
scaffold_12723	807785	808013	Dvir_CRM_324
scaffold_12723	812773	812997	Dvir_CRM_325
scaffold_12723	815693	816068	Dvir_CRM_326
scaffold_12723	818123	818519	Dvir_CRM_327
scaffold_12723	819839	820053	Dvir_CRM_328
scaffold_12723	837118	837387	Dvir_CRM_329
scaffold_12723	846098	846299	Dvir_CRM_330
scaffold_12723	848093	848422	Dvir_CRM_331
scaffold_12723	855008	855232	Dvir_CRM_332
scaffold_12723	870120	870344	Dvir_CRM_333
scaffold_12723	884526	884727	Dvir_CRM_334
scaffold_12723	894113	894319	Dvir_CRM_335
scaffold_12723	905547	905748	Dvir_CRM_336
scaffold_12723	973174	973375	Dvir_CRM_337
scaffold_12723	989848	990049	Dvir_CRM_338
scaffold_12723	1047044	1047245	Dvir_CRM_339
scaffold_12723	1062397	1062694	Dvir_CRM_340
scaffold_12723	1084929	1085439	Dvir_CRM_341
scaffold_12723	1086858	1087658	Dvir_CRM_342
scaffold_12723	1088516	1088717	Dvir_CRM_343
scaffold_12723	1089004	1089462	Dvir_CRM_344
scaffold_12723	1103657	1103858	Dvir_CRM_345
scaffold_12723	1118609	1118810	Dvir_CRM_346
scaffold_12723	1119939	1120140	Dvir_CRM_347
scaffold_12723	1125457	1125695	Dvir_CRM_348
scaffold_12723	1126381	1126794	Dvir_CRM_349
scaffold_12723	1130301	1130502	Dvir_CRM_350
scaffold_12723	1130881	1131082	Dvir_CRM_351
scaffold_12723	1131315	1131532	Dvir_CRM_352
scaffold_12723	1132020	1132463	Dvir_CRM_353
scaffold_12723	1135043	1135396	Dvir_CRM_354
scaffold_12723	1136008	1136209	Dvir_CRM_355
scaffold_12723	1158623	1158824	Dvir_CRM_356
scaffold_12723	1215067	1215268	Dvir_CRM_357
scaffold_12723	1238449	1238650	Dvir_CRM_358
scaffold_12723	1242827	1243077	Dvir_CRM_359
scaffold_12723	1306235	1306446	Dvir_CRM_360
scaffold_12723	1319835	1320036	Dvir_CRM_361
scaffold_12723	1378129	1378330	Dvir_CRM_362
scaffold_12723	1379651	1379852	Dvir_CRM_363
scaffold_12723	1380139	1380494	Dvir_CRM_364
scaffold_12723	1410829	1411030	Dvir_CRM_365
scaffold_12723	1411234	1411554	Dvir_CRM_366
scaffold_12723	1430572	1430795	Dvir_CRM_367
scaffold_12723	1431245	1431959	Dvir_CRM_368
scaffold_12723	1441784	1441985	Dvir_CRM_369
scaffold_12723	1453387	1453690	Dvir_CRM_370
scaffold_12723	1454037	1454377	Dvir_CRM_371
scaffold_12723	1454897	1455106	Dvir_CRM_372
scaffold_12723	1455484	1455704	Dvir_CRM_373
scaffold_12723	1458011	1458482	Dvir_CRM_374
scaffold_12723	1462262	1462510	Dvir_CRM_375
scaffold_12723	1463217	1463423	Dvir_CRM_376
scaffold_12723	1471207	1471408	Dvir_CRM_377
scaffold_12723	1478005	1478206	Dvir_CRM_378
scaffold_12723	1480859	1481060	Dvir_CRM_379
scaffold_12723	1498981	1499182	Dvir_CRM_380
scaffold_12723	1529565	1529766	Dvir_CRM_381
scaffold_12723	1555057	1555353	Dvir_CRM_382
scaffold_12723	1555799	1556011	Dvir_CRM_383
scaffold_12723	1559138	1559534	Dvir_CRM_384
scaffold_12723	1572464	1572722	Dvir_CRM_385
scaffold_12723	1581784	1582000	Dvir_CRM_386
scaffold_12723	1587188	1587637	Dvir_CRM_387
scaffold_12723	1590094	1590396	Dvir_CRM_388
scaffold_12723	1601290	1601520	Dvir_CRM_389
scaffold_12723	1607632	1608217	Dvir_CRM_390
scaffold_12723	1690300	1690501	Dvir_CRM_391
scaffold_12723	1822356	1822574	Dvir_CRM_392
scaffold_12723	1826452	1826653	Dvir_CRM_393
scaffold_12723	1845767	1845968	Dvir_CRM_394
scaffold_12723	1851690	1851931	Dvir_CRM_395
scaffold_12723	1860421	1860622	Dvir_CRM_396
scaffold_12723	1860940	1861328	Dvir_CRM_397
scaffold_12723	1861599	1861824	Dvir_CRM_398
scaffold_12723	1863953	1864335	Dvir_CRM_399
scaffold_12723	1865511	1865712	Dvir_CRM_400
scaffold_12723	1888201	1888402	Dvir_CRM_401
scaffold_12723	1903613	1903814	Dvir_CRM_402
scaffold_12723	2050552	2050753	Dvir_CRM_403
scaffold_12723	2052851	2053159	Dvir_CRM_404
scaffold_12723	2053735	2053988	Dvir_CRM_405
scaffold_12723	2069424	2069758	Dvir_CRM_406
scaffold_12723	2073793	2073994	Dvir_CRM_407
scaffold_12723	2074240	2074485	Dvir_CRM_408
scaffold_12723	2075148	2075349	Dvir_CRM_409
scaffold_12723	2076408	2077058	Dvir_CRM_410
scaffold_12723	2078011	2078425	Dvir_CRM_411
scaffold_12723	2148560	2148761	Dvir_CRM_412
scaffold_12723	2151259	2151460	Dvir_CRM_413
scaffold_12723	2299357	2299634	Dvir_CRM_414
scaffold_12723	2301001	2301202	Dvir_CRM_415
scaffold_12723	2311757	2311958	Dvir_CRM_416
scaffold_12723	2321739	2321940	Dvir_CRM_417
scaffold_12723	2330265	2330466	Dvir_CRM_418
scaffold_12723	2365140	2365449	Dvir_CRM_419
scaffold_12723	2369994	2370195	Dvir_CRM_420
scaffold_12723	2371593	2371865	Dvir_CRM_421
scaffold_12723	2432957	2433189	Dvir_CRM_422
scaffold_12723	2433788	2433989	Dvir_CRM_423
scaffold_12723	2443355	2443564	Dvir_CRM_424
scaffold_12723	2457372	2457637	Dvir_CRM_425
scaffold_12723	2458709	2458910	Dvir_CRM_426
scaffold_12723	2462391	2462607	Dvir_CRM_427
scaffold_12723	2470790	2471001	Dvir_CRM_428
scaffold_12723	2471529	2471832	Dvir_CRM_429
scaffold_12723	2474376	2474577	Dvir_CRM_430
scaffold_12723	2475183	2475384	Dvir_CRM_431
scaffold_12723	2476398	2477028	Dvir_CRM_432
scaffold_12723	2481355	2481567	Dvir_CRM_433
scaffold_12723	2489011	2489257	Dvir_CRM_434
scaffold_12723	2498517	2498822	Dvir_CRM_435
scaffold_12723	2527458	2527668	Dvir_CRM_436
scaffold_12723	2557363	2557753	Dvir_CRM_437
scaffold_12723	2558439	2558787	Dvir_CRM_438
scaffold_12723	2560542	2560760	Dvir_CRM_439
scaffold_12723	2563015	2563283	Dvir_CRM_440
scaffold_12723	2565434	2565635	Dvir_CRM_441
scaffold_12723	2567385	2567586	Dvir_CRM_442
scaffold_12723	2570900	2571101	Dvir_CRM_443
scaffold_12723	2571390	2571689	Dvir_CRM_444
scaffold_12723	2572386	2572587	Dvir_CRM_445
scaffold_12723	2575147	2575348	Dvir_CRM_446
scaffold_12723	2576667	2576868	Dvir_CRM_447
scaffold_12723	2590687	2590888	Dvir_CRM_448
scaffold_12723	2598767	2599008	Dvir_CRM_449
scaffold_12723	2621271	2622200	Dvir_CRM_450
scaffold_12723	2624151	2624352	Dvir_CRM_451
scaffold_12723	2628832	2629051	Dvir_CRM_452
scaffold_12723	2630068	2630269	Dvir_CRM_453
scaffold_12723	2636303	2636534	Dvir_CRM_454
scaffold_12723	2641136	2641337	Dvir_CRM_455
scaffold_12723	2642857	2643058	Dvir_CRM_456
scaffold_12723	2645606	2645881	Dvir_CRM_457
scaffold_12723	2649741	2650243	Dvir_CRM_458
scaffold_12723	2651160	2651786	Dvir_CRM_459
scaffold_12723	2654534	2654776	Dvir_CRM_460
scaffold_12723	2657638	2657839	Dvir_CRM_461
scaffold_12723	2658336	2658537	Dvir_CRM_462
scaffold_12723	2659147	2659413	Dvir_CRM_463
scaffold_12723	2660747	2661384	Dvir_CRM_464
scaffold_12723	2662689	2663007	Dvir_CRM_465
scaffold_12723	2664036	2664328	Dvir_CRM_466
scaffold_12723	2670317	2670518	Dvir_CRM_467
scaffold_12723	2670855	2671411	Dvir_CRM_468
scaffold_12723	2672064	2672351	Dvir_CRM_469
scaffold_12723	2674669	2675164	Dvir_CRM_470
scaffold_12723	2678379	2678853	Dvir_CRM_471
scaffold_12723	2679751	2680018	Dvir_CRM_472
scaffold_12723	2683479	2684259	Dvir_CRM_473
scaffold_12723	2685956	2686343	Dvir_CRM_474
scaffold_12723	2693020	2693567	Dvir_CRM_475
scaffold_12723	2694468	2694669	Dvir_CRM_476
scaffold_12723	2697514	2697982	Dvir_CRM_477
scaffold_12723	2698965	2699681	Dvir_CRM_478
scaffold_12723	2700468	2700669	Dvir_CRM_479
scaffold_12723	2700989	2701527	Dvir_CRM_480
scaffold_12723	2703770	2703971	Dvir_CRM_481
scaffold_12723	2705454	2705655	Dvir_CRM_482
scaffold_12723	2708727	2708969	Dvir_CRM_483
scaffold_12723	2713990	2714278	Dvir_CRM_484
scaffold_12723	2717040	2717241	Dvir_CRM_485
scaffold_12723	2717770	2717985	Dvir_CRM_486
scaffold_12723	2721173	2721477	Dvir_CRM_487
scaffold_12723	2724885	2725086	Dvir_CRM_488
scaffold_12723	2728393	2728594	Dvir_CRM_489
scaffold_12723	2729127	2729597	Dvir_CRM_490
scaffold_12723	2731322	2731523	Dvir_CRM_491
scaffold_12723	2732877	2733188	Dvir_CRM_492
scaffold_12723	2735601	2736104	Dvir_CRM_493
scaffold_12723	2737437	2737883	Dvir_CRM_494
scaffold_12723	2740561	2740991	Dvir_CRM_495
scaffold_12723	2741624	2741825	Dvir_CRM_496
scaffold_12723	2742140	2742397	Dvir_CRM_497
scaffold_12723	2747646	2748358	Dvir_CRM_498
scaffold_12723	2749671	2750302	Dvir_CRM_499
scaffold_12723	2754577	2754982	Dvir_CRM_500
scaffold_12723	2769265	2769477	Dvir_CRM_501
scaffold_12723	2770107	2770308	Dvir_CRM_502
scaffold_12723	2782138	2782393	Dvir_CRM_503
scaffold_12723	2782828	2783029	Dvir_CRM_504
scaffold_12723	2784825	2785041	Dvir_CRM_505
scaffold_12723	2791989	2792190	Dvir_CRM_506
scaffold_12723	2796563	2796884	Dvir_CRM_507
scaffold_12723	2799085	2799286	Dvir_CRM_508
scaffold_12723	2825411	2825621	Dvir_CRM_509
scaffold_12723	2844937	2845203	Dvir_CRM_510
scaffold_12723	2845782	2846118	Dvir_CRM_511
scaffold_12723	2853398	2853599	Dvir_CRM_512
scaffold_12723	2861811	2862215	Dvir_CRM_513
scaffold_12723	2863017	2863518	Dvir_CRM_514
scaffold_12723	2864345	2864546	Dvir_CRM_515
scaffold_12723	2870089	2870646	Dvir_CRM_516
scaffold_12723	2870956	2871157	Dvir_CRM_517
scaffold_12723	2879442	2879643	Dvir_CRM_518
scaffold_12723	2885901	2886355	Dvir_CRM_519
scaffold_12723	2893846	2894077	Dvir_CRM_520
scaffold_12723	2895868	2896860	Dvir_CRM_521
scaffold_12723	2897147	2897585	Dvir_CRM_522
scaffold_12723	2906641	2906842	Dvir_CRM_523
scaffold_12723	2907778	2907979	Dvir_CRM_524
scaffold_12723	2916621	2916822	Dvir_CRM_525
scaffold_12723	2920666	2920922	Dvir_CRM_526
scaffold_12723	2929495	2929696	Dvir_CRM_527
scaffold_12723	2932724	2933004	Dvir_CRM_528
scaffold_12723	2935585	2935901	Dvir_CRM_529
scaffold_12723	2938190	2938391	Dvir_CRM_530
scaffold_12723	2940219	2940805	Dvir_CRM_531
scaffold_12723	2961129	2961353	Dvir_CRM_532
scaffold_12723	2961645	2961861	Dvir_CRM_533
scaffold_12723	2962727	2963503	Dvir_CRM_534
scaffold_12723	2963830	2964135	Dvir_CRM_535
scaffold_12723	2964998	2965778	Dvir_CRM_536
scaffold_12723	2966180	2966751	Dvir_CRM_537
scaffold_12723	2972073	2972336	Dvir_CRM_538
scaffold_12723	2984830	2985033	Dvir_CRM_539
scaffold_12723	2996852	2997072	Dvir_CRM_540
scaffold_12723	3006426	3006633	Dvir_CRM_541
scaffold_12723	3011266	3011482	Dvir_CRM_542
scaffold_12723	3012609	3012877	Dvir_CRM_543
scaffold_12723	3013122	3013323	Dvir_CRM_544
scaffold_12723	3013681	3014305	Dvir_CRM_545
scaffold_12723	3016127	3016634	Dvir_CRM_546
scaffold_12723	3017096	3017337	Dvir_CRM_547
scaffold_12723	3019555	3020074	Dvir_CRM_548
scaffold_12723	3020537	3020887	Dvir_CRM_549
scaffold_12723	3028966	3029167	Dvir_CRM_550
scaffold_12723	3029594	3029795	Dvir_CRM_551
scaffold_12723	3035010	3035211	Dvir_CRM_552
scaffold_12723	3041731	3041932	Dvir_CRM_553
scaffold_12723	3042466	3042974	Dvir_CRM_554
scaffold_12723	3046625	3046847	Dvir_CRM_555
scaffold_12723	3047530	3047731	Dvir_CRM_556
scaffold_12723	3050384	3050585	Dvir_CRM_557
scaffold_12723	3055236	3055437	Dvir_CRM_558
scaffold_12723	3067907	3068108	Dvir_CRM_559
scaffold_12723	3078197	3078398	Dvir_CRM_560
scaffold_12723	3081310	3081511	Dvir_CRM_561
scaffold_12723	3089721	3090049	Dvir_CRM_562
scaffold_12723	3090559	3090882	Dvir_CRM_563
scaffold_12723	3091230	3091651	Dvir_CRM_564
scaffold_12723	3092952	3093153	Dvir_CRM_565
scaffold_12723	3094932	3095169	Dvir_CRM_566
scaffold_12723	3095858	3096059	Dvir_CRM_567
scaffold_12723	3101506	3101959	Dvir_CRM_568
scaffold_12723	3102277	3102528	Dvir_CRM_569
scaffold_12723	3102967	3103927	Dvir_CRM_570
scaffold_12723	3104290	3104687	Dvir_CRM_571
scaffold_12723	3106586	3107125	Dvir_CRM_572
scaffold_12723	3108100	3108340	Dvir_CRM_573
scaffold_12723	3109492	3109965	Dvir_CRM_574
scaffold_12723	3111030	3111242	Dvir_CRM_575
scaffold_12723	3118446	3118647	Dvir_CRM_576
scaffold_12723	3120887	3121088	Dvir_CRM_577
scaffold_12723	3125411	3125680	Dvir_CRM_578
scaffold_12723	3129031	3129278	Dvir_CRM_579
scaffold_12723	3133585	3133786	Dvir_CRM_580
scaffold_12723	3137079	3137280	Dvir_CRM_581
scaffold_12723	3141455	3141690	Dvir_CRM_582
scaffold_12723	3142139	3142612	Dvir_CRM_583
scaffold_12723	3146996	3147197	Dvir_CRM_584
scaffold_12723	3157121	3157362	Dvir_CRM_585
scaffold_12723	3158370	3158595	Dvir_CRM_586
scaffold_12723	3159693	3160031	Dvir_CRM_587
scaffold_12723	3160920	3161583	Dvir_CRM_588
scaffold_12723	3162346	3162607	Dvir_CRM_589
scaffold_12723	3163989	3164190	Dvir_CRM_590
scaffold_12723	3164622	3164823	Dvir_CRM_591
scaffold_12723	3172038	3172268	Dvir_CRM_592
scaffold_12723	3200941	3201215	Dvir_CRM_593
scaffold_12723	3213129	3213390	Dvir_CRM_594
scaffold_12723	3252988	3253212	Dvir_CRM_595
scaffold_12723	3259481	3259786	Dvir_CRM_596
scaffold_12723	3260242	3260443	Dvir_CRM_597
scaffold_12723	3262789	3263153	Dvir_CRM_598
scaffold_12723	3264372	3264573	Dvir_CRM_599
scaffold_12723	3270752	3271047	Dvir_CRM_600
scaffold_12723	3273368	3273591	Dvir_CRM_601
scaffold_12723	3274532	3274751	Dvir_CRM_602
scaffold_12723	3278175	3278985	Dvir_CRM_603
scaffold_12723	3280061	3280262	Dvir_CRM_604
scaffold_12723	3282745	3282946	Dvir_CRM_605
scaffold_12723	3287340	3287736	Dvir_CRM_606
scaffold_12723	3323389	3323728	Dvir_CRM_607
scaffold_12723	3326001	3326306	Dvir_CRM_608
scaffold_12723	3326704	3326905	Dvir_CRM_609
scaffold_12723	3327581	3327815	Dvir_CRM_610
scaffold_12723	3331815	3332016	Dvir_CRM_611
scaffold_12723	3333156	3333357	Dvir_CRM_612
scaffold_12723	3342636	3342837	Dvir_CRM_613
scaffold_12723	3343365	3343566	Dvir_CRM_614
scaffold_12723	3344370	3344606	Dvir_CRM_615
scaffold_12723	3347547	3347748	Dvir_CRM_616
scaffold_12723	3349940	3350306	Dvir_CRM_617
scaffold_12723	3351212	3351415	Dvir_CRM_618
scaffold_12723	3352913	3353114	Dvir_CRM_619
scaffold_12723	3353489	3353690	Dvir_CRM_620
scaffold_12723	3356772	3356994	Dvir_CRM_621
scaffold_12723	3357318	3357535	Dvir_CRM_622
scaffold_12723	3365610	3365811	Dvir_CRM_623
scaffold_12723	3369629	3369884	Dvir_CRM_624
scaffold_12723	3391537	3391772	Dvir_CRM_625
scaffold_12723	3490435	3490636	Dvir_CRM_626
scaffold_12723	3491023	3491224	Dvir_CRM_627
scaffold_12723	3497328	3497529	Dvir_CRM_628
scaffold_12723	3499001	3499202	Dvir_CRM_629
scaffold_12723	3502688	3502898	Dvir_CRM_630
scaffold_12723	3549543	3549744	Dvir_CRM_631
scaffold_12723	3558920	3559446	Dvir_CRM_632
scaffold_12723	3563829	3564491	Dvir_CRM_633
scaffold_12723	3566151	3566388	Dvir_CRM_634
scaffold_12723	3567510	3567879	Dvir_CRM_635
scaffold_12723	3569423	3569624	Dvir_CRM_636
scaffold_12723	3573227	3573428	Dvir_CRM_637
scaffold_12723	3576205	3576406	Dvir_CRM_638
scaffold_12723	3576845	3577542	Dvir_CRM_639
scaffold_12723	3577812	3578026	Dvir_CRM_640
scaffold_12723	3587309	3588139	Dvir_CRM_641
scaffold_12723	3588841	3589042	Dvir_CRM_642
scaffold_12723	3605772	3605983	Dvir_CRM_643
scaffold_12723	3623035	3623236	Dvir_CRM_644
scaffold_12723	3644572	3644809	Dvir_CRM_645
scaffold_12723	3649714	3649915	Dvir_CRM_646
scaffold_12723	3652171	3652372	Dvir_CRM_647
scaffold_12723	3657581	3657793	Dvir_CRM_648
scaffold_12723	3770125	3770326	Dvir_CRM_649
scaffold_12723	3782510	3782711	Dvir_CRM_650
scaffold_12723	3839598	3839799	Dvir_CRM_651
scaffold_12723	3902294	3902495	Dvir_CRM_652
scaffold_12723	3930479	3930680	Dvir_CRM_653
scaffold_12723	3941445	3941646	Dvir_CRM_654
scaffold_12723	3942367	3942597	Dvir_CRM_655
scaffold_12723	3959309	3959791	Dvir_CRM_656
scaffold_12723	3960668	3961329	Dvir_CRM_657
scaffold_12723	3962693	3962894	Dvir_CRM_658
scaffold_12723	3965438	3965639	Dvir_CRM_659
scaffold_12723	3970999	3971200	Dvir_CRM_660
scaffold_12723	3991785	3991986	Dvir_CRM_661
scaffold_12723	3994734	3994935	Dvir_CRM_662
scaffold_12723	4011423	4011663	Dvir_CRM_663
scaffold_12723	4017498	4017722	Dvir_CRM_664
scaffold_12723	4018393	4019002	Dvir_CRM_665
scaffold_12723	4023787	4023988	Dvir_CRM_666
scaffold_12723	4030072	4030273	Dvir_CRM_667
scaffold_12723	4036041	4036242	Dvir_CRM_668
scaffold_12723	4038946	4039147	Dvir_CRM_669
scaffold_12723	4041240	4041683	Dvir_CRM_670
scaffold_12723	4041992	4042205	Dvir_CRM_671
scaffold_12723	4042614	4042871	Dvir_CRM_672
scaffold_12723	4043176	4043377	Dvir_CRM_673
scaffold_12723	4043950	4044151	Dvir_CRM_674
scaffold_12723	4044489	4044690	Dvir_CRM_675
scaffold_12723	4051693	4051920	Dvir_CRM_676
scaffold_12723	4060209	4060410	Dvir_CRM_677
scaffold_12723	4061590	4061791	Dvir_CRM_678
scaffold_12723	4063803	4064039	Dvir_CRM_679
scaffold_12723	4065195	4065396	Dvir_CRM_680
scaffold_12723	4065882	4066083	Dvir_CRM_681
scaffold_12723	4068246	4068447	Dvir_CRM_682
scaffold_12723	4074337	4074663	Dvir_CRM_683
scaffold_12723	4075387	4075588	Dvir_CRM_684
scaffold_12723	4075844	4076050	Dvir_CRM_685
scaffold_12723	4082852	4083189	Dvir_CRM_686
scaffold_12723	4087451	4087694	Dvir_CRM_687
scaffold_12723	4094180	4094520	Dvir_CRM_688
scaffold_12723	4105562	4105816	Dvir_CRM_689
scaffold_12723	4190921	4191127	Dvir_CRM_690
scaffold_12723	4223108	4223309	Dvir_CRM_691
scaffold_12723	4223621	4223822	Dvir_CRM_692
scaffold_12723	4224027	4224228	Dvir_CRM_693
scaffold_12723	4232822	4233177	Dvir_CRM_694
scaffold_12723	4244504	4245375	Dvir_CRM_695
scaffold_12723	4245985	4246186	Dvir_CRM_696
scaffold_12723	4250531	4250732	Dvir_CRM_697
scaffold_12723	4255519	4255825	Dvir_CRM_698
scaffold_12723	4257778	4259028	Dvir_CRM_699
scaffold_12723	4270820	4271180	Dvir_CRM_700
scaffold_12723	4281571	4282061	Dvir_CRM_701
scaffold_12723	4282800	4283032	Dvir_CRM_702
scaffold_12723	4296695	4296896	Dvir_CRM_703
scaffold_12723	4353839	4354132	Dvir_CRM_704
scaffold_12723	4438658	4438859	Dvir_CRM_705
scaffold_12723	4443144	4443345	Dvir_CRM_706
scaffold_12723	4448043	4448244	Dvir_CRM_707
scaffold_12723	4448636	4449249	Dvir_CRM_708
scaffold_12723	4450088	4450308	Dvir_CRM_709
scaffold_12723	4454027	4454276	Dvir_CRM_710
scaffold_12723	4454479	4454707	Dvir_CRM_711
scaffold_12723	4457572	4457773	Dvir_CRM_712
scaffold_12723	4458769	4458970	Dvir_CRM_713
scaffold_12723	4460126	4460350	Dvir_CRM_714
scaffold_12723	4461445	4461673	Dvir_CRM_715
scaffold_12723	4463020	4463446	Dvir_CRM_716
scaffold_12723	4464271	4464623	Dvir_CRM_717
scaffold_12723	4466672	4466878	Dvir_CRM_718
scaffold_12723	4467500	4467701	Dvir_CRM_719
scaffold_12723	4469118	4469444	Dvir_CRM_720
scaffold_12723	4470988	4471189	Dvir_CRM_721
scaffold_12723	4471684	4471890	Dvir_CRM_722
scaffold_12723	4478657	4478915	Dvir_CRM_723
scaffold_12723	4481068	4481269	Dvir_CRM_724
scaffold_12723	4483271	4483472	Dvir_CRM_725
scaffold_12723	4485883	4486116	Dvir_CRM_726
scaffold_12723	4487994	4488195	Dvir_CRM_727
scaffold_12723	4494027	4494285	Dvir_CRM_728
scaffold_12723	4505504	4505720	Dvir_CRM_729
scaffold_12723	4592892	4593110	Dvir_CRM_730
scaffold_12723	4594402	4594603	Dvir_CRM_731
scaffold_12723	4598125	4598328	Dvir_CRM_732
scaffold_12723	4607458	4607659	Dvir_CRM_733
scaffold_12723	4607887	4608100	Dvir_CRM_734
scaffold_12723	4618611	4618952	Dvir_CRM_735
scaffold_12723	4619587	4619819	Dvir_CRM_736
scaffold_12723	4620038	4620239	Dvir_CRM_737
scaffold_12723	4620867	4621068	Dvir_CRM_738
scaffold_12723	4622688	4622889	Dvir_CRM_739
scaffold_12723	4623226	4623433	Dvir_CRM_740
scaffold_12723	4630241	4630442	Dvir_CRM_741
scaffold_12723	4633571	4633821	Dvir_CRM_742
scaffold_12723	4636886	4637087	Dvir_CRM_743
scaffold_12723	4653392	4653593	Dvir_CRM_744
scaffold_12723	4658827	4659028	Dvir_CRM_745
scaffold_12723	4676607	4676808	Dvir_CRM_746
scaffold_12723	4678619	4678820	Dvir_CRM_747
scaffold_12723	4679353	4679554	Dvir_CRM_748
scaffold_12723	4688776	4689160	Dvir_CRM_749
scaffold_12723	4694234	4694435	Dvir_CRM_750
scaffold_12723	4696715	4697339	Dvir_CRM_751
scaffold_12723	4700182	4700383	Dvir_CRM_752
scaffold_12723	4700895	4701096	Dvir_CRM_753
scaffold_12723	4702013	4702214	Dvir_CRM_754
scaffold_12723	4707653	4707892	Dvir_CRM_755
scaffold_12723	4714687	4714888	Dvir_CRM_756
scaffold_12723	4715111	4715312	Dvir_CRM_757
scaffold_12723	4722636	4723231	Dvir_CRM_758
scaffold_12723	4723493	4724108	Dvir_CRM_759
scaffold_12723	4729578	4729779	Dvir_CRM_760
scaffold_12723	4736136	4736337	Dvir_CRM_761
scaffold_12723	4739856	4740057	Dvir_CRM_762
scaffold_12723	4761855	4762056	Dvir_CRM_763
scaffold_12723	4791264	4791465	Dvir_CRM_764
scaffold_12723	4800460	4800661	Dvir_CRM_765
scaffold_12723	4803052	4803405	Dvir_CRM_766
scaffold_12723	4805053	4805254	Dvir_CRM_767
scaffold_12723	4813726	4813927	Dvir_CRM_768
scaffold_12723	4821666	4821867	Dvir_CRM_769
scaffold_12723	4824527	4824875	Dvir_CRM_770
scaffold_12723	4834596	4834797	Dvir_CRM_771
scaffold_12723	4843172	4843373	Dvir_CRM_772
scaffold_12723	4847148	4847414	Dvir_CRM_773
scaffold_12723	4848437	4848638	Dvir_CRM_774
scaffold_12723	4851694	4851966	Dvir_CRM_775
scaffold_12723	4852819	4853302	Dvir_CRM_776
scaffold_12723	4854467	4855078	Dvir_CRM_777
scaffold_12723	4857360	4857582	Dvir_CRM_778
scaffold_12723	4863125	4863503	Dvir_CRM_779
scaffold_12723	4868648	4868849	Dvir_CRM_780
scaffold_12723	4881023	4881225	Dvir_CRM_781
scaffold_12723	4891144	4891569	Dvir_CRM_782
scaffold_12723	4894199	4894739	Dvir_CRM_783
scaffold_12723	4895906	4896107	Dvir_CRM_784
scaffold_12723	4898721	4898922	Dvir_CRM_785
scaffold_12723	4903876	4904361	Dvir_CRM_786
scaffold_12723	4925082	4925380	Dvir_CRM_787
scaffold_12723	4970952	4971153	Dvir_CRM_788
scaffold_12723	4991660	4991861	Dvir_CRM_789
scaffold_12723	4992385	4992586	Dvir_CRM_790
scaffold_12723	4993854	4994056	Dvir_CRM_791
scaffold_12723	5046265	5046466	Dvir_CRM_792
scaffold_12723	5090889	5091127	Dvir_CRM_793
scaffold_12723	5110745	5110946	Dvir_CRM_794
scaffold_12723	5174003	5174373	Dvir_CRM_795
scaffold_12723	5180378	5180698	Dvir_CRM_796
scaffold_12723	5196114	5196315	Dvir_CRM_797
scaffold_12723	5197232	5197496	Dvir_CRM_798
scaffold_12723	5219534	5219808	Dvir_CRM_799
scaffold_12723	5268020	5268221	Dvir_CRM_800
scaffold_12723	5268532	5268733	Dvir_CRM_801
scaffold_12723	5284858	5285210	Dvir_CRM_802
scaffold_12723	5300271	5300482	Dvir_CRM_803
scaffold_12723	5301065	5301288	Dvir_CRM_804
scaffold_12723	5302384	5302840	Dvir_CRM_805
scaffold_12723	5303829	5304030	Dvir_CRM_806
scaffold_12723	5320345	5320571	Dvir_CRM_807
scaffold_12723	5328482	5328683	Dvir_CRM_808
scaffold_12723	5332113	5333135	Dvir_CRM_809
scaffold_12723	5339020	5339221	Dvir_CRM_810
scaffold_12723	5352362	5352563	Dvir_CRM_811
scaffold_12723	5355136	5355337	Dvir_CRM_812
scaffold_12723	5395511	5395712	Dvir_CRM_813
scaffold_12723	5476821	5477022	Dvir_CRM_814
scaffold_12723	5530069	5530270	Dvir_CRM_815
scaffold_12723	5565909	5566193	Dvir_CRM_816
scaffold_12723	5567382	5567626	Dvir_CRM_817
scaffold_12723	5583749	5583950	Dvir_CRM_818
scaffold_12723	5601587	5601788	Dvir_CRM_819
scaffold_12723	5620615	5621113	Dvir_CRM_820
scaffold_12723	5641852	5642053	Dvir_CRM_821
scaffold_12723	5655688	5655934	Dvir_CRM_822
scaffold_12723	5656957	5657158	Dvir_CRM_823
scaffold_12723	5735205	5735406	Dvir_CRM_824
scaffold_12723	5735774	5736039	Dvir_CRM_825
scaffold_12723	5752923	5753124	Dvir_CRM_826
scaffold_12723	5778023	5778267	Dvir_CRM_827
scaffold_12726	0	141	Dvir_CRM_828
scaffold_12726	7426	7627	Dvir_CRM_829
scaffold_12726	20884	21181	Dvir_CRM_830
scaffold_12726	43350	43551	Dvir_CRM_831
scaffold_12726	50457	50658	Dvir_CRM_832
scaffold_12726	112800	113001	Dvir_CRM_833
scaffold_12726	192062	192263	Dvir_CRM_834
scaffold_12726	200323	200524	Dvir_CRM_835
scaffold_12726	202311	203056	Dvir_CRM_836
scaffold_12726	203551	203889	Dvir_CRM_837
scaffold_12726	204390	204591	Dvir_CRM_838
scaffold_12726	205292	205493	Dvir_CRM_839
scaffold_12726	212636	213226	Dvir_CRM_840
scaffold_12726	215495	215709	Dvir_CRM_841
scaffold_12726	216351	216552	Dvir_CRM_842
scaffold_12726	256877	257078	Dvir_CRM_843
scaffold_12726	263724	263949	Dvir_CRM_844
scaffold_12726	294869	295161	Dvir_CRM_845
scaffold_12726	300895	301165	Dvir_CRM_846
scaffold_12726	302495	302696	Dvir_CRM_847
scaffold_12726	320331	320532	Dvir_CRM_848
scaffold_12726	327146	327347	Dvir_CRM_849
scaffold_12726	331193	331394	Dvir_CRM_850
scaffold_12726	332113	332314	Dvir_CRM_851
scaffold_12726	333624	333841	Dvir_CRM_852
scaffold_12726	334300	334535	Dvir_CRM_853
scaffold_12726	335515	335767	Dvir_CRM_854
scaffold_12726	336404	336649	Dvir_CRM_855
scaffold_12726	336953	337292	Dvir_CRM_856
scaffold_12726	339332	339533	Dvir_CRM_857
scaffold_12726	347307	347510	Dvir_CRM_858
scaffold_12726	355186	355387	Dvir_CRM_859
scaffold_12726	357477	357733	Dvir_CRM_860
scaffold_12726	358127	358741	Dvir_CRM_861
scaffold_12726	361012	361563	Dvir_CRM_862
scaffold_12726	363235	363577	Dvir_CRM_863
scaffold_12726	366921	367157	Dvir_CRM_864
scaffold_12726	385570	385771	Dvir_CRM_865
scaffold_12726	386077	386278	Dvir_CRM_866
scaffold_12726	387448	387802	Dvir_CRM_867
scaffold_12726	398467	398715	Dvir_CRM_868
scaffold_12726	401030	401507	Dvir_CRM_869
scaffold_12726	403850	404646	Dvir_CRM_870
scaffold_12726	405171	405511	Dvir_CRM_871
scaffold_12726	412160	412977	Dvir_CRM_872
scaffold_12726	413955	414156	Dvir_CRM_873
scaffold_12726	415520	416190	Dvir_CRM_874
scaffold_12726	420382	420664	Dvir_CRM_875
scaffold_12726	422148	422534	Dvir_CRM_876
scaffold_12726	422868	423121	Dvir_CRM_877
scaffold_12726	424525	424726	Dvir_CRM_878
scaffold_12726	447238	447439	Dvir_CRM_879
scaffold_12726	456423	456624	Dvir_CRM_880
scaffold_12726	459359	459669	Dvir_CRM_881
scaffold_12726	460624	461048	Dvir_CRM_882
scaffold_12726	461964	462165	Dvir_CRM_883
scaffold_12726	472174	472375	Dvir_CRM_884
scaffold_12726	473529	473730	Dvir_CRM_885
scaffold_12726	475379	475587	Dvir_CRM_886
scaffold_12726	483164	483365	Dvir_CRM_887
scaffold_12726	516981	517182	Dvir_CRM_888
scaffold_12726	691416	691981	Dvir_CRM_889
scaffold_12726	694678	694879	Dvir_CRM_890
scaffold_12726	695849	696094	Dvir_CRM_891
scaffold_12726	700386	700587	Dvir_CRM_892
scaffold_12726	700995	701199	Dvir_CRM_893
scaffold_12726	702097	702298	Dvir_CRM_894
scaffold_12726	703024	703380	Dvir_CRM_895
scaffold_12726	703971	704172	Dvir_CRM_896
scaffold_12726	706516	706717	Dvir_CRM_897
scaffold_12726	711884	712085	Dvir_CRM_898
scaffold_12726	717560	717819	Dvir_CRM_899
scaffold_12726	718478	718679	Dvir_CRM_900
scaffold_12726	719719	719920	Dvir_CRM_901
scaffold_12726	737532	737734	Dvir_CRM_902
scaffold_12726	738660	738861	Dvir_CRM_903
scaffold_12726	743720	743930	Dvir_CRM_904
scaffold_12726	750249	750450	Dvir_CRM_905
scaffold_12726	754399	754600	Dvir_CRM_906
scaffold_12726	759088	760042	Dvir_CRM_907
scaffold_12726	778890	779262	Dvir_CRM_908
scaffold_12726	779595	779851	Dvir_CRM_909
scaffold_12726	783345	783546	Dvir_CRM_910
scaffold_12726	791309	791510	Dvir_CRM_911
scaffold_12726	793590	793920	Dvir_CRM_912
scaffold_12726	794674	795069	Dvir_CRM_913
scaffold_12726	805742	805943	Dvir_CRM_914
scaffold_12726	813149	813350	Dvir_CRM_915
scaffold_12726	819889	820115	Dvir_CRM_916
scaffold_12726	831636	831837	Dvir_CRM_917
scaffold_12726	837688	837889	Dvir_CRM_918
scaffold_12726	848409	848619	Dvir_CRM_919
scaffold_12726	849221	849422	Dvir_CRM_920
scaffold_12726	898372	898575	Dvir_CRM_921
scaffold_12726	984034	984235	Dvir_CRM_922
scaffold_12726	993957	994223	Dvir_CRM_923
scaffold_12726	1038827	1039106	Dvir_CRM_924
scaffold_12726	1040374	1040575	Dvir_CRM_925
scaffold_12726	1041187	1041478	Dvir_CRM_926
scaffold_12726	1042043	1042244	Dvir_CRM_927
scaffold_12726	1049344	1049545	Dvir_CRM_928
scaffold_12726	1054460	1054661	Dvir_CRM_929
scaffold_12726	1058025	1058226	Dvir_CRM_930
scaffold_12726	1095852	1096053	Dvir_CRM_931
scaffold_12726	1121830	1122050	Dvir_CRM_932
scaffold_12726	1122597	1122934	Dvir_CRM_933
scaffold_12726	1123991	1124192	Dvir_CRM_934
scaffold_12726	1124526	1124727	Dvir_CRM_935
scaffold_12726	1126829	1127030	Dvir_CRM_936
scaffold_12726	1128995	1129196	Dvir_CRM_937
scaffold_12726	1141685	1141886	Dvir_CRM_938
scaffold_12726	1142329	1142649	Dvir_CRM_939
scaffold_12726	1170224	1170425	Dvir_CRM_940
scaffold_12726	1171117	1171318	Dvir_CRM_941
scaffold_12726	1171815	1172090	Dvir_CRM_942
scaffold_12726	1172644	1172852	Dvir_CRM_943
scaffold_12726	1182502	1182782	Dvir_CRM_944
scaffold_12726	1183486	1183697	Dvir_CRM_945
scaffold_12726	1184223	1184424	Dvir_CRM_946
scaffold_12726	1192989	1193190	Dvir_CRM_947
scaffold_12726	1220018	1220238	Dvir_CRM_948
scaffold_12726	1223272	1223473	Dvir_CRM_949
scaffold_12726	1226509	1226710	Dvir_CRM_950
scaffold_12726	1283352	1283561	Dvir_CRM_951
scaffold_12726	1283925	1284126	Dvir_CRM_952
scaffold_12726	1355015	1355344	Dvir_CRM_953
scaffold_12726	1357626	1357827	Dvir_CRM_954
scaffold_12726	1378530	1378731	Dvir_CRM_955
scaffold_12726	1379181	1379499	Dvir_CRM_956
scaffold_12726	1403398	1403599	Dvir_CRM_957
scaffold_12726	1404207	1404775	Dvir_CRM_958
scaffold_12726	1408626	1408827	Dvir_CRM_959
scaffold_12726	1422451	1422652	Dvir_CRM_960
scaffold_12726	1523768	1524001	Dvir_CRM_961
scaffold_12726	1524283	1524484	Dvir_CRM_962
scaffold_12726	1524690	1525494	Dvir_CRM_963
scaffold_12726	1532173	1532451	Dvir_CRM_964
scaffold_12726	1535697	1536222	Dvir_CRM_965
scaffold_12726	1564530	1564814	Dvir_CRM_966
scaffold_12726	1570127	1570346	Dvir_CRM_967
scaffold_12726	1572897	1573098	Dvir_CRM_968
scaffold_12726	1652848	1653049	Dvir_CRM_969
scaffold_12726	1654775	1654976	Dvir_CRM_970
scaffold_12726	1656391	1656663	Dvir_CRM_971
scaffold_12726	1659654	1659863	Dvir_CRM_972
scaffold_12726	1692107	1692308	Dvir_CRM_973
scaffold_12726	1693652	1693853	Dvir_CRM_974
scaffold_12726	1694871	1695084	Dvir_CRM_975
scaffold_12726	1757591	1757835	Dvir_CRM_976
scaffold_12726	1767259	1767460	Dvir_CRM_977
scaffold_12726	1774732	1774933	Dvir_CRM_978
scaffold_12726	1787621	1787855	Dvir_CRM_979
scaffold_12726	1790640	1790841	Dvir_CRM_980
scaffold_12726	1791392	1791593	Dvir_CRM_981
scaffold_12726	1791882	1792083	Dvir_CRM_982
scaffold_12726	1794431	1794632	Dvir_CRM_983
scaffold_12726	1795422	1795623	Dvir_CRM_984
scaffold_12726	1796895	1797122	Dvir_CRM_985
scaffold_12726	1800269	1800470	Dvir_CRM_986
scaffold_12726	1816259	1816460	Dvir_CRM_987
scaffold_12726	1817731	1817932	Dvir_CRM_988
scaffold_12726	1821282	1821483	Dvir_CRM_989
scaffold_12726	1822544	1822745	Dvir_CRM_990
scaffold_12726	1828515	1828716	Dvir_CRM_991
scaffold_12726	1829311	1829893	Dvir_CRM_992
scaffold_12726	1884099	1884300	Dvir_CRM_993
scaffold_12726	1934671	1934872	Dvir_CRM_994
scaffold_12726	1984888	1985089	Dvir_CRM_995
scaffold_12726	1985382	1985583	Dvir_CRM_996
scaffold_12726	1988815	1989016	Dvir_CRM_997
scaffold_12726	2014727	2014928	Dvir_CRM_998
scaffold_12726	2018457	2018691	Dvir_CRM_999
scaffold_12726	2049202	2049403	Dvir_CRM_1000
scaffold_12726	2050698	2051194	Dvir_CRM_1001
scaffold_12726	2104256	2104457	Dvir_CRM_1002
scaffold_12726	2210835	2211082	Dvir_CRM_1003
scaffold_12726	2221546	2221791	Dvir_CRM_1004
scaffold_12726	2222200	2222401	Dvir_CRM_1005
scaffold_12726	2223434	2223649	Dvir_CRM_1006
scaffold_12726	2233192	2233393	Dvir_CRM_1007
scaffold_12726	2236162	2236468	Dvir_CRM_1008
scaffold_12726	2236983	2237184	Dvir_CRM_1009
scaffold_12726	2241487	2241688	Dvir_CRM_1010
scaffold_12726	2241918	2242119	Dvir_CRM_1011
scaffold_12726	2262598	2262799	Dvir_CRM_1012
scaffold_12726	2266234	2266446	Dvir_CRM_1013
scaffold_12726	2267309	2267510	Dvir_CRM_1014
scaffold_12726	2268556	2268757	Dvir_CRM_1015
scaffold_12726	2282230	2282470	Dvir_CRM_1016
scaffold_12726	2304284	2304485	Dvir_CRM_1017
scaffold_12726	2378121	2378322	Dvir_CRM_1018
scaffold_12726	2379962	2380322	Dvir_CRM_1019
scaffold_12726	2387317	2387518	Dvir_CRM_1020
scaffold_12726	2394730	2394939	Dvir_CRM_1021
scaffold_12726	2395303	2395504	Dvir_CRM_1022
scaffold_12726	2397080	2397821	Dvir_CRM_1023
scaffold_12726	2409222	2409678	Dvir_CRM_1024
scaffold_12726	2410721	2410947	Dvir_CRM_1025
scaffold_12726	2417470	2417717	Dvir_CRM_1026
scaffold_12726	2422880	2423081	Dvir_CRM_1027
scaffold_12726	2441351	2441552	Dvir_CRM_1028
scaffold_12726	2443083	2443290	Dvir_CRM_1029
scaffold_12726	2464524	2464725	Dvir_CRM_1030
scaffold_12726	2474905	2475106	Dvir_CRM_1031
scaffold_12726	2475505	2476152	Dvir_CRM_1032
scaffold_12726	2487370	2487571	Dvir_CRM_1033
scaffold_12726	2488676	2488877	Dvir_CRM_1034
scaffold_12726	2489758	2489961	Dvir_CRM_1035
scaffold_12726	2528780	2529022	Dvir_CRM_1036
scaffold_12726	2530515	2530716	Dvir_CRM_1037
scaffold_12726	2533388	2533589	Dvir_CRM_1038
scaffold_12726	2544874	2545076	Dvir_CRM_1039
scaffold_12726	2556418	2556627	Dvir_CRM_1040
scaffold_12726	2558696	2558897	Dvir_CRM_1041
scaffold_12726	2603957	2604208	Dvir_CRM_1042
scaffold_12726	2640454	2640809	Dvir_CRM_1043
scaffold_12726	2641415	2641641	Dvir_CRM_1044
scaffold_12726	2642836	2643078	Dvir_CRM_1045
scaffold_12726	2649264	2649465	Dvir_CRM_1046
scaffold_12726	2653991	2654528	Dvir_CRM_1047
scaffold_12726	2794079	2794280	Dvir_CRM_1048
scaffold_12728	125166	125367	Dvir_CRM_1049
scaffold_12728	210908	211109	Dvir_CRM_1050
scaffold_12728	487330	487531	Dvir_CRM_1051
scaffold_12728	496895	497096	Dvir_CRM_1052
scaffold_12728	551154	551355	Dvir_CRM_1053
scaffold_12734	157233	157434	Dvir_CRM_1054
scaffold_12734	157852	158059	Dvir_CRM_1055
scaffold_12734	499337	499629	Dvir_CRM_1056
scaffold_12736	121183	121384	Dvir_CRM_1057
scaffold_12736	121681	121882	Dvir_CRM_1058
scaffold_12736	158317	158535	Dvir_CRM_1059
scaffold_12741	6777	6978	Dvir_CRM_1060
scaffold_12758	117808	118326	Dvir_CRM_1061
scaffold_12758	124411	124794	Dvir_CRM_1062
scaffold_12758	142948	143149	Dvir_CRM_1063
scaffold_12758	144512	144715	Dvir_CRM_1064
scaffold_12758	208356	208557	Dvir_CRM_1065
scaffold_12758	208998	209267	Dvir_CRM_1066
scaffold_12758	215494	215695	Dvir_CRM_1067
scaffold_12758	220025	220345	Dvir_CRM_1068
scaffold_12758	234827	235056	Dvir_CRM_1069
scaffold_12758	235797	236615	Dvir_CRM_1070
scaffold_12758	237220	238068	Dvir_CRM_1071
scaffold_12758	252819	253188	Dvir_CRM_1072
scaffold_12758	322455	322656	Dvir_CRM_1073
scaffold_12758	344777	344978	Dvir_CRM_1074
scaffold_12758	347640	347841	Dvir_CRM_1075
scaffold_12758	348848	349049	Dvir_CRM_1076
scaffold_12758	375942	376143	Dvir_CRM_1077
scaffold_12758	409599	409800	Dvir_CRM_1078
scaffold_12758	430914	431115	Dvir_CRM_1079
scaffold_12758	526203	526410	Dvir_CRM_1080
scaffold_12758	527267	527510	Dvir_CRM_1081
scaffold_12758	547856	548338	Dvir_CRM_1082
scaffold_12758	558745	558990	Dvir_CRM_1083
scaffold_12758	680817	681018	Dvir_CRM_1084
scaffold_12758	688787	688988	Dvir_CRM_1085
scaffold_12758	689453	689730	Dvir_CRM_1086
scaffold_12758	724122	724487	Dvir_CRM_1087
scaffold_12758	726898	727099	Dvir_CRM_1088
scaffold_12758	730031	730232	Dvir_CRM_1089
scaffold_12758	745616	746022	Dvir_CRM_1090
scaffold_12758	757347	758086	Dvir_CRM_1091
scaffold_12758	783921	784355	Dvir_CRM_1092
scaffold_12758	846310	846557	Dvir_CRM_1093
scaffold_12758	857044	857245	Dvir_CRM_1094
scaffold_12758	867254	867455	Dvir_CRM_1095
scaffold_12758	909720	909923	Dvir_CRM_1096
scaffold_12758	915352	915644	Dvir_CRM_1097
scaffold_12758	919705	919906	Dvir_CRM_1098
scaffold_12758	937358	937559	Dvir_CRM_1099
scaffold_12758	940358	940610	Dvir_CRM_1100
scaffold_12758	946437	946674	Dvir_CRM_1101
scaffold_12758	947216	947522	Dvir_CRM_1102
scaffold_12758	948615	948816	Dvir_CRM_1103
scaffold_12758	950379	950580	Dvir_CRM_1104
scaffold_12758	950923	951138	Dvir_CRM_1105
scaffold_12758	964120	964345	Dvir_CRM_1106
scaffold_12799	163147	163348	Dvir_CRM_1107
scaffold_12799	371513	371714	Dvir_CRM_1108
scaffold_12799	471320	471521	Dvir_CRM_1109
scaffold_12822	29299	29500	Dvir_CRM_1110
scaffold_12822	31307	31532	Dvir_CRM_1111
scaffold_12822	47188	47441	Dvir_CRM_1112
scaffold_12822	50314	51092	Dvir_CRM_1113
scaffold_12822	51401	51613	Dvir_CRM_1114
scaffold_12822	51885	52234	Dvir_CRM_1115
scaffold_12822	52658	53183	Dvir_CRM_1116
scaffold_12822	53428	53662	Dvir_CRM_1117
scaffold_12822	56679	56880	Dvir_CRM_1118
scaffold_12822	57308	57887	Dvir_CRM_1119
scaffold_12822	59219	59806	Dvir_CRM_1120
scaffold_12822	60028	60229	Dvir_CRM_1121
scaffold_12822	66070	66331	Dvir_CRM_1122
scaffold_12822	144604	144805	Dvir_CRM_1123
scaffold_12822	146129	146330	Dvir_CRM_1124
scaffold_12822	149585	149786	Dvir_CRM_1125
scaffold_12822	164063	164458	Dvir_CRM_1126
scaffold_12822	165083	165284	Dvir_CRM_1127
scaffold_12822	177048	177249	Dvir_CRM_1128
scaffold_12822	180452	180660	Dvir_CRM_1129
scaffold_12822	182312	182513	Dvir_CRM_1130
scaffold_12822	226595	226796	Dvir_CRM_1131
scaffold_12822	397518	397719	Dvir_CRM_1132
scaffold_12822	400384	400590	Dvir_CRM_1133
scaffold_12822	403002	403203	Dvir_CRM_1134
scaffold_12822	403901	404154	Dvir_CRM_1135
scaffold_12822	411024	411345	Dvir_CRM_1136
scaffold_12822	428054	428255	Dvir_CRM_1137
scaffold_12822	431237	431438	Dvir_CRM_1138
scaffold_12822	434089	434290	Dvir_CRM_1139
scaffold_12822	445593	445794	Dvir_CRM_1140
scaffold_12822	447640	448340	Dvir_CRM_1141
scaffold_12822	449931	450138	Dvir_CRM_1142
scaffold_12822	454337	454538	Dvir_CRM_1143
scaffold_12822	455373	455771	Dvir_CRM_1144
scaffold_12822	456834	457035	Dvir_CRM_1145
scaffold_12822	458118	458319	Dvir_CRM_1146
scaffold_12822	466992	467209	Dvir_CRM_1147
scaffold_12822	510642	510843	Dvir_CRM_1148
scaffold_12822	528189	528403	Dvir_CRM_1149
scaffold_12822	531195	531476	Dvir_CRM_1150
scaffold_12822	538699	539291	Dvir_CRM_1151
scaffold_12822	552962	553163	Dvir_CRM_1152
scaffold_12822	557985	558241	Dvir_CRM_1153
scaffold_12822	560864	561190	Dvir_CRM_1154
scaffold_12822	563466	563711	Dvir_CRM_1155
scaffold_12822	569642	569843	Dvir_CRM_1156
scaffold_12822	570465	571034	Dvir_CRM_1157
scaffold_12822	574746	574947	Dvir_CRM_1158
scaffold_12822	586412	586613	Dvir_CRM_1159
scaffold_12822	609983	610184	Dvir_CRM_1160
scaffold_12822	610796	611083	Dvir_CRM_1161
scaffold_12822	611626	611827	Dvir_CRM_1162
scaffold_12822	612514	612726	Dvir_CRM_1163
scaffold_12822	614455	614780	Dvir_CRM_1164
scaffold_12822	615328	615651	Dvir_CRM_1165
scaffold_12822	615908	616690	Dvir_CRM_1166
scaffold_12822	623273	623474	Dvir_CRM_1167
scaffold_12822	624245	624655	Dvir_CRM_1168
scaffold_12822	625546	625747	Dvir_CRM_1169
scaffold_12822	632183	632384	Dvir_CRM_1170
scaffold_12822	636462	636775	Dvir_CRM_1171
scaffold_12822	658731	658998	Dvir_CRM_1172
scaffold_12822	667312	667513	Dvir_CRM_1173
scaffold_12822	675100	675301	Dvir_CRM_1174
scaffold_12822	679470	679746	Dvir_CRM_1175
scaffold_12822	690450	690664	Dvir_CRM_1176
scaffold_12822	690875	691110	Dvir_CRM_1177
scaffold_12822	776094	776295	Dvir_CRM_1178
scaffold_12822	778913	779114	Dvir_CRM_1179
scaffold_12822	783852	784378	Dvir_CRM_1180
scaffold_12822	792017	792218	Dvir_CRM_1181
scaffold_12822	803778	803987	Dvir_CRM_1182
scaffold_12822	804333	804618	Dvir_CRM_1183
scaffold_12822	807304	807505	Dvir_CRM_1184
scaffold_12822	895103	895304	Dvir_CRM_1185
scaffold_12822	899293	899494	Dvir_CRM_1186
scaffold_12822	900407	901121	Dvir_CRM_1187
scaffold_12822	911447	911648	Dvir_CRM_1188
scaffold_12822	911919	912124	Dvir_CRM_1189
scaffold_12822	912454	912835	Dvir_CRM_1190
scaffold_12822	923119	923413	Dvir_CRM_1191
scaffold_12822	923850	924051	Dvir_CRM_1192
scaffold_12822	942607	942808	Dvir_CRM_1193
scaffold_12822	950185	950386	Dvir_CRM_1194
scaffold_12822	962583	962784	Dvir_CRM_1195
scaffold_12822	967461	967662	Dvir_CRM_1196
scaffold_12822	1006555	1006756	Dvir_CRM_1197
scaffold_12822	1014462	1014663	Dvir_CRM_1198
scaffold_12822	1020085	1020419	Dvir_CRM_1199
scaffold_12822	1029635	1029965	Dvir_CRM_1200
scaffold_12822	1030554	1031059	Dvir_CRM_1201
scaffold_12822	1035252	1035651	Dvir_CRM_1202
scaffold_12822	1043342	1043543	Dvir_CRM_1203
scaffold_12822	1044268	1044847	Dvir_CRM_1204
scaffold_12822	1046543	1046760	Dvir_CRM_1205
scaffold_12822	1049410	1049611	Dvir_CRM_1206
scaffold_12822	1056796	1057048	Dvir_CRM_1207
scaffold_12822	1059672	1059983	Dvir_CRM_1208
scaffold_12822	1080769	1081052	Dvir_CRM_1209
scaffold_12822	1087731	1088029	Dvir_CRM_1210
scaffold_12822	1092521	1092914	Dvir_CRM_1211
scaffold_12822	1093325	1093708	Dvir_CRM_1212
scaffold_12822	1094785	1095327	Dvir_CRM_1213
scaffold_12822	1097750	1098248	Dvir_CRM_1214
scaffold_12822	1099005	1099206	Dvir_CRM_1215
scaffold_12822	1100134	1100358	Dvir_CRM_1216
scaffold_12822	1101695	1102592	Dvir_CRM_1217
scaffold_12822	1106881	1107421	Dvir_CRM_1218
scaffold_12822	1108609	1109217	Dvir_CRM_1219
scaffold_12822	1110566	1110964	Dvir_CRM_1220
scaffold_12822	1113279	1113510	Dvir_CRM_1221
scaffold_12822	1113728	1113929	Dvir_CRM_1222
scaffold_12822	1122483	1122707	Dvir_CRM_1223
scaffold_12822	1128806	1129029	Dvir_CRM_1224
scaffold_12822	1140759	1141060	Dvir_CRM_1225
scaffold_12822	1150651	1150852	Dvir_CRM_1226
scaffold_12822	1151719	1151924	Dvir_CRM_1227
scaffold_12822	1170193	1170394	Dvir_CRM_1228
scaffold_12822	1205275	1205547	Dvir_CRM_1229
scaffold_12822	1206300	1206911	Dvir_CRM_1230
scaffold_12822	1217173	1217385	Dvir_CRM_1231
scaffold_12822	1240311	1240881	Dvir_CRM_1232
scaffold_12822	1244416	1244625	Dvir_CRM_1233
scaffold_12822	1245436	1245675	Dvir_CRM_1234
scaffold_12822	1277164	1277365	Dvir_CRM_1235
scaffold_12822	1303259	1303474	Dvir_CRM_1236
scaffold_12822	1324899	1325100	Dvir_CRM_1237
scaffold_12822	1326649	1327311	Dvir_CRM_1238
scaffold_12822	1332202	1332403	Dvir_CRM_1239
scaffold_12822	1348700	1349189	Dvir_CRM_1240
scaffold_12822	1447027	1447321	Dvir_CRM_1241
scaffold_12822	1458678	1458889	Dvir_CRM_1242
scaffold_12822	1460270	1460471	Dvir_CRM_1243
scaffold_12822	1469489	1469730	Dvir_CRM_1244
scaffold_12822	1471035	1471236	Dvir_CRM_1245
scaffold_12822	1471579	1471780	Dvir_CRM_1246
scaffold_12822	1472260	1472461	Dvir_CRM_1247
scaffold_12822	1487637	1487838	Dvir_CRM_1248
scaffold_12822	1497455	1497656	Dvir_CRM_1249
scaffold_12822	1501315	1501516	Dvir_CRM_1250
scaffold_12822	1502053	1502254	Dvir_CRM_1251
scaffold_12822	1503818	1504103	Dvir_CRM_1252
scaffold_12822	1504979	1505180	Dvir_CRM_1253
scaffold_12822	1506042	1506264	Dvir_CRM_1254
scaffold_12822	1506845	1507104	Dvir_CRM_1255
scaffold_12822	1512126	1512570	Dvir_CRM_1256
scaffold_12822	1519834	1520035	Dvir_CRM_1257
scaffold_12822	1534791	1534992	Dvir_CRM_1258
scaffold_12822	1586223	1586424	Dvir_CRM_1259
scaffold_12822	1587222	1587513	Dvir_CRM_1260
scaffold_12822	1588655	1588876	Dvir_CRM_1261
scaffold_12822	1590122	1590323	Dvir_CRM_1262
scaffold_12822	1599606	1599807	Dvir_CRM_1263
scaffold_12822	1604970	1605171	Dvir_CRM_1264
scaffold_12822	1605850	1606051	Dvir_CRM_1265
scaffold_12822	1608213	1608475	Dvir_CRM_1266
scaffold_12822	1608919	1609120	Dvir_CRM_1267
scaffold_12822	1610146	1610369	Dvir_CRM_1268
scaffold_12822	1611452	1611653	Dvir_CRM_1269
scaffold_12822	1615211	1615461	Dvir_CRM_1270
scaffold_12822	1616095	1616447	Dvir_CRM_1271
scaffold_12822	1617920	1618121	Dvir_CRM_1272
scaffold_12822	1620329	1620530	Dvir_CRM_1273
scaffold_12822	1625203	1625776	Dvir_CRM_1274
scaffold_12822	1628187	1628388	Dvir_CRM_1275
scaffold_12822	1628966	1629167	Dvir_CRM_1276
scaffold_12822	1630418	1630671	Dvir_CRM_1277
scaffold_12822	1634429	1634630	Dvir_CRM_1278
scaffold_12822	1651964	1652165	Dvir_CRM_1279
scaffold_12822	1657101	1657412	Dvir_CRM_1280
scaffold_12822	1749854	1750058	Dvir_CRM_1281
scaffold_12822	1764840	1765041	Dvir_CRM_1282
scaffold_12822	1817508	1817709	Dvir_CRM_1283
scaffold_12822	2039015	2039216	Dvir_CRM_1284
scaffold_12822	2048053	2048254	Dvir_CRM_1285
scaffold_12822	2070899	2071100	Dvir_CRM_1286
scaffold_12822	2071528	2072163	Dvir_CRM_1287
scaffold_12822	2239755	2240027	Dvir_CRM_1288
scaffold_12822	2242862	2243063	Dvir_CRM_1289
scaffold_12822	2245159	2245415	Dvir_CRM_1290
scaffold_12822	2249282	2249483	Dvir_CRM_1291
scaffold_12822	2249737	2249969	Dvir_CRM_1292
scaffold_12822	2250596	2250797	Dvir_CRM_1293
scaffold_12822	2251022	2251223	Dvir_CRM_1294
scaffold_12822	2318975	2319176	Dvir_CRM_1295
scaffold_12822	2320391	2320592	Dvir_CRM_1296
scaffold_12822	2328267	2329274	Dvir_CRM_1297
scaffold_12822	2330133	2330461	Dvir_CRM_1298
scaffold_12822	2331312	2331513	Dvir_CRM_1299
scaffold_12822	2336812	2337013	Dvir_CRM_1300
scaffold_12822	2346203	2346433	Dvir_CRM_1301
scaffold_12822	2347046	2347489	Dvir_CRM_1302
scaffold_12822	2366485	2366689	Dvir_CRM_1303
scaffold_12822	2368649	2369361	Dvir_CRM_1304
scaffold_12822	2370257	2370554	Dvir_CRM_1305
scaffold_12822	2373240	2373728	Dvir_CRM_1306
scaffold_12822	2374045	2374433	Dvir_CRM_1307
scaffold_12822	2376784	2377109	Dvir_CRM_1308
scaffold_12822	2377317	2377518	Dvir_CRM_1309
scaffold_12822	2380280	2380844	Dvir_CRM_1310
scaffold_12822	2383309	2383510	Dvir_CRM_1311
scaffold_12822	2387780	2387981	Dvir_CRM_1312
scaffold_12822	2388261	2388462	Dvir_CRM_1313
scaffold_12822	2388766	2388967	Dvir_CRM_1314
scaffold_12822	2398537	2398738	Dvir_CRM_1315
scaffold_12822	2400372	2400654	Dvir_CRM_1316
scaffold_12822	2403878	2404079	Dvir_CRM_1317
scaffold_12822	2409004	2409408	Dvir_CRM_1318
scaffold_12822	2411000	2411556	Dvir_CRM_1319
scaffold_12822	2412715	2412916	Dvir_CRM_1320
scaffold_12822	2413146	2413472	Dvir_CRM_1321
scaffold_12822	2415878	2416079	Dvir_CRM_1322
scaffold_12822	2416993	2417265	Dvir_CRM_1323
scaffold_12822	2418820	2419021	Dvir_CRM_1324
scaffold_12822	2422335	2422536	Dvir_CRM_1325
scaffold_12822	2428088	2428360	Dvir_CRM_1326
scaffold_12822	2429149	2429350	Dvir_CRM_1327
scaffold_12822	2431178	2431379	Dvir_CRM_1328
scaffold_12822	2432749	2433457	Dvir_CRM_1329
scaffold_12822	2434714	2434915	Dvir_CRM_1330
scaffold_12822	2436006	2436231	Dvir_CRM_1331
scaffold_12822	2436584	2436785	Dvir_CRM_1332
scaffold_12822	2439041	2439632	Dvir_CRM_1333
scaffold_12822	2440182	2440536	Dvir_CRM_1334
scaffold_12822	2444375	2444576	Dvir_CRM_1335
scaffold_12822	2445155	2445370	Dvir_CRM_1336
scaffold_12822	2455308	2455509	Dvir_CRM_1337
scaffold_12822	2455859	2456114	Dvir_CRM_1338
scaffold_12822	2518886	2519087	Dvir_CRM_1339
scaffold_12822	2547757	2547958	Dvir_CRM_1340
scaffold_12822	2613989	2614190	Dvir_CRM_1341
scaffold_12822	2675605	2675935	Dvir_CRM_1342
scaffold_12822	2676750	2676951	Dvir_CRM_1343
scaffold_12822	2677258	2678050	Dvir_CRM_1344
scaffold_12822	2678260	2678493	Dvir_CRM_1345
scaffold_12822	2680323	2680524	Dvir_CRM_1346
scaffold_12822	2836343	2836766	Dvir_CRM_1347
scaffold_12822	2845476	2845677	Dvir_CRM_1348
scaffold_12822	2879942	2880169	Dvir_CRM_1349
scaffold_12822	2887874	2888137	Dvir_CRM_1350
scaffold_12822	2890445	2890646	Dvir_CRM_1351
scaffold_12822	2896019	2896267	Dvir_CRM_1352
scaffold_12822	2916721	2916922	Dvir_CRM_1353
scaffold_12822	2920675	2920880	Dvir_CRM_1354
scaffold_12822	2936558	2936862	Dvir_CRM_1355
scaffold_12822	2948973	2949174	Dvir_CRM_1356
scaffold_12822	2955944	2956162	Dvir_CRM_1357
scaffold_12822	2961051	2961304	Dvir_CRM_1358
scaffold_12822	2961670	2961871	Dvir_CRM_1359
scaffold_12822	2963806	2964035	Dvir_CRM_1360
scaffold_12822	2973118	2973384	Dvir_CRM_1361
scaffold_12822	2975285	2975491	Dvir_CRM_1362
scaffold_12822	2981492	2981693	Dvir_CRM_1363
scaffold_12822	2990668	2990892	Dvir_CRM_1364
scaffold_12822	2995789	2995990	Dvir_CRM_1365
scaffold_12822	3017105	3017306	Dvir_CRM_1366
scaffold_12822	3021318	3021519	Dvir_CRM_1367
scaffold_12822	3024135	3024611	Dvir_CRM_1368
scaffold_12822	3025131	3025377	Dvir_CRM_1369
scaffold_12822	3032384	3032585	Dvir_CRM_1370
scaffold_12822	3049900	3050101	Dvir_CRM_1371
scaffold_12822	3051411	3051626	Dvir_CRM_1372
scaffold_12822	3073226	3073427	Dvir_CRM_1373
scaffold_12822	3077014	3077236	Dvir_CRM_1374
scaffold_12822	3078054	3078264	Dvir_CRM_1375
scaffold_12822	3086860	3087061	Dvir_CRM_1376
scaffold_12822	3088180	3088694	Dvir_CRM_1377
scaffold_12822	3094595	3095084	Dvir_CRM_1378
scaffold_12822	3095722	3096317	Dvir_CRM_1379
scaffold_12822	3130066	3130267	Dvir_CRM_1380
scaffold_12822	3166121	3166322	Dvir_CRM_1381
scaffold_12822	3215635	3215914	Dvir_CRM_1382
scaffold_12822	3292764	3292965	Dvir_CRM_1383
scaffold_12822	3304340	3304600	Dvir_CRM_1384
scaffold_12822	3315678	3315976	Dvir_CRM_1385
scaffold_12822	3316324	3316589	Dvir_CRM_1386
scaffold_12822	3316949	3317150	Dvir_CRM_1387
scaffold_12822	3320489	3321033	Dvir_CRM_1388
scaffold_12822	3321512	3321768	Dvir_CRM_1389
scaffold_12822	3324839	3325040	Dvir_CRM_1390
scaffold_12822	3327258	3327735	Dvir_CRM_1391
scaffold_12822	3328246	3328447	Dvir_CRM_1392
scaffold_12822	3333382	3333715	Dvir_CRM_1393
scaffold_12822	3335566	3335767	Dvir_CRM_1394
scaffold_12822	3341160	3341361	Dvir_CRM_1395
scaffold_12822	3359660	3359861	Dvir_CRM_1396
scaffold_12822	3362176	3362377	Dvir_CRM_1397
scaffold_12822	3558298	3558499	Dvir_CRM_1398
scaffold_12822	3564927	3565128	Dvir_CRM_1399
scaffold_12822	3569557	3569758	Dvir_CRM_1400
scaffold_12822	3570519	3570751	Dvir_CRM_1401
scaffold_12822	3576205	3576769	Dvir_CRM_1402
scaffold_12822	3577209	3577413	Dvir_CRM_1403
scaffold_12822	3577739	3578011	Dvir_CRM_1404
scaffold_12822	3626691	3626892	Dvir_CRM_1405
scaffold_12822	3641213	3641415	Dvir_CRM_1406
scaffold_12822	3797183	3797384	Dvir_CRM_1407
scaffold_12822	3803942	3804143	Dvir_CRM_1408
scaffold_12822	3804891	3805314	Dvir_CRM_1409
scaffold_12822	3809522	3809723	Dvir_CRM_1410
scaffold_12822	3810188	3810389	Dvir_CRM_1411
scaffold_12822	3810924	3811125	Dvir_CRM_1412
scaffold_12822	3812195	3812489	Dvir_CRM_1413
scaffold_12822	3813449	3814037	Dvir_CRM_1414
scaffold_12822	3820552	3821104	Dvir_CRM_1415
scaffold_12822	3822212	3822431	Dvir_CRM_1416
scaffold_12822	3822783	3822984	Dvir_CRM_1417
scaffold_12822	3825594	3825795	Dvir_CRM_1418
scaffold_12822	3828102	3828550	Dvir_CRM_1419
scaffold_12822	3829337	3829568	Dvir_CRM_1420
scaffold_12822	3831112	3831313	Dvir_CRM_1421
scaffold_12822	3845085	3845342	Dvir_CRM_1422
scaffold_12822	3847731	3847932	Dvir_CRM_1423
scaffold_12822	3853057	3853258	Dvir_CRM_1424
scaffold_12822	3885439	3885640	Dvir_CRM_1425
scaffold_12822	3890667	3890868	Dvir_CRM_1426
scaffold_12822	3903970	3904171	Dvir_CRM_1427
scaffold_12822	3907325	3907597	Dvir_CRM_1428
scaffold_12822	3908156	3908446	Dvir_CRM_1429
scaffold_12822	3913968	3914169	Dvir_CRM_1430
scaffold_12822	3942263	3942464	Dvir_CRM_1431
scaffold_12822	3957889	3958105	Dvir_CRM_1432
scaffold_12822	3960801	3961002	Dvir_CRM_1433
scaffold_12822	3962060	3962296	Dvir_CRM_1434
scaffold_12822	3962638	3962839	Dvir_CRM_1435
scaffold_12822	3963055	3963507	Dvir_CRM_1436
scaffold_12822	3969063	3969264	Dvir_CRM_1437
scaffold_12822	3972451	3972652	Dvir_CRM_1438
scaffold_12822	3985870	3986152	Dvir_CRM_1439
scaffold_12822	3986370	3986576	Dvir_CRM_1440
scaffold_12822	3990182	3990449	Dvir_CRM_1441
scaffold_12822	3992156	3992357	Dvir_CRM_1442
scaffold_12822	3993054	3993463	Dvir_CRM_1443
scaffold_12822	3994022	3994334	Dvir_CRM_1444
scaffold_12822	3997715	3998309	Dvir_CRM_1445
scaffold_12822	4020731	4020933	Dvir_CRM_1446
scaffold_12822	4023058	4023327	Dvir_CRM_1447
scaffold_12822	4044922	4045123	Dvir_CRM_1448
scaffold_12822	4056595	4056796	Dvir_CRM_1449
scaffold_12822	4060423	4060624	Dvir_CRM_1450
scaffold_12822	4061315	4061516	Dvir_CRM_1451
scaffold_12822	4064783	4065031	Dvir_CRM_1452
scaffold_12822	4065344	4065618	Dvir_CRM_1453
scaffold_12822	4073974	4075090	Dvir_CRM_1454
scaffold_12822	4076011	4076280	Dvir_CRM_1455
scaffold_12822	4076508	4076814	Dvir_CRM_1456
scaffold_12822	4077243	4077480	Dvir_CRM_1457
scaffold_12822	4079252	4079453	Dvir_CRM_1458
scaffold_12822	4085668	4085947	Dvir_CRM_1459
scaffold_12822	4088589	4088790	Dvir_CRM_1460
scaffold_12822	4089042	4089262	Dvir_CRM_1461
scaffold_12822	4090076	4090325	Dvir_CRM_1462
scaffold_12823	182306	182507	Dvir_CRM_1463
scaffold_12823	185378	185579	Dvir_CRM_1464
scaffold_12823	186298	186499	Dvir_CRM_1465
scaffold_12823	198258	198459	Dvir_CRM_1466
scaffold_12823	198704	199069	Dvir_CRM_1467
scaffold_12823	204886	205087	Dvir_CRM_1468
scaffold_12823	215748	215949	Dvir_CRM_1469
scaffold_12823	232663	232864	Dvir_CRM_1470
scaffold_12823	235749	236040	Dvir_CRM_1471
scaffold_12823	236552	236753	Dvir_CRM_1472
scaffold_12823	236978	237323	Dvir_CRM_1473
scaffold_12823	246651	246962	Dvir_CRM_1474
scaffold_12823	286093	286294	Dvir_CRM_1475
scaffold_12823	408418	408619	Dvir_CRM_1476
scaffold_12823	441256	441497	Dvir_CRM_1477
scaffold_12823	445509	445724	Dvir_CRM_1478
scaffold_12823	447121	447344	Dvir_CRM_1479
scaffold_12823	449039	449324	Dvir_CRM_1480
scaffold_12823	464562	464763	Dvir_CRM_1481
scaffold_12823	465719	465921	Dvir_CRM_1482
scaffold_12823	466557	466814	Dvir_CRM_1483
scaffold_12823	467240	467460	Dvir_CRM_1484
scaffold_12823	468038	468259	Dvir_CRM_1485
scaffold_12823	468715	468972	Dvir_CRM_1486
scaffold_12823	469254	469479	Dvir_CRM_1487
scaffold_12823	474961	475170	Dvir_CRM_1488
scaffold_12823	475522	475723	Dvir_CRM_1489
scaffold_12823	481864	482065	Dvir_CRM_1490
scaffold_12823	484850	485057	Dvir_CRM_1491
scaffold_12823	489162	489459	Dvir_CRM_1492
scaffold_12823	530849	531050	Dvir_CRM_1493
scaffold_12823	545740	545941	Dvir_CRM_1494
scaffold_12823	549516	549742	Dvir_CRM_1495
scaffold_12823	552090	552298	Dvir_CRM_1496
scaffold_12823	565098	565299	Dvir_CRM_1497
scaffold_12823	565503	565704	Dvir_CRM_1498
scaffold_12823	566666	566867	Dvir_CRM_1499
scaffold_12823	567487	567697	Dvir_CRM_1500
scaffold_12823	569306	569507	Dvir_CRM_1501
scaffold_12823	572370	572585	Dvir_CRM_1502
scaffold_12823	573024	573264	Dvir_CRM_1503
scaffold_12823	583772	583981	Dvir_CRM_1504
scaffold_12823	591494	591695	Dvir_CRM_1505
scaffold_12823	635415	635616	Dvir_CRM_1506
scaffold_12823	637767	637968	Dvir_CRM_1507
scaffold_12823	665394	665595	Dvir_CRM_1508
scaffold_12823	671906	672462	Dvir_CRM_1509
scaffold_12823	673279	673582	Dvir_CRM_1510
scaffold_12823	677928	678233	Dvir_CRM_1511
scaffold_12823	728794	729057	Dvir_CRM_1512
scaffold_12823	742379	742580	Dvir_CRM_1513
scaffold_12823	774836	775110	Dvir_CRM_1514
scaffold_12823	777903	778104	Dvir_CRM_1515
scaffold_12823	779303	779632	Dvir_CRM_1516
scaffold_12823	779899	780100	Dvir_CRM_1517
scaffold_12823	837507	838093	Dvir_CRM_1518
scaffold_12823	873589	873795	Dvir_CRM_1519
scaffold_12823	1041156	1041432	Dvir_CRM_1520
scaffold_12823	1044201	1044402	Dvir_CRM_1521
scaffold_12823	1047216	1047462	Dvir_CRM_1522
scaffold_12823	1049005	1049206	Dvir_CRM_1523
scaffold_12823	1122925	1123199	Dvir_CRM_1524
scaffold_12823	1125791	1126021	Dvir_CRM_1525
scaffold_12823	1140020	1140247	Dvir_CRM_1526
scaffold_12823	1140511	1140712	Dvir_CRM_1527
scaffold_12823	1141052	1141253	Dvir_CRM_1528
scaffold_12823	1154208	1154409	Dvir_CRM_1529
scaffold_12823	1164452	1164755	Dvir_CRM_1530
scaffold_12823	1170185	1170423	Dvir_CRM_1531
scaffold_12823	1176153	1176354	Dvir_CRM_1532
scaffold_12823	1189248	1189449	Dvir_CRM_1533
scaffold_12823	1236386	1236587	Dvir_CRM_1534
scaffold_12823	1252440	1253356	Dvir_CRM_1535
scaffold_12823	1256859	1257935	Dvir_CRM_1536
scaffold_12823	1258639	1258991	Dvir_CRM_1537
scaffold_12823	1259683	1260370	Dvir_CRM_1538
scaffold_12823	1263148	1263491	Dvir_CRM_1539
scaffold_12823	1263923	1264243	Dvir_CRM_1540
scaffold_12823	1265756	1265957	Dvir_CRM_1541
scaffold_12823	1269801	1270002	Dvir_CRM_1542
scaffold_12823	1271777	1272089	Dvir_CRM_1543
scaffold_12823	1275076	1275277	Dvir_CRM_1544
scaffold_12823	1279313	1279617	Dvir_CRM_1545
scaffold_12823	1289523	1289962	Dvir_CRM_1546
scaffold_12823	1331262	1331507	Dvir_CRM_1547
scaffold_12823	1352171	1352428	Dvir_CRM_1548
scaffold_12823	1362037	1362238	Dvir_CRM_1549
scaffold_12823	1382872	1383073	Dvir_CRM_1550
scaffold_12823	1387249	1387565	Dvir_CRM_1551
scaffold_12823	1437779	1438007	Dvir_CRM_1552
scaffold_12823	1446310	1446940	Dvir_CRM_1553
scaffold_12823	1448447	1448654	Dvir_CRM_1554
scaffold_12823	1455805	1456006	Dvir_CRM_1555
scaffold_12823	1464669	1464870	Dvir_CRM_1556
scaffold_12823	1470472	1470673	Dvir_CRM_1557
scaffold_12823	1527465	1527671	Dvir_CRM_1558
scaffold_12823	1549947	1550148	Dvir_CRM_1559
scaffold_12823	1551000	1551201	Dvir_CRM_1560
scaffold_12823	1551673	1551874	Dvir_CRM_1561
scaffold_12823	1552400	1552601	Dvir_CRM_1562
scaffold_12823	1552902	1553103	Dvir_CRM_1563
scaffold_12823	1560503	1562002	Dvir_CRM_1564
scaffold_12823	1562581	1563015	Dvir_CRM_1565
scaffold_12823	1563516	1563717	Dvir_CRM_1566
scaffold_12823	1564277	1564646	Dvir_CRM_1567
scaffold_12823	1577234	1577615	Dvir_CRM_1568
scaffold_12823	1580310	1580511	Dvir_CRM_1569
scaffold_12823	1582576	1582777	Dvir_CRM_1570
scaffold_12823	1593626	1593897	Dvir_CRM_1571
scaffold_12823	1597297	1597699	Dvir_CRM_1572
scaffold_12823	1600719	1600920	Dvir_CRM_1573
scaffold_12823	1604319	1604520	Dvir_CRM_1574
scaffold_12823	1610106	1610490	Dvir_CRM_1575
scaffold_12823	1610991	1611192	Dvir_CRM_1576
scaffold_12823	1613015	1613216	Dvir_CRM_1577
scaffold_12823	1616125	1616334	Dvir_CRM_1578
scaffold_12823	1621257	1621458	Dvir_CRM_1579
scaffold_12823	1622451	1622810	Dvir_CRM_1580
scaffold_12823	1623575	1624106	Dvir_CRM_1581
scaffold_12823	1627218	1627461	Dvir_CRM_1582
scaffold_12823	1628620	1628850	Dvir_CRM_1583
scaffold_12823	1658290	1658507	Dvir_CRM_1584
scaffold_12823	1698829	1699030	Dvir_CRM_1585
scaffold_12823	1699234	1699435	Dvir_CRM_1586
scaffold_12823	1701437	1701638	Dvir_CRM_1587
scaffold_12823	1705248	1705449	Dvir_CRM_1588
scaffold_12823	1711598	1711891	Dvir_CRM_1589
scaffold_12823	1712827	1713279	Dvir_CRM_1590
scaffold_12823	1721136	1721363	Dvir_CRM_1591
scaffold_12823	1721682	1722261	Dvir_CRM_1592
scaffold_12823	1722706	1722995	Dvir_CRM_1593
scaffold_12823	1728810	1729011	Dvir_CRM_1594
scaffold_12823	1735110	1735376	Dvir_CRM_1595
scaffold_12823	1735999	1736370	Dvir_CRM_1596
scaffold_12823	1737511	1738087	Dvir_CRM_1597
scaffold_12823	1742539	1742768	Dvir_CRM_1598
scaffold_12823	1743406	1743607	Dvir_CRM_1599
scaffold_12823	1769896	1770139	Dvir_CRM_1600
scaffold_12823	1776919	1777120	Dvir_CRM_1601
scaffold_12823	1778320	1778525	Dvir_CRM_1602
scaffold_12823	1782099	1782300	Dvir_CRM_1603
scaffold_12823	1793427	1793628	Dvir_CRM_1604
scaffold_12823	1799176	1799377	Dvir_CRM_1605
scaffold_12823	1800402	1800603	Dvir_CRM_1606
scaffold_12823	1800980	1801181	Dvir_CRM_1607
scaffold_12823	1811857	1812058	Dvir_CRM_1608
scaffold_12823	1813207	1813408	Dvir_CRM_1609
scaffold_12823	1816576	1816932	Dvir_CRM_1610
scaffold_12823	1819885	1820110	Dvir_CRM_1611
scaffold_12823	1822733	1823015	Dvir_CRM_1612
scaffold_12823	1823461	1823873	Dvir_CRM_1613
scaffold_12823	1826651	1826852	Dvir_CRM_1614
scaffold_12823	1827985	1828186	Dvir_CRM_1615
scaffold_12823	1842874	1843224	Dvir_CRM_1616
scaffold_12823	1843447	1843668	Dvir_CRM_1617
scaffold_12823	1847879	1848080	Dvir_CRM_1618
scaffold_12823	1852576	1852777	Dvir_CRM_1619
scaffold_12823	1854523	1854724	Dvir_CRM_1620
scaffold_12823	1866617	1866818	Dvir_CRM_1621
scaffold_12823	1867738	1867981	Dvir_CRM_1622
scaffold_12823	1870269	1870470	Dvir_CRM_1623
scaffold_12823	1874006	1874207	Dvir_CRM_1624
scaffold_12823	1879812	1880453	Dvir_CRM_1625
scaffold_12823	1885158	1885359	Dvir_CRM_1626
scaffold_12823	1899333	1899534	Dvir_CRM_1627
scaffold_12823	1908996	1909285	Dvir_CRM_1628
scaffold_12823	1910858	1911059	Dvir_CRM_1629
scaffold_12823	1923997	1924198	Dvir_CRM_1630
scaffold_12823	1927590	1927818	Dvir_CRM_1631
scaffold_12823	1943781	1943982	Dvir_CRM_1632
scaffold_12823	1964050	1964251	Dvir_CRM_1633
scaffold_12823	1971890	1972408	Dvir_CRM_1634
scaffold_12823	1973402	1973653	Dvir_CRM_1635
scaffold_12823	1975231	1975496	Dvir_CRM_1636
scaffold_12823	1982072	1982411	Dvir_CRM_1637
scaffold_12823	1982823	1983066	Dvir_CRM_1638
scaffold_12823	1983784	1984023	Dvir_CRM_1639
scaffold_12823	2214962	2215163	Dvir_CRM_1640
scaffold_12823	2215868	2216069	Dvir_CRM_1641
scaffold_12823	2216499	2216700	Dvir_CRM_1642
scaffold_12823	2217465	2217666	Dvir_CRM_1643
scaffold_12823	2222147	2222402	Dvir_CRM_1644
scaffold_12823	2238010	2238212	Dvir_CRM_1645
scaffold_12823	2238931	2239132	Dvir_CRM_1646
scaffold_12823	2243307	2244114	Dvir_CRM_1647
scaffold_12823	2249535	2249763	Dvir_CRM_1648
scaffold_12823	2270363	2270590	Dvir_CRM_1649
scaffold_12823	2274977	2275178	Dvir_CRM_1650
scaffold_12823	2296840	2297294	Dvir_CRM_1651
scaffold_12823	2298271	2299130	Dvir_CRM_1652
scaffold_12823	2300046	2300597	Dvir_CRM_1653
scaffold_12823	2301549	2301760	Dvir_CRM_1654
scaffold_12823	2302279	2302480	Dvir_CRM_1655
scaffold_12823	2303122	2303499	Dvir_CRM_1656
scaffold_12823	2304868	2305069	Dvir_CRM_1657
scaffold_12823	2305594	2305795	Dvir_CRM_1658
scaffold_12823	2318868	2319274	Dvir_CRM_1659
scaffold_12823	2325920	2326121	Dvir_CRM_1660
scaffold_12823	2353354	2353589	Dvir_CRM_1661
scaffold_12823	2354008	2354394	Dvir_CRM_1662
scaffold_12823	2383542	2383743	Dvir_CRM_1663
scaffold_12823	2384176	2384463	Dvir_CRM_1664
scaffold_12823	2386011	2386212	Dvir_CRM_1665
scaffold_12823	2429211	2429412	Dvir_CRM_1666
scaffold_12823	2454678	2454879	Dvir_CRM_1667
scaffold_12855	36643	36844	Dvir_CRM_1668
scaffold_12855	37936	38137	Dvir_CRM_1669
scaffold_12855	58829	59054	Dvir_CRM_1670
scaffold_12855	65801	66352	Dvir_CRM_1671
scaffold_12855	90735	90936	Dvir_CRM_1672
scaffold_12855	126551	126752	Dvir_CRM_1673
scaffold_12855	150765	150966	Dvir_CRM_1674
scaffold_12855	161205	161607	Dvir_CRM_1675
scaffold_12855	164323	164638	Dvir_CRM_1676
scaffold_12855	164865	165066	Dvir_CRM_1677
scaffold_12855	218470	218671	Dvir_CRM_1678
scaffold_12855	233267	233468	Dvir_CRM_1679
scaffold_12855	238010	238217	Dvir_CRM_1680
scaffold_12855	255556	255757	Dvir_CRM_1681
scaffold_12855	263928	264374	Dvir_CRM_1682
scaffold_12855	267489	267690	Dvir_CRM_1683
scaffold_12855	270231	270432	Dvir_CRM_1684
scaffold_12855	280714	280915	Dvir_CRM_1685
scaffold_12855	283206	283450	Dvir_CRM_1686
scaffold_12855	286869	287120	Dvir_CRM_1687
scaffold_12855	291569	291770	Dvir_CRM_1688
scaffold_12855	291984	292185	Dvir_CRM_1689
scaffold_12855	295003	295307	Dvir_CRM_1690
scaffold_12855	303765	303966	Dvir_CRM_1691
scaffold_12855	308363	308601	Dvir_CRM_1692
scaffold_12855	310547	310748	Dvir_CRM_1693
scaffold_12855	311827	312108	Dvir_CRM_1694
scaffold_12855	312341	312542	Dvir_CRM_1695
scaffold_12855	328099	328388	Dvir_CRM_1696
scaffold_12855	332745	333073	Dvir_CRM_1697
scaffold_12855	334174	334375	Dvir_CRM_1698
scaffold_12855	336473	336763	Dvir_CRM_1699
scaffold_12855	337134	337335	Dvir_CRM_1700
scaffold_12855	342091	342665	Dvir_CRM_1701
scaffold_12855	346056	346257	Dvir_CRM_1702
scaffold_12855	352641	352872	Dvir_CRM_1703
scaffold_12855	353173	353374	Dvir_CRM_1704
scaffold_12855	355928	356151	Dvir_CRM_1705
scaffold_12855	358768	359457	Dvir_CRM_1706
scaffold_12855	359733	360176	Dvir_CRM_1707
scaffold_12855	360410	360611	Dvir_CRM_1708
scaffold_12855	363099	363300	Dvir_CRM_1709
scaffold_12855	365752	366029	Dvir_CRM_1710
scaffold_12855	367553	367777	Dvir_CRM_1711
scaffold_12855	374543	374825	Dvir_CRM_1712
scaffold_12855	379539	380152	Dvir_CRM_1713
scaffold_12855	385179	385380	Dvir_CRM_1714
scaffold_12855	393788	394081	Dvir_CRM_1715
scaffold_12855	396614	396815	Dvir_CRM_1716
scaffold_12855	397293	397647	Dvir_CRM_1717
scaffold_12855	400071	401289	Dvir_CRM_1718
scaffold_12855	403960	404161	Dvir_CRM_1719
scaffold_12855	408019	408258	Dvir_CRM_1720
scaffold_12855	409445	409712	Dvir_CRM_1721
scaffold_12855	412569	413026	Dvir_CRM_1722
scaffold_12855	418730	418943	Dvir_CRM_1723
scaffold_12855	419899	420100	Dvir_CRM_1724
scaffold_12855	420637	420838	Dvir_CRM_1725
scaffold_12855	421160	421561	Dvir_CRM_1726
scaffold_12855	423653	423854	Dvir_CRM_1727
scaffold_12855	424105	424306	Dvir_CRM_1728
scaffold_12855	429733	429994	Dvir_CRM_1729
scaffold_12855	432859	433099	Dvir_CRM_1730
scaffold_12855	434815	435082	Dvir_CRM_1731
scaffold_12855	437309	437510	Dvir_CRM_1732
scaffold_12855	438765	439191	Dvir_CRM_1733
scaffold_12855	441938	442139	Dvir_CRM_1734
scaffold_12855	446707	447042	Dvir_CRM_1735
scaffold_12855	448085	448286	Dvir_CRM_1736
scaffold_12855	451327	451597	Dvir_CRM_1737
scaffold_12855	452362	452785	Dvir_CRM_1738
scaffold_12855	453665	453866	Dvir_CRM_1739
scaffold_12855	454637	454860	Dvir_CRM_1740
scaffold_12855	456145	456540	Dvir_CRM_1741
scaffold_12855	458892	459361	Dvir_CRM_1742
scaffold_12855	461869	462232	Dvir_CRM_1743
scaffold_12855	465986	466328	Dvir_CRM_1744
scaffold_12855	469691	470274	Dvir_CRM_1745
scaffold_12855	471426	471627	Dvir_CRM_1746
scaffold_12855	477651	477852	Dvir_CRM_1747
scaffold_12855	480445	480788	Dvir_CRM_1748
scaffold_12855	482335	482573	Dvir_CRM_1749
scaffold_12855	488083	488284	Dvir_CRM_1750
scaffold_12855	572619	572870	Dvir_CRM_1751
scaffold_12855	573545	573746	Dvir_CRM_1752
scaffold_12855	593696	593897	Dvir_CRM_1753
scaffold_12855	635013	635214	Dvir_CRM_1754
scaffold_12855	637004	637205	Dvir_CRM_1755
scaffold_12855	641939	642530	Dvir_CRM_1756
scaffold_12855	655322	655544	Dvir_CRM_1757
scaffold_12855	661482	661885	Dvir_CRM_1758
scaffold_12855	662435	662636	Dvir_CRM_1759
scaffold_12855	667997	668303	Dvir_CRM_1760
scaffold_12855	677031	677258	Dvir_CRM_1761
scaffold_12855	695085	695286	Dvir_CRM_1762
scaffold_12855	696412	696632	Dvir_CRM_1763
scaffold_12855	697193	697400	Dvir_CRM_1764
scaffold_12855	699070	699554	Dvir_CRM_1765
scaffold_12855	700724	701003	Dvir_CRM_1766
scaffold_12855	702728	702929	Dvir_CRM_1767
scaffold_12855	703662	704114	Dvir_CRM_1768
scaffold_12855	705844	706153	Dvir_CRM_1769
scaffold_12855	710337	710538	Dvir_CRM_1770
scaffold_12855	714365	715154	Dvir_CRM_1771
scaffold_12855	719099	719407	Dvir_CRM_1772
scaffold_12855	720671	720872	Dvir_CRM_1773
scaffold_12855	735289	735490	Dvir_CRM_1774
scaffold_12855	737658	737883	Dvir_CRM_1775
scaffold_12855	740589	740826	Dvir_CRM_1776
scaffold_12855	794028	794229	Dvir_CRM_1777
scaffold_12855	794592	794793	Dvir_CRM_1778
scaffold_12855	842947	843148	Dvir_CRM_1779
scaffold_12855	864040	864241	Dvir_CRM_1780
scaffold_12855	866110	866311	Dvir_CRM_1781
scaffold_12855	878517	878718	Dvir_CRM_1782
scaffold_12855	879266	879529	Dvir_CRM_1783
scaffold_12855	899201	899402	Dvir_CRM_1784
scaffold_12855	908724	909172	Dvir_CRM_1785
scaffold_12855	911451	911654	Dvir_CRM_1786
scaffold_12855	916873	917074	Dvir_CRM_1787
scaffold_12855	917305	917506	Dvir_CRM_1788
scaffold_12855	928222	928993	Dvir_CRM_1789
scaffold_12855	929203	929622	Dvir_CRM_1790
scaffold_12855	932668	933053	Dvir_CRM_1791
scaffold_12855	934995	935196	Dvir_CRM_1792
scaffold_12855	941320	941686	Dvir_CRM_1793
scaffold_12855	942515	943146	Dvir_CRM_1794
scaffold_12855	950906	951107	Dvir_CRM_1795
scaffold_12855	951315	951522	Dvir_CRM_1796
scaffold_12855	957193	957394	Dvir_CRM_1797
scaffold_12855	967550	967757	Dvir_CRM_1798
scaffold_12855	968124	968325	Dvir_CRM_1799
scaffold_12855	969489	969695	Dvir_CRM_1800
scaffold_12855	973460	973661	Dvir_CRM_1801
scaffold_12855	974113	974362	Dvir_CRM_1802
scaffold_12855	984598	984903	Dvir_CRM_1803
scaffold_12855	986135	986410	Dvir_CRM_1804
scaffold_12855	988682	988883	Dvir_CRM_1805
scaffold_12855	996808	997009	Dvir_CRM_1806
scaffold_12855	999912	1000113	Dvir_CRM_1807
scaffold_12855	1001359	1001586	Dvir_CRM_1808
scaffold_12855	1002934	1003156	Dvir_CRM_1809
scaffold_12855	1025872	1026073	Dvir_CRM_1810
scaffold_12855	1029357	1029568	Dvir_CRM_1811
scaffold_12855	1029868	1030091	Dvir_CRM_1812
scaffold_12855	1047913	1048142	Dvir_CRM_1813
scaffold_12855	1048937	1049148	Dvir_CRM_1814
scaffold_12855	1051122	1051422	Dvir_CRM_1815
scaffold_12855	1054172	1054373	Dvir_CRM_1816
scaffold_12855	1060536	1060779	Dvir_CRM_1817
scaffold_12855	1061504	1061705	Dvir_CRM_1818
scaffold_12855	1065099	1065300	Dvir_CRM_1819
scaffold_12855	1066920	1067199	Dvir_CRM_1820
scaffold_12855	1068692	1069232	Dvir_CRM_1821
scaffold_12855	1080365	1080566	Dvir_CRM_1822
scaffold_12855	1090338	1090824	Dvir_CRM_1823
scaffold_12855	1093439	1093640	Dvir_CRM_1824
scaffold_12855	1104399	1104600	Dvir_CRM_1825
scaffold_12855	1105430	1105631	Dvir_CRM_1826
scaffold_12855	1113978	1114179	Dvir_CRM_1827
scaffold_12855	1124167	1124435	Dvir_CRM_1828
scaffold_12855	1132543	1132780	Dvir_CRM_1829
scaffold_12855	1135926	1136170	Dvir_CRM_1830
scaffold_12855	1136720	1136932	Dvir_CRM_1831
scaffold_12855	1156504	1156800	Dvir_CRM_1832
scaffold_12855	1165414	1165878	Dvir_CRM_1833
scaffold_12855	1166471	1166688	Dvir_CRM_1834
scaffold_12855	1168154	1168355	Dvir_CRM_1835
scaffold_12855	1168859	1169060	Dvir_CRM_1836
scaffold_12855	1174214	1174415	Dvir_CRM_1837
scaffold_12855	1205525	1205726	Dvir_CRM_1838
scaffold_12855	1211942	1212185	Dvir_CRM_1839
scaffold_12855	1222919	1223120	Dvir_CRM_1840
scaffold_12855	1223887	1224162	Dvir_CRM_1841
scaffold_12855	1224482	1224791	Dvir_CRM_1842
scaffold_12855	1225452	1225656	Dvir_CRM_1843
scaffold_12855	1226835	1227070	Dvir_CRM_1844
scaffold_12855	1232820	1233069	Dvir_CRM_1845
scaffold_12855	1252426	1252627	Dvir_CRM_1846
scaffold_12855	1256764	1256979	Dvir_CRM_1847
scaffold_12855	1316043	1316244	Dvir_CRM_1848
scaffold_12855	1358671	1358872	Dvir_CRM_1849
scaffold_12855	1446268	1446469	Dvir_CRM_1850
scaffold_12855	1456052	1456293	Dvir_CRM_1851
scaffold_12855	1457598	1457876	Dvir_CRM_1852
scaffold_12855	1458175	1458531	Dvir_CRM_1853
scaffold_12855	1462847	1463048	Dvir_CRM_1854
scaffold_12855	1468880	1469081	Dvir_CRM_1855
scaffold_12855	1488224	1488425	Dvir_CRM_1856
scaffold_12855	1489880	1490081	Dvir_CRM_1857
scaffold_12855	1627065	1627547	Dvir_CRM_1858
scaffold_12855	1628452	1628680	Dvir_CRM_1859
scaffold_12855	1634478	1635277	Dvir_CRM_1860
scaffold_12855	1637024	1638041	Dvir_CRM_1861
scaffold_12855	1640289	1640490	Dvir_CRM_1862
scaffold_12855	1641911	1642112	Dvir_CRM_1863
scaffold_12855	1645292	1645493	Dvir_CRM_1864
scaffold_12855	1647662	1647863	Dvir_CRM_1865
scaffold_12855	1648166	1648367	Dvir_CRM_1866
scaffold_12855	1734829	1735178	Dvir_CRM_1867
scaffold_12855	1742867	1743248	Dvir_CRM_1868
scaffold_12855	1750746	1750995	Dvir_CRM_1869
scaffold_12855	1755854	1756528	Dvir_CRM_1870
scaffold_12855	1771176	1771387	Dvir_CRM_1871
scaffold_12855	1771900	1772120	Dvir_CRM_1872
scaffold_12855	1773735	1773970	Dvir_CRM_1873
scaffold_12855	1780562	1780763	Dvir_CRM_1874
scaffold_12855	1782099	1782361	Dvir_CRM_1875
scaffold_12855	1793405	1793714	Dvir_CRM_1876
scaffold_12855	1796832	1797033	Dvir_CRM_1877
scaffold_12855	1799459	1799675	Dvir_CRM_1878
scaffold_12855	1802216	1802417	Dvir_CRM_1879
scaffold_12855	1804673	1804882	Dvir_CRM_1880
scaffold_12855	1871006	1871207	Dvir_CRM_1881
scaffold_12855	1893415	1893616	Dvir_CRM_1882
scaffold_12855	1909905	1910106	Dvir_CRM_1883
scaffold_12855	1916733	1916972	Dvir_CRM_1884
scaffold_12855	1945668	1945906	Dvir_CRM_1885
scaffold_12855	1983055	1983256	Dvir_CRM_1886
scaffold_12855	1994642	1994843	Dvir_CRM_1887
scaffold_12855	1995967	1996168	Dvir_CRM_1888
scaffold_12855	1996975	1997285	Dvir_CRM_1889
scaffold_12855	2013260	2013461	Dvir_CRM_1890
scaffold_12855	2022256	2022457	Dvir_CRM_1891
scaffold_12855	2073219	2073441	Dvir_CRM_1892
scaffold_12855	2091418	2091619	Dvir_CRM_1893
scaffold_12855	2101577	2101853	Dvir_CRM_1894
scaffold_12855	2105815	2106016	Dvir_CRM_1895
scaffold_12855	2129014	2129215	Dvir_CRM_1896
scaffold_12855	2129649	2129850	Dvir_CRM_1897
scaffold_12855	2130620	2130825	Dvir_CRM_1898
scaffold_12855	2160330	2160531	Dvir_CRM_1899
scaffold_12855	2160827	2161047	Dvir_CRM_1900
scaffold_12855	2172930	2173131	Dvir_CRM_1901
scaffold_12855	2177824	2178025	Dvir_CRM_1902
scaffold_12855	2199122	2199323	Dvir_CRM_1903
scaffold_12855	2233554	2234137	Dvir_CRM_1904
scaffold_12855	2235371	2235713	Dvir_CRM_1905
scaffold_12855	2236719	2236920	Dvir_CRM_1906
scaffold_12855	2243155	2243409	Dvir_CRM_1907
scaffold_12855	2256097	2256484	Dvir_CRM_1908
scaffold_12855	2259306	2259507	Dvir_CRM_1909
scaffold_12855	2263573	2263798	Dvir_CRM_1910
scaffold_12855	2308188	2308413	Dvir_CRM_1911
scaffold_12855	2355755	2356028	Dvir_CRM_1912
scaffold_12855	2360004	2360205	Dvir_CRM_1913
scaffold_12855	2360581	2360801	Dvir_CRM_1914
scaffold_12855	2361054	2361255	Dvir_CRM_1915
scaffold_12855	2363031	2363232	Dvir_CRM_1916
scaffold_12855	2376059	2376477	Dvir_CRM_1917
scaffold_12855	2376810	2377246	Dvir_CRM_1918
scaffold_12855	2385895	2386489	Dvir_CRM_1919
scaffold_12855	2399984	2400185	Dvir_CRM_1920
scaffold_12855	2433284	2433502	Dvir_CRM_1921
scaffold_12855	2446799	2447000	Dvir_CRM_1922
scaffold_12855	2454944	2455145	Dvir_CRM_1923
scaffold_12855	2483009	2483332	Dvir_CRM_1924
scaffold_12855	2483564	2483765	Dvir_CRM_1925
scaffold_12855	2491144	2491388	Dvir_CRM_1926
scaffold_12855	2491795	2492007	Dvir_CRM_1927
scaffold_12855	2494573	2495157	Dvir_CRM_1928
scaffold_12855	2496412	2496870	Dvir_CRM_1929
scaffold_12855	2497270	2497656	Dvir_CRM_1930
scaffold_12855	2497961	2498175	Dvir_CRM_1931
scaffold_12855	2499916	2500215	Dvir_CRM_1932
scaffold_12855	2514642	2514843	Dvir_CRM_1933
scaffold_12855	2517704	2517905	Dvir_CRM_1934
scaffold_12855	2518851	2519055	Dvir_CRM_1935
scaffold_12855	2537031	2537281	Dvir_CRM_1936
scaffold_12855	2541124	2541325	Dvir_CRM_1937
scaffold_12855	2585394	2585595	Dvir_CRM_1938
scaffold_12855	2670279	2670497	Dvir_CRM_1939
scaffold_12855	2671953	2672184	Dvir_CRM_1940
scaffold_12855	2672922	2673150	Dvir_CRM_1941
scaffold_12855	2673771	2674118	Dvir_CRM_1942
scaffold_12855	2676301	2676502	Dvir_CRM_1943
scaffold_12855	2692349	2692797	Dvir_CRM_1944
scaffold_12855	2693354	2693558	Dvir_CRM_1945
scaffold_12855	2694109	2694310	Dvir_CRM_1946
scaffold_12855	2694843	2695059	Dvir_CRM_1947
scaffold_12855	2703324	2703525	Dvir_CRM_1948
scaffold_12855	2715774	2716367	Dvir_CRM_1949
scaffold_12855	2717748	2718006	Dvir_CRM_1950
scaffold_12855	2718278	2718479	Dvir_CRM_1951
scaffold_12855	2719910	2720111	Dvir_CRM_1952
scaffold_12855	2728120	2728321	Dvir_CRM_1953
scaffold_12855	2729024	2729225	Dvir_CRM_1954
scaffold_12855	2735156	2735357	Dvir_CRM_1955
scaffold_12855	2764303	2764504	Dvir_CRM_1956
scaffold_12855	2765458	2765659	Dvir_CRM_1957
scaffold_12855	2781439	2781673	Dvir_CRM_1958
scaffold_12855	2789185	2789404	Dvir_CRM_1959
scaffold_12855	2834385	2834664	Dvir_CRM_1960
scaffold_12855	2836115	2836336	Dvir_CRM_1961
scaffold_12855	2836738	2836939	Dvir_CRM_1962
scaffold_12855	2844875	2845076	Dvir_CRM_1963
scaffold_12855	2874476	2874691	Dvir_CRM_1964
scaffold_12855	2878150	2878616	Dvir_CRM_1965
scaffold_12855	2886067	2886268	Dvir_CRM_1966
scaffold_12855	2896036	2896555	Dvir_CRM_1967
scaffold_12855	2898369	2898841	Dvir_CRM_1968
scaffold_12855	2923449	2923692	Dvir_CRM_1969
scaffold_12855	2942325	2942923	Dvir_CRM_1970
scaffold_12855	2943306	2943507	Dvir_CRM_1971
scaffold_12855	2945230	2945431	Dvir_CRM_1972
scaffold_12855	2955633	2955834	Dvir_CRM_1973
scaffold_12855	2958278	2958479	Dvir_CRM_1974
scaffold_12855	2959500	2959701	Dvir_CRM_1975
scaffold_12855	2959937	2960138	Dvir_CRM_1976
scaffold_12855	3014373	3014574	Dvir_CRM_1977
scaffold_12855	3031593	3031794	Dvir_CRM_1978
scaffold_12855	3032811	3033012	Dvir_CRM_1979
scaffold_12855	3110720	3110921	Dvir_CRM_1980
scaffold_12855	3111310	3111511	Dvir_CRM_1981
scaffold_12855	3111927	3112128	Dvir_CRM_1982
scaffold_12855	3128816	3129103	Dvir_CRM_1983
scaffold_12855	3129829	3130082	Dvir_CRM_1984
scaffold_12855	3132989	3133190	Dvir_CRM_1985
scaffold_12855	3140694	3141236	Dvir_CRM_1986
scaffold_12855	3141832	3142073	Dvir_CRM_1987
scaffold_12855	3150688	3150889	Dvir_CRM_1988
scaffold_12855	3157099	3157300	Dvir_CRM_1989
scaffold_12855	3168484	3168958	Dvir_CRM_1990
scaffold_12855	3169247	3169488	Dvir_CRM_1991
scaffold_12855	3191551	3191752	Dvir_CRM_1992
scaffold_12855	3199799	3200322	Dvir_CRM_1993
scaffold_12855	3202189	3202423	Dvir_CRM_1994
scaffold_12855	3204721	3204939	Dvir_CRM_1995
scaffold_12855	3206452	3206653	Dvir_CRM_1996
scaffold_12855	3207158	3207440	Dvir_CRM_1997
scaffold_12855	3211143	3211582	Dvir_CRM_1998
scaffold_12855	3220283	3220484	Dvir_CRM_1999
[truncated: 12,386 more rows]
