# Supplementary material for: Uncoupling evolutionary changes in DNA sequence, transcription factor occupancy and enhancer activity
Source: eLife. 2017 Aug 9;6:e28440. doi: 10.7554/eLife.28440 (PMC5550276; doi:10.7554/eLife.28440)
Supplement: Supplementary file 3. — Listed are the coordinates on D. melanogaster (dm3) for the set of D. virilis CRMs that were translated using pslmap (Materials and methods). Format is in bed12. For CRMs that map in two locations upon translation, their names were appended by ‘_x’, where x increases from 1 to the number of split events. DOI: http://dx.doi.org/10.7554/eLife.28440.015 [file elife-28440-supp3.xlsx]

## Sheet: Table S3
Scaffold	Start	End	Dvir_CRM_ID	Score	Strand	Thickstart	Thickend	Itemrgb	Blockcount	Blocksizes	Blockstarts
chr3L	3902591	3903008	Dvir_CRM_2	890	-	3902591	3903008	0	18	35,17,25,10,42,28,12,18,12,55,43,8,5,15,13,10,36,14,	0,38,56,81,92,139,167,179,197,214,273,316,324,329,344,357,367,403,
chr3L	1794180	1794564	Dvir_CRM_3	886	-	1794180	1794564	0	16	5,42,29,27,17,32,8,42,20,25,18,17,17,6,7,18,	0,8,52,81,128,159,191,203,245,265,296,314,331,350,357,366,
chr3L	1775676	1775793	Dvir_CRM_4	1000	-	1775676	1775793	0	1	117,	0,
chr3L	1755665	1755854	Dvir_CRM_5	950	-	1755665	1755854	0	9	2,5,18,21,19,10,36,9,37,	0,2,7,25,58,77,89,126,152,
chr3L	1746780	1746925	Dvir_CRM_7	778	-	1746780	1746925	0	7	16,29,36,10,18,11,24,	0,16,46,82,92,110,121,
chr3L	1746242	1746511	Dvir_CRM_8	982	-	1746242	1746511	0	10	11,11,31,16,37,15,20,20,7,35,	0,14,26,68,84,138,164,193,213,234,
chr3L	2378641	2378830	Dvir_CRM_11	1000	+	2378641	2378830	0	6	27,36,11,7,37,34,	0,28,69,89,103,155,
chr3L	2379415	2379801	Dvir_CRM_12	896	+	2379415	2379801	0	11	37,9,45,28,13,23,28,31,34,44,13,	0,37,46,91,119,133,156,184,287,324,373,
chr3L	2387592	2387902	Dvir_CRM_13	968	+	2387592	2387902	0	16	5,9,7,24,12,12,28,31,17,25,6,17,16,9,18,2,	0,14,31,40,66,111,123,154,188,205,234,240,258,276,290,308,
chr3L	2401393	2401599	Dvir_CRM_14	960	+	2401393	2401599	0	8	6,33,23,12,70,21,25,4,	0,6,43,70,82,152,177,202,
chr3L	2418546	2418708	Dvir_CRM_15	852	+	2418546	2418708	0	7	20,25,11,16,47,8,21,	0,20,45,64,86,133,141,
chr3L	2421124	2421424	Dvir_CRM_16	980	+	2421124	2421424	0	11	1,42,10,8,35,15,22,15,15,14,19,	0,9,63,83,91,144,164,201,243,258,281,
chr3L	2427974	2428104	Dvir_CRM_17	1000	+	2427974	2428104	0	5	21,10,9,38,31,	0,23,34,59,99,
chr3L	2428608	2429225	Dvir_CRM_18	968	+	2428608	2429225	0	20	10,38,19,19,18,32,13,15,32,19,17,33,38,18,20,36,93,22,32,24,	0,14,55,88,110,129,161,174,189,221,240,257,297,335,357,385,426,519,561,593,
chr3L	2438898	2439160	Dvir_CRM_19	850	+	2438898	2439160	0	13	48,10,14,4,27,10,6,13,17,42,28,12,20,	0,48,58,75,79,107,117,123,142,160,202,230,242,
chr3L	2467244	2467402	Dvir_CRM_21	986	+	2467244	2467402	0	5	6,20,48,38,26,	0,24,44,93,132,
chr3L	2552975	2553130	Dvir_CRM_26	790	+	2552975	2553130	0	6	3,61,18,16,20,33,	0,3,64,82,102,122,
chr3L	246600	247090	Dvir_CRM_28	908	+	246600	247090	0	19	17,8,28,82,52,8,14,14,16,15,45,9,68,16,28,18,12,15,8,	0,17,25,53,135,189,197,212,229,245,260,305,315,384,400,428,446,467,482,
chr2R	19950757	19950957	Dvir_CRM_29	926	-	19950757	19950957	0	7	29,33,50,23,20,18,14,	0,29,69,125,148,168,186,
chr3L	262767	262857	Dvir_CRM_31	824	+	262767	262857	0	2	59,31,	0,59,
chr3L	263881	264091	Dvir_CRM_33	922	+	263881	264091	0	8	11,18,18,39,35,16,40,1,	0,11,29,47,116,151,167,209,
chr3L	267476	267736	Dvir_CRM_34	980	+	267476	267736	0	11	16,14,15,10,18,39,13,23,12,29,3,	0,16,31,60,72,90,134,155,183,223,257,
chr3L	279789	279936	Dvir_CRM_37	770	+	279789	279936	0	6	41,21,13,5,19,48,	0,41,62,75,80,99,
chr4	984081	984311	Dvir_CRM_38	842	-	984081	984311	0	10	25,41,23,11,11,30,40,8,17,20,	0,25,66,89,100,111,141,185,193,210,
chr2R	7194562	7194865	Dvir_CRM_39	976	-	7194562	7194865	0	11	19,4,27,10,25,7,15,33,26,72,9,	0,22,29,63,74,99,106,121,163,204,294,
chr2R	7193445	7193647	Dvir_CRM_40	1000	-	7193445	7193647	0	2	185,16,	0,186,
chr2R	7190976	7191161	Dvir_CRM_41	854	-	7190976	7191161	0	9	4,10,9,27,18,5,34,8,63,	0,6,16,25,52,70,75,110,122,
chr2R	8348085	8348336	Dvir_CRM_42	978	-	8348085	8348336	0	9	14,5,36,48,15,4,25,12,12,	0,14,19,59,159,180,196,223,239,
chr2R	8345607	8345816	Dvir_CRM_43	956	-	8345607	8345816	0	8	10,43,48,19,17,11,17,14,	0,25,74,122,141,158,178,195,
chr2R	8342535	8342691	Dvir_CRM_44	942	-	8342535	8342691	0	8	17,14,19,12,9,14,43,9,	0,25,39,68,80,89,103,147,
chr2R	8340712	8340906	Dvir_CRM_45	828	-	8340712	8340906	0	8	22,11,19,26,31,23,38,16,	0,22,33,55,81,113,136,178,
chr2R	8327515	8327710	Dvir_CRM_47	966	+	8327515	8327710	0	7	5,52,15,8,22,16,55,	0,5,57,79,97,124,140,
chr2R	8324645	8324913	Dvir_CRM_48	984	-	8324645	8324913	0	9	25,43,12,39,22,35,33,20,3,	0,38,81,93,139,165,204,241,265,
chr2R	8323338	8323598	Dvir_CRM_49	956	-	8323338	8323598	0	12	19,22,11,5,12,19,74,17,16,21,6,3,	0,20,49,60,65,77,101,186,203,219,242,257,
chr2R	5315699	5315774	Dvir_CRM_51	1000	+	5315699	5315774	0	2	30,44,	0,31,
chr2R	5326379	5326489	Dvir_CRM_52	950	+	5326379	5326489	0	5	24,13,18,17,7,	0,24,37,60,103,
chr2R	5329243	5329454	Dvir_CRM_53	990	+	5329243	5329454	0	5	12,67,69,29,19,	0,15,86,163,192,
chr2R	5330200	5330397	Dvir_CRM_54	936	+	5330200	5330397	0	7	36,29,32,21,33,21,13,	0,36,69,101,129,163,184,
chr2R	5356591	5356730	Dvir_CRM_58	714	+	5356591	5356730	0	6	18,8,39,48,4,22,	0,18,26,65,113,117,
chr2R	5378449	5378675	Dvir_CRM_59	948	+	5378449	5378675	0	10	11,29,20,43,10,22,12,24,9,9,	0,11,52,72,115,125,155,172,208,217,
chr2R	5431194	5431392	Dvir_CRM_60	946	+	5431194	5431392	0	8	22,15,22,8,10,12,9,86,	0,22,37,59,67,77,100,112,
chr2R	5434214	5434316	Dvir_CRM_61	1000	+	5434214	5434316	0	1	102,	0,
chr2R	5435672	5435732	Dvir_CRM_63	1000	+	5435672	5435732	0	4	13,5,19,11,	0,21,29,49,
chr2R	5439209	5439335	Dvir_CRM_65	984	+	5439209	5439335	0	3	20,23,79,	0,20,47,
chr2R	5440428	5440594	Dvir_CRM_66	810	+	5440428	5440594	0	6	26,26,20,28,24,33,	0,26,52,81,109,133,
chr2R	5441534	5441927	Dvir_CRM_67	968	+	5441534	5441927	0	16	4,16,12,12,26,16,16,32,21,9,24,24,22,18,14,40,	0,4,21,39,54,101,121,137,179,200,209,256,285,309,333,353,
chr2R	5452622	5452701	Dvir_CRM_68	794	+	5452622	5452701	0	4	52,10,13,2,	0,52,64,77,
chr2L	13482683	13482820	Dvir_CRM_69	824	-	13482683	13482820	0	6	39,26,5,30,5,30,	0,39,65,70,102,107,
chr2R	5463924	5465062	Dvir_CRM_70	948	+	5463924	5465062	0	20	1,39,9,36,19,18,12,46,36,15,27,10,7,7,22,9,26,28,8,7,	0,1,40,49,85,112,130,147,815,934,954,983,1000,1016,1032,1054,1069,1095,1123,1131,
chr2R	5465424	5465618	Dvir_CRM_71	902	+	5465424	5465618	0	8	10,19,10,51,15,14,55,7,	0,11,35,47,98,118,132,187,
chr2R	5466511	5466915	Dvir_CRM_72	940	+	5466511	5466915	0	4	13,30,21,1,	0,348,382,403,
chr2R	7110512	7110680	Dvir_CRM_73	774	+	7110512	7110680	0	9	2,9,41,20,17,13,20,36,10,	0,2,11,52,72,89,102,122,158,
chr2R	7116170	7116341	Dvir_CRM_75	778	+	7116170	7116341	0	7	54,17,6,33,7,53,1,	0,54,71,77,110,117,170,
chr2R	7162825	7163180	Dvir_CRM_78	952	+	7162825	7163180	0	11	10,17,6,84,53,31,16,11,17,32,7,	0,10,27,33,117,184,215,231,274,316,348,
chr2R	7167046	7167285	Dvir_CRM_79	908	+	7167046	7167285	0	6	15,39,50,11,107,13,	0,15,58,108,119,226,
chr2R	7176541	7177404	Dvir_CRM_80	920	+	7176541	7177404	0	34	10,8,42,44,55,4,9,25,18,12,17,11,24,14,14,27,35,32,9,20,28,41,123,14,55,23,5,9,6,7,5,8,29,15,	0,10,18,60,109,170,174,192,217,235,249,266,277,309,323,337,364,399,431,447,469,501,544,667,685,740,765,783,792,798,805,810,818,848,
chr2R	8651219	8651332	Dvir_CRM_81_2	982	-	8651219	8651332	0	5	17,6,44,16,21,	0,23,30,76,92,
chr2L	3173021	3173128	Dvir_CRM_81_1	1000	-	3173021	3173128	0	1	107,	0,
chr2R	8644928	8645008	Dvir_CRM_82	894	-	8644928	8645008	0	4	27,5,19,24,	0,30,37,56,
chr2R	8643670	8643983	Dvir_CRM_83	922	-	8643670	8643983	0	14	12,22,12,26,17,29,17,13,26,23,15,7,39,21,	0,21,43,55,81,98,128,145,158,184,207,222,238,292,
chrX	19603834	19603957	Dvir_CRM_84	980	-	19603834	19603957	0	5	43,23,3,20,9,	0,55,89,94,114,
chr2R	8632536	8632665	Dvir_CRM_85	984	-	8632536	8632665	0	4	43,16,20,43,	0,48,64,86,
chr2R	8632178	8632393	Dvir_CRM_86	968	-	8632178	8632393	0	11	29,8,12,6,18,5,63,9,5,19,6,	0,36,53,67,75,95,109,176,185,190,209,
chr2R	8613729	8613857	Dvir_CRM_87	736	-	8613729	8613857	0	6	15,33,27,15,10,28,	0,15,48,75,90,100,
chr2R	8607903	8608109	Dvir_CRM_88	1000	-	8607903	8608109	0	3	66,12,59,	0,97,147,
chr2R	8580206	8580435	Dvir_CRM_89	946	-	8580206	8580435	0	11	3,39,9,12,9,25,28,15,7,27,10,	0,10,49,58,70,85,110,145,183,192,219,
chr2R	8573620	8573712	Dvir_CRM_90	708	-	8573620	8573712	0	7	17,4,20,10,12,9,17,	0,17,21,41,51,66,75,
chr2R	8567015	8567212	Dvir_CRM_91	926	-	8567015	8567212	0	7	9,40,8,21,42,9,30,	0,41,85,95,116,158,167,
chr2R	12223279	12223614	Dvir_CRM_93	858	+	12223279	12223614	0	12	37,12,39,15,32,13,5,14,12,22,33,17,	0,37,119,168,183,216,229,234,248,262,285,318,
chr2R	12224109	12224337	Dvir_CRM_94	836	+	12224109	12224337	0	13	4,61,15,14,25,8,11,15,10,22,7,21,6,	0,4,65,80,94,119,127,138,157,167,190,199,222,
chr2R	12230803	12230984	Dvir_CRM_96	830	+	12230803	12230984	0	11	6,12,17,21,30,20,16,11,3,8,20,	0,9,21,38,62,92,112,138,149,152,161,
chr2R	12234935	12235070	Dvir_CRM_98	854	+	12234935	12235070	0	6	4,28,42,24,5,19,	0,4,32,74,103,116,
chr2R	19431380	19431642	Dvir_CRM_99	990	+	19431380	19431642	0	12	19,9,20,11,22,11,8,36,18,15,6,24,	0,26,35,60,75,98,126,144,185,209,226,238,
chr2R	19434687	19434849	Dvir_CRM_100	800	+	19434687	19434849	0	7	3,9,44,21,9,29,44,	0,3,12,59,80,89,118,
chr2R	19435412	19435473	Dvir_CRM_101	738	+	19435412	19435473	0	3	9,39,13,	0,9,48,
chr2R	18100439	18100707	Dvir_CRM_103	960	+	18100439	18100707	0	12	20,27,11,6,18,20,15,20,20,13,15,15,	0,20,51,75,88,133,166,183,205,225,238,253,
chr2R	18125917	18126077	Dvir_CRM_106	774	+	18125917	18126077	0	9	35,24,15,3,6,26,14,12,15,	0,35,59,74,77,84,110,124,145,
chr2R	18129488	18129831	Dvir_CRM_107	854	+	18129488	18129831	0	16	3,22,49,40,8,16,15,16,17,55,17,24,30,17,5,4,	0,3,26,76,116,124,140,156,172,191,246,263,287,317,334,339,
chr2R	18130611	18130804	Dvir_CRM_108	880	+	18130611	18130804	0	9	4,12,35,23,13,17,8,58,13,	0,5,18,54,77,90,107,115,180,
chr2R	18131243	18131338	Dvir_CRM_109	978	+	18131243	18131338	0	4	23,26,13,22,	0,32,60,73,
chr2R	18158141	18158859	Dvir_CRM_110	926	+	18158141	18158859	0	24	5,12,77,84,7,15,35,16,92,11,9,6,50,9,3,24,17,21,17,16,11,32,44,58,	0,6,18,95,186,194,219,258,274,366,377,386,392,442,453,470,494,511,535,552,568,584,616,660,
chr2R	18159185	18159410	Dvir_CRM_111	978	+	18159185	18159410	0	11	24,25,5,13,26,12,20,21,7,13,9,	0,25,61,66,83,135,148,171,192,201,216,
chr2R	18162867	18163171	Dvir_CRM_112	852	+	18162867	18163171	0	15	3,15,11,4,34,34,17,35,16,10,15,8,13,16,23,	0,9,34,53,64,102,137,154,189,205,215,230,238,252,281,
chr2R	18169933	18170155	Dvir_CRM_113	970	+	18169933	18170155	0	8	24,38,9,13,40,20,33,13,	0,33,71,80,95,136,156,209,
chr2R	18204322	18204564	Dvir_CRM_115	980	+	18204322	18204564	0	10	18,13,8,43,26,10,24,16,8,31,	0,27,43,53,96,133,159,183,200,211,
chr2R	1597639	1597874	Dvir_CRM_119	958	+	1597639	1597874	0	4	6,122,78,25,	0,6,131,210,
chr2R	1598675	1598851	Dvir_CRM_121	784	+	1598675	1598851	0	10	40,13,7,12,17,17,31,15,8,15,	0,41,54,61,73,90,107,138,153,161,
chr2R	1614332	1614631	Dvir_CRM_122	958	+	1614332	1614631	0	13	13,23,22,33,17,26,15,30,25,20,14,8,35,	0,13,37,59,100,122,149,164,194,221,241,256,264,
chr2R	1493972	1494213	Dvir_CRM_124_2	982	-	1493972	1494213	0	7	30,11,9,26,16,27,98,	0,39,54,65,91,116,143,
chr2R	1623851	1623930	Dvir_CRM_124_1	596	-	1623851	1623930	0	4	27,24,5,23,	0,27,51,56,
chr2R	11248392	11248622	Dvir_CRM_127	972	-	11248392	11248622	0	8	39,45,19,5,24,52,6,12,	0,39,104,127,135,160,212,218,
chr2R	11247007	11247206	Dvir_CRM_128	838	-	11247007	11247206	0	6	20,35,71,30,16,12,	0,35,70,141,171,187,
chr2R	1646648	1646738	Dvir_CRM_129_2	844	+	1646648	1646738	0	3	57,17,15,	0,57,75,
chr2R	11246495	11246635	Dvir_CRM_129_1	946	-	11246495	11246635	0	8	2,8,12,28,18,19,11,13,	0,2,11,23,63,95,116,127,
chr2R	11242590	11242907	Dvir_CRM_130	928	-	11242590	11242907	0	12	9,17,19,11,17,7,57,44,8,14,7,11,	0,9,26,63,74,104,176,233,277,285,299,306,
chr2R	11240793	11241151	Dvir_CRM_131	878	-	11240793	11241151	0	9	2,17,18,44,60,23,57,83,19,	0,2,19,38,82,143,166,256,339,
chr2R	11239731	11239959	Dvir_CRM_132	784	-	11239731	11239959	0	13	24,9,29,14,17,28,11,9,6,4,45,15,11,	0,26,39,68,82,99,127,138,147,153,157,202,217,
chr2R	11239001	11239306	Dvir_CRM_133	866	-	11239001	11239306	0	13	17,31,54,14,24,22,17,6,32,24,7,14,21,	0,17,53,107,122,146,168,185,191,235,263,270,284,
chr2R	11238188	11238464	Dvir_CRM_134	896	-	11238188	11238464	0	10	49,19,7,14,6,12,21,15,53,51,	0,55,74,81,95,101,114,142,172,225,
chr2R	11237669	11238118	Dvir_CRM_135	840	-	11237669	11238118	0	20	12,24,29,20,18,10,20,22,7,10,26,16,22,8,30,28,12,19,19,10,	0,65,89,118,141,159,180,210,233,240,250,276,292,317,329,359,389,401,420,439,
chr2R	11236878	11237136	Dvir_CRM_136	1000	-	11236878	11237136	0	7	48,23,22,49,40,4,15,	0,58,98,129,181,234,243,
chr2R	11227961	11228044	Dvir_CRM_137	776	-	11227961	11228044	0	4	16,10,43,11,	0,18,28,72,
chr2R	11223886	11224059	Dvir_CRM_138	812	-	11223886	11224059	0	8	9,8,48,17,19,10,42,17,	0,9,17,68,85,104,114,156,
chr2R	11218609	11218771	Dvir_CRM_139	800	-	11218609	11218771	0	8	3,17,37,10,32,19,37,5,	0,4,22,59,69,101,120,157,
chr2R	11216728	11216975	Dvir_CRM_140	960	-	11216728	11216975	0	8	12,19,9,15,53,5,54,33,	0,27,51,60,75,128,133,214,
chr2R	11210401	11210839	Dvir_CRM_141	910	-	11210401	11210839	0	17	50,27,35,24,28,15,14,16,7,57,22,21,9,22,16,4,8,	0,65,92,127,151,188,203,217,233,240,327,350,376,388,410,426,430,
chr2R	11198499	11199059	Dvir_CRM_142	946	-	11198499	11199059	0	8	41,14,11,16,22,14,23,3,	0,41,70,84,107,520,534,557,
chr2R	11196489	11196642	Dvir_CRM_143	780	-	11196489	11196642	0	7	23,18,10,31,7,21,35,	0,23,44,54,85,92,118,
chr2R	11195460	11196067	Dvir_CRM_144	930	-	11195460	11196067	0	12	6,23,17,19,9,18,12,9,17,8,39,18,	0,9,32,51,466,485,503,515,524,541,550,589,
chr2R	11138425	11138588	Dvir_CRM_145	760	-	11138425	11138588	0	10	16,28,5,9,16,33,10,14,6,13,	0,16,44,60,71,87,120,130,144,150,
chr2R	11134528	11134669	Dvir_CRM_148	1000	-	11134528	11134669	0	4	39,7,36,44,	0,41,49,97,
chr2R	11130383	11130463	Dvir_CRM_150	700	-	11130383	11130463	0	4	19,27,12,22,	0,19,46,58,
chrX	21875681	21875736	Dvir_CRM_152	1000	-	21875681	21875736	0	1	55,	0,
chr2R	3826862	3827066	Dvir_CRM_153	1000	+	3826862	3827066	0	2	172,29,	0,175,
chr2R	5025386	5025588	Dvir_CRM_155	978	-	5025386	5025588	0	8	20,22,20,9,10,70,18,2,	0,20,48,74,84,111,181,200,
chr2R	5009572	5009815	Dvir_CRM_159	980	-	5009572	5009815	0	8	12,43,35,25,13,47,18,4,	0,22,67,109,138,174,221,239,
chr2R	5004453	5004655	Dvir_CRM_160	956	-	5004453	5004655	0	9	19,21,18,23,13,10,58,5,10,	0,23,48,66,89,102,112,175,192,
chr2R	5003991	5004199	Dvir_CRM_161	980	-	5003991	5004199	0	6	5,9,90,52,25,11,	0,5,14,105,167,197,
chr2R	2872776	2872954	Dvir_CRM_162	832	+	2872776	2872954	0	10	8,15,5,38,15,26,6,9,38,6,	0,9,24,29,69,84,111,120,129,172,
chr2R	2873311	2873535	Dvir_CRM_163	890	+	2873311	2873535	0	7	50,20,19,21,70,14,23,	0,50,71,94,117,187,201,
chr2R	2883050	2883237	Dvir_CRM_165	966	+	2883050	2883237	0	7	1,35,25,5,17,71,21,	0,6,41,66,75,95,166,
chr2L	8936483	8936658	Dvir_CRM_166	818	+	8936483	8936658	0	7	18,29,32,21,20,52,3,	0,18,47,79,100,120,172,
chr2R	2901998	2902123	Dvir_CRM_167	710	+	2901998	2902123	0	7	27,10,9,17,29,24,8,	0,27,37,47,64,93,117,
chr2L	21589642	21589732	Dvir_CRM_168	1000	+	21589642	21589732	0	2	22,66,	0,24,
chr2R	2948500	2948653	Dvir_CRM_172	956	+	2948500	2948653	0	6	4,5,40,23,35,27,	0,4,9,54,91,126,
chr2R	2949477	2949649	Dvir_CRM_173	826	+	2949477	2949649	0	7	26,31,25,31,8,22,17,	0,26,57,82,113,123,155,
chr2R	2958289	2958579	Dvir_CRM_174	978	+	2958289	2958579	0	11	51,7,8,19,20,13,19,26,28,38,29,	0,52,62,70,92,120,134,153,194,223,261,
chr2R	2991950	2992153	Dvir_CRM_175	790	+	2991950	2992153	0	10	8,19,20,16,10,39,24,9,42,12,	0,11,31,51,67,77,116,140,149,191,
chr2R	2993845	2994258	Dvir_CRM_176	848	+	2993845	2994258	0	20	57,34,21,25,7,10,16,12,32,12,24,31,3,17,15,38,12,5,17,3,	0,58,92,114,139,146,156,172,184,232,244,268,299,302,319,334,372,384,389,410,
chrX	21994414	21994530	Dvir_CRM_177	830	-	21994414	21994530	0	6	2,23,33,14,19,14,	0,2,25,58,83,102,
chr2R	3030923	3031111	Dvir_CRM_178	806	+	3030923	3031111	0	9	6,16,24,9,12,22,41,32,13,	0,18,34,58,68,80,102,143,175,
chr2R	3034072	3034285	Dvir_CRM_179	982	+	3034072	3034285	0	8	50,20,38,5,52,17,3,16,	0,50,73,115,122,176,194,197,
chr2R	3058541	3058716	Dvir_CRM_180	800	+	3058541	3058716	0	8	6,21,8,60,26,9,35,5,	0,6,27,37,97,126,135,170,
chr2R	3059403	3059570	Dvir_CRM_181	816	+	3059403	3059570	0	6	31,18,27,38,30,19,	0,31,49,80,118,148,
chr2R	3094282	3094421	Dvir_CRM_183	742	+	3094282	3094421	0	7	9,58,10,17,5,11,29,	0,9,67,77,94,99,110,
chr2R	3106084	3106295	Dvir_CRM_185	980	+	3106084	3106295	0	5	21,41,43,81,12,	0,21,64,118,199,
chrX	16453980	16454184	Dvir_CRM_192	838	+	16453980	16454184	0	11	17,15,22,11,15,17,15,16,11,39,7,	0,21,41,63,74,89,108,123,140,152,197,
chrX	16457116	16457331	Dvir_CRM_193	980	+	16457116	16457331	0	9	41,28,5,36,25,23,13,7,21,	0,45,74,80,117,145,168,187,194,
chr3L	7707599	7707836	Dvir_CRM_195	958	-	7707599	7707836	0	8	17,26,47,18,13,17,35,11,	0,48,76,123,141,154,191,226,
chrX	2697208	2697317	Dvir_CRM_196	946	+	2697208	2697317	0	4	12,24,20,18,	0,12,52,91,
chrX	2682519	2683252	Dvir_CRM_198	990	-	2682519	2683252	0	5	130,19,14,33,2,	0,139,158,697,731,
chrX	2681978	2682125	Dvir_CRM_199	774	-	2681978	2682125	0	7	12,11,25,38,10,37,8,	0,12,24,49,92,102,139,
chrX	2681023	2681352	Dvir_CRM_200	980	-	2681023	2681352	0	14	1,40,49,14,37,11,19,9,8,37,16,8,25,3,	0,1,44,98,116,154,168,188,216,234,274,293,301,326,
chrX	2677852	2678053	Dvir_CRM_201	1000	-	2677852	2678053	0	1	201,	0,
chrX	2662003	2662163	Dvir_CRM_203	984	-	2662003	2662163	0	5	51,16,16,22,19,	0,51,72,91,141,
chrX	2647309	2647386	Dvir_CRM_204	798	-	2647309	2647386	0	3	9,48,12,	0,9,65,
chrX	16330957	16331135	Dvir_CRM_208	838	-	16330957	16331135	0	9	19,8,14,10,33,6,12,45,13,	0,19,27,42,52,85,91,119,165,
chrX	16321122	16321221	Dvir_CRM_209	1000	-	16321122	16321221	0	3	30,24,34,	0,36,65,
chrX	1867665	1867847	Dvir_CRM_210	844	-	1867665	1867847	0	7	4,35,8,15,27,18,71,	0,4,39,50,66,93,111,
chrX	2771410	2771474	Dvir_CRM_211	1000	+	2771410	2771474	0	2	26,29,	0,35,
chrX	2774469	2774545	Dvir_CRM_212	1000	+	2774469	2774545	0	1	76,	0,
chrX	16317176	16317279	Dvir_CRM_213	846	-	16317176	16317279	0	4	58,12,27,6,	0,58,70,97,
chrX	11912664	11912742	Dvir_CRM_215	872	+	11912664	11912742	0	4	25,12,35,5,	0,25,37,73,
chrX	13681895	13681948	Dvir_CRM_219_2	1000	+	13681895	13681948	0	2	21,31,	0,22,
chrU	5705965	5706075	Dvir_CRM_219_1	956	-	5705965	5706075	0	6	11,8,17,35,12,7,	0,11,31,48,85,103,
chrX	16182437	16182649	Dvir_CRM_220	938	-	16182437	16182649	0	10	11,23,11,15,44,6,13,18,5,11,	0,13,36,47,104,150,156,178,196,201,
chrX	16180350	16180519	Dvir_CRM_221	838	-	16180350	16180519	0	7	14,11,31,33,49,18,3,	0,14,25,56,90,148,166,
chrX	16169279	16169498	Dvir_CRM_222	968	-	16169279	16169498	0	8	4,16,24,26,27,19,64,6,	0,4,27,57,98,125,149,213,
chrX	16135814	16136179	Dvir_CRM_223	940	-	16135814	16136179	0	10	8,12,24,71,7,32,35,21,13,39,	0,8,20,44,115,122,154,280,301,326,
chrX	16115410	16115640	Dvir_CRM_225	966	-	16115410	16115640	0	8	5,6,93,14,17,16,11,9,	0,5,11,110,173,192,208,221,
chrX	16111625	16111712	Dvir_CRM_227	634	-	16111625	16111712	0	5	25,15,13,23,11,	0,25,40,53,76,
chrX	16111033	16111170	Dvir_CRM_228	796	-	16111033	16111170	0	4	39,45,8,45,	0,39,84,92,
chrX	16110765	16110943	Dvir_CRM_229	896	-	16110765	16110943	0	7	21,9,14,37,38,24,27,	0,24,33,47,89,127,151,
chrX	16103138	16103880	Dvir_CRM_230	956	-	16103138	16103880	0	8	26,21,44,36,10,41,54,32,	0,26,47,95,131,141,656,710,
chrX	16102132	16102280	Dvir_CRM_231	866	-	16102132	16102280	0	3	85,36,27,	0,85,121,
chrX	16100348	16100432	Dvir_CRM_232	486	-	16100348	16100432	0	6	1,5,7,4,39,10,	0,2,7,14,18,74,
chrX	16097194	16097848	Dvir_CRM_233	906	-	16097194	16097848	0	21	18,57,15,27,4,29,18,11,50,12,22,46,34,13,27,10,18,10,72,13,17,	0,60,131,164,197,201,270,288,300,350,362,384,435,469,482,510,521,541,552,624,637,
chrX	16091929	16092098	Dvir_CRM_234	924	+	16091929	16092098	0	6	22,22,25,9,55,24,	0,22,52,77,88,145,
chrX	16091557	16091612	Dvir_CRM_235	1000	-	16091557	16091612	0	2	14,35,	0,20,
chrX	16090679	16090797	Dvir_CRM_236	780	-	16090679	16090797	0	3	79,11,28,	0,79,90,
chrX	16090135	16090249	Dvir_CRM_237	820	-	16090135	16090249	0	4	1,36,40,34,	0,1,37,80,
chrX	16086414	16086710	Dvir_CRM_238	990	-	16086414	16086710	0	6	61,27,12,18,61,21,	0,82,152,164,212,275,
chrX	16077241	16077412	Dvir_CRM_240	1000	-	16077241	16077412	0	5	99,19,6,20,19,	0,101,123,131,152,
chrX	16066044	16066246	Dvir_CRM_242	948	-	16066044	16066246	0	7	39,29,35,37,16,21,9,	0,49,79,114,152,168,193,
chrX	16062947	16063144	Dvir_CRM_243	838	-	16062947	16063144	0	6	44,12,24,50,58,8,	0,44,56,80,130,189,
chrX	16056699	16056860	Dvir_CRM_244	1000	+	16056699	16056860	0	5	13,50,18,25,33,	0,21,79,102,128,
chrX	16053966	16054037	Dvir_CRM_246	1000	-	16053966	16054037	0	4	1,8,31,16,	0,7,22,55,
chrX	16046961	16047251	Dvir_CRM_247	984	+	16046961	16047251	0	12	38,11,38,17,18,7,18,12,58,11,11,1,	0,38,50,103,122,141,149,178,190,261,274,289,
chrX	16044816	16044880	Dvir_CRM_249	1000	-	16044816	16044880	0	3	7,13,29,	0,20,35,
chrX	16042347	16042526	Dvir_CRM_251	798	-	16042347	16042526	0	9	9,22,15,17,13,14,25,48,5,	0,9,31,49,66,79,93,126,174,
chrX	16037615	16037825	Dvir_CRM_252	958	-	16037615	16037825	0	9	27,9,30,11,25,47,13,11,13,	0,29,42,73,101,126,173,186,197,
chrX	16036999	16037061	Dvir_CRM_253	1000	-	16036999	16037061	0	2	43,8,	0,54,
chr3R	13954487	13954729	Dvir_CRM_255	968	+	13954487	13954729	0	9	19,13,18,20,18,4,67,19,9,	0,19,54,72,93,118,136,214,233,
chrX	16009039	16009136	Dvir_CRM_256	980	-	16009039	16009136	0	4	8,38,20,25,	0,8,47,72,
chrX	16007475	16007604	Dvir_CRM_257	732	-	16007475	16007604	0	7	11,27,17,19,18,17,10,	0,12,44,61,80,102,119,
chrX	16005145	16005331	Dvir_CRM_258	828	-	16005145	16005331	0	10	4,25,11,25,17,13,24,3,21,31,	0,4,38,52,77,94,107,131,134,155,
chr2L	21359492	21359562	Dvir_CRM_260	800	-	21359492	21359562	0	2	52,18,	0,52,
chrX	15998722	15999277	Dvir_CRM_261	880	-	15998722	15999277	0	26	14,22,16,10,16,22,17,18,10,17,41,37,14,22,23,18,9,35,19,19,15,18,15,27,29,13,	0,14,36,52,62,78,105,122,140,150,167,208,245,261,286,309,327,336,371,397,420,435,453,483,511,542,
chrX	15994874	15994977	Dvir_CRM_266	800	-	15994874	15994977	0	5	36,5,11,33,15,	0,36,44,55,88,
chrX	15990582	15990891	Dvir_CRM_268	964	-	15990582	15990891	0	13	8,59,31,20,15,23,12,25,13,11,17,14,20,	0,10,79,110,131,146,187,199,224,239,253,270,289,
chrX	15985529	15985812	Dvir_CRM_270	882	-	15985529	15985812	0	11	26,28,35,45,10,14,14,33,16,22,26,	0,26,54,95,140,150,164,180,213,229,257,
chr3R	14849863	14849969	Dvir_CRM_273	1000	-	14849863	14849969	0	2	78,7,	0,99,
chrX	19226129	19226310	Dvir_CRM_277	864	-	19226129	19226310	0	6	13,21,41,11,25,65,	0,13,37,78,89,116,
chrX	15680115	15680172	Dvir_CRM_279	1000	-	15680115	15680172	0	3	21,21,1,	0,22,56,
chrX	18677473	18677680	Dvir_CRM_281	968	-	18677473	18677680	0	8	11,20,21,25,36,31,14,22,	0,11,31,65,90,134,169,185,
chrX	18670522	18670584	Dvir_CRM_283	964	-	18670522	18670584	0	3	26,8,19,	0,35,43,
chr3R	2646188	2646923	Dvir_CRM_285	954	-	2646188	2646923	0	14	20,28,18,17,10,18,51,15,18,13,76,9,47,6,	0,22,50,78,95,477,496,550,565,583,597,673,682,729,
chr3R	26769976	26770387	Dvir_CRM_289	964	+	26769976	26770387	0	18	7,19,15,24,14,16,26,40,8,9,18,4,7,45,19,10,40,3,	0,7,26,41,67,81,97,124,169,178,193,215,229,236,292,317,361,408,
chr2R	6163874	6164099	Dvir_CRM_290	990	-	6163874	6164099	0	6	28,12,26,63,8,53,	0,31,43,87,153,172,
chr2R	5828683	5828911	Dvir_CRM_293	848	-	5828683	5828911	0	10	28,11,22,5,34,19,47,7,16,33,	0,28,39,61,66,100,119,169,178,195,
chr2R	5827752	5827813	Dvir_CRM_295	902	-	5827752	5827813	0	2	43,18,	0,43,
chrU	1052928	1053129	Dvir_CRM_297	968	-	1052928	1053129	0	8	11,7,18,66,8,41,14,20,	0,16,28,46,112,124,167,181,
chr2L	13482057	13482295	Dvir_CRM_298	980	-	13482057	13482295	0	10	10,20,18,11,22,30,21,43,6,14,	0,12,32,58,69,94,125,157,203,224,
chr2L	13457116	13457322	Dvir_CRM_299	990	-	13457116	13457322	0	6	5,49,31,69,31,12,	0,5,57,89,162,194,
chr2L	13445827	13446038	Dvir_CRM_301	856	-	13445827	13446038	0	7	13,25,25,55,37,31,22,	0,13,38,63,120,157,189,
chr2L	13395040	13395384	Dvir_CRM_303	932	-	13395040	13395384	0	5	9,20,30,15,14,	0,9,32,62,330,
chr2L	19445042	19445141	Dvir_CRM_305	748	+	19445042	19445141	0	6	13,16,11,17,29,9,	0,13,31,44,61,90,
chr2L	19453522	19453780	Dvir_CRM_306	974	+	19453522	19453780	0	10	12,15,6,33,34,28,10,10,7,68,	0,12,41,49,89,123,156,166,180,190,
chr2L	19457945	19458076	Dvir_CRM_307	878	+	19457945	19458076	0	2	54,77,	0,54,
chr2L	19458802	19459006	Dvir_CRM_308	932	+	19458802	19459006	0	8	10,22,11,14,30,34,43,11,	0,10,32,43,86,116,150,193,
chr2L	19459389	19459661	Dvir_CRM_309	852	-	19459389	19459661	0	12	59,5,31,7,6,8,22,21,16,11,13,44,	0,70,84,118,125,131,139,161,182,204,215,228,
chr2L	19476706	19476921	Dvir_CRM_311	978	+	19476706	19476921	0	6	18,35,69,10,7,37,	0,18,53,133,164,178,
chrX	15782425	15783431	Dvir_CRM_312	1000	+	15782425	15783431	0	2	101,100,	0,906,
chr2L	19490036	19490213	Dvir_CRM_314	812	+	19490036	19490213	0	10	25,10,11,39,8,12,22,9,20,3,	0,25,35,46,87,95,107,133,148,174,
chr2L	19493391	19493577	Dvir_CRM_315_2	990	+	19493391	19493577	0	5	86,21,17,10,39,	0,86,116,136,147,
chrX	7718141	7718224	Dvir_CRM_315_1	1000	+	7718141	7718224	0	4	12,24,11,7,	0,14,57,76,
chr2L	19493704	19493912	Dvir_CRM_316	850	+	19493704	19493912	0	10	21,8,15,22,23,18,19,17,15,14,	0,21,29,44,71,94,112,144,163,194,
chr2L	13790859	13791025	Dvir_CRM_318	780	+	13790859	13791025	0	9	3,33,35,6,21,14,17,22,12,	0,3,36,71,77,98,115,132,154,
chr2L	13829964	13830036	Dvir_CRM_319	668	+	13829964	13830036	0	3	37,17,18,	0,37,54,
chr2L	13835005	13835845	Dvir_CRM_320	956	+	13835005	13835845	0	7	7,24,42,25,15,16,6,	0,16,40,775,801,816,834,
chr3R	9338502	9338595	Dvir_CRM_321	976	-	9338502	9338595	0	3	27,35,15,	0,43,78,
chr2L	13841004	13841203	Dvir_CRM_322	940	+	13841004	13841203	0	5	37,18,16,10,113,	0,37,55,76,86,
chr2L	13850732	13850937	Dvir_CRM_324	832	+	13850732	13850937	0	13	12,6,4,21,26,4,15,13,12,15,21,29,11,	0,13,19,23,44,73,80,95,108,120,136,158,194,
chr2L	13863521	13863741	Dvir_CRM_325	930	+	13863521	13863741	0	10	4,17,23,6,9,10,28,51,28,24,	0,4,22,54,61,72,83,112,163,196,
chr2L	13865570	13865918	Dvir_CRM_326	960	+	13865570	13865918	0	12	12,33,52,15,12,32,8,35,13,8,11,12,	0,12,65,173,209,223,255,263,302,315,325,336,
chr2L	13867672	13868035	Dvir_CRM_327	878	-	13867672	13868035	0	18	17,23,7,32,16,11,11,54,15,10,14,14,47,15,14,13,9,2,	0,17,40,47,82,98,114,127,181,199,209,223,237,308,324,338,352,361,
chr2L	13869618	13869793	Dvir_CRM_328	798	-	13869618	13869793	0	10	30,18,22,7,10,7,43,14,14,3,	0,30,50,73,80,90,97,140,154,172,
chr2L	13878890	13879075	Dvir_CRM_329	988	+	13878890	13879075	0	7	17,19,12,12,58,33,3,	0,18,37,57,70,129,182,
chr2L	13885910	13885999	Dvir_CRM_330	954	+	13885910	13885999	0	4	17,11,47,10,	0,21,32,79,
chr2L	13887124	13887436	Dvir_CRM_331	874	+	13887124	13887436	0	14	16,10,19,22,8,28,16,35,24,10,10,8,52,27,	0,16,26,45,70,78,110,136,171,195,205,225,233,285,
chr2L	13892927	13893165	Dvir_CRM_332	964	+	13892927	13893165	0	10	22,25,14,8,43,11,28,20,33,9,	0,29,60,74,89,132,143,175,196,229,
chr2L	13915987	13916142	Dvir_CRM_334	818	+	13915987	13916142	0	7	12,30,19,7,14,11,27,	0,12,70,90,101,117,128,
chr2L	13922488	13922688	Dvir_CRM_335	920	+	13922488	13922688	0	5	10,9,52,9,118,	0,11,20,73,82,
chr2L	13975633	13975844	Dvir_CRM_336	958	+	13975633	13975844	0	9	4,22,5,14,7,12,11,94,18,	0,4,27,33,47,60,88,99,193,
chr2L	13980928	13981237	Dvir_CRM_338	980	-	13980928	13981237	0	9	30,48,11,12,19,14,4,56,1,	0,30,99,127,180,223,238,252,308,
chrX	3321562	3321771	Dvir_CRM_340	826	+	3321562	3321771	0	12	5,10,10,12,36,53,22,14,10,10,6,6,	0,7,17,27,43,79,135,162,176,186,197,203,
chr2L	14021703	14022130	Dvir_CRM_341	968	+	14021703	14022130	0	17	43,9,94,9,13,38,15,13,15,13,6,10,7,27,16,34,7,	0,43,52,155,167,181,223,253,283,298,311,318,328,336,368,384,420,
chr2L	14023941	14024579	Dvir_CRM_342_2	916	+	14023941	14024579	0	21	28,21,11,10,16,14,25,21,28,27,28,58,11,10,58,10,35,104,13,8,47,	0,28,49,60,72,88,107,139,160,188,217,245,303,314,326,384,394,434,551,583,591,
chr2L	14024097	14024153	Dvir_CRM_342_1	858	+	14024097	14024153	0	2	34,22,	0,34,
chr2L	14025383	14025552	Dvir_CRM_343	834	+	14025383	14025552	0	6	19,20,8,76,21,24,	0,19,39,47,124,145,
chr2L	14025754	14025810	Dvir_CRM_344	608	+	14025754	14025810	0	4	14,6,6,30,	0,14,20,26,
chr2L	14032246	14032460	Dvir_CRM_345	970	+	14032246	14032460	0	10	6,7,26,5,30,17,30,12,45,10,	0,7,20,46,51,82,101,131,157,204,
chr2L	14039121	14039346	Dvir_CRM_346	1000	+	14039121	14039346	0	5	81,58,34,16,12,	0,89,160,196,213,
chr2L	14040393	14040547	Dvir_CRM_347	780	+	14040393	14040547	0	6	46,18,19,49,18,4,	0,46,64,83,132,150,
chr2L	14043154	14043315	Dvir_CRM_348	960	+	14043154	14043315	0	6	14,15,30,16,37,38,	0,21,36,70,86,123,
chr2L	14043876	14044152	Dvir_CRM_349	888	+	14043876	14044152	0	7	17,17,51,71,48,40,21,	0,17,35,86,166,215,255,
chr2L	14046041	14046257	Dvir_CRM_350	954	+	14046041	14046257	0	11	3,12,52,12,8,24,22,10,5,13,10,	0,3,15,67,79,90,116,141,170,180,206,
chr2L	14046732	14046917	Dvir_CRM_351	856	+	14046732	14046917	0	9	12,19,30,26,14,16,21,12,15,	0,12,31,63,99,113,133,154,170,
chr2L	14047112	14047293	Dvir_CRM_352	792	+	14047112	14047293	0	9	4,7,35,46,20,23,9,14,14,	0,4,11,46,92,121,144,153,167,
chr2L	14047456	14047715	Dvir_CRM_353	992	+	14047456	14047715	0	8	21,39,10,43,13,24,30,21,	0,46,98,118,163,178,202,238,
chr2L	14049177	14049361	Dvir_CRM_354	824	+	14049177	14049361	0	7	18,8,21,50,18,24,20,	0,18,26,47,120,140,164,
chr2L	14050015	14050229	Dvir_CRM_355	990	+	14050015	14050229	0	3	70,39,79,	0,70,135,
chr2L	14062718	14062905	Dvir_CRM_356	942	+	14062718	14062905	0	6	1,30,59,10,25,42,	0,1,31,92,113,145,
chr2L	14097533	14097735	Dvir_CRM_357	970	+	14097533	14097735	0	7	17,25,12,19,79,16,24,	0,17,42,55,76,155,178,
chr2L	14112391	14112628	Dvir_CRM_358	958	+	14112391	14112628	0	8	10,14,13,24,32,56,14,24,	0,31,45,58,82,115,199,213,
chr2L	14115369	14115586	Dvir_CRM_359	870	+	14115369	14115586	0	6	57,39,13,30,43,17,	0,57,96,127,157,200,
chr2L	14172166	14172377	Dvir_CRM_361	958	+	14172166	14172377	0	7	7,40,26,18,14,57,26,	0,29,69,95,114,128,185,
chr2L	14211889	14211974	Dvir_CRM_362	696	+	14211889	14211974	0	4	12,24,41,8,	0,12,36,77,
chr2L	14212689	14212837	Dvir_CRM_363	744	-	14212689	14212837	0	8	15,22,6,12,23,12,14,44,	0,15,37,43,55,78,90,104,
chr2L	14212135	14212447	Dvir_CRM_364	870	-	14212135	14212447	0	14	17,10,27,22,23,13,53,12,8,9,16,42,29,9,	0,17,27,54,79,102,115,168,181,189,205,221,266,303,
chr2L	14234072	14234179	Dvir_CRM_365	808	+	14234072	14234179	0	7	6,20,10,19,15,18,16,	0,7,28,38,58,73,91,
chr2L	14245289	14246022	Dvir_CRM_368	954	+	14245289	14246022	0	23	15,12,45,14,7,41,14,6,32,24,20,21,37,8,23,25,16,71,15,28,7,20,53,	0,16,28,73,87,94,136,150,156,188,212,232,253,290,298,460,485,513,589,608,639,649,680,
chr2L	14261044	14261378	Dvir_CRM_370	974	+	14261044	14261378	0	9	21,84,12,42,27,32,8,8,56,	0,21,105,117,188,223,257,270,278,
chr2L	14261958	14262348	Dvir_CRM_371	976	+	14261958	14262348	0	13	47,9,17,13,26,19,41,22,19,39,47,19,6,	0,58,67,86,99,142,164,220,256,275,314,364,384,
chr2L	14262853	14263024	Dvir_CRM_372	946	+	14262853	14263024	0	11	43,8,19,9,10,3,19,11,12,3,9,	0,56,64,86,95,105,108,130,144,157,162,
chr2L	14263024	14263096	Dvir_CRM_373	724	+	14263024	14263096	0	3	44,14,14,	0,44,58,
chr2L	14265056	14265471	Dvir_CRM_374	856	+	14265056	14265471	0	20	3,32,22,12,27,24,13,24,33,21,10,21,29,30,31,17,8,6,8,4,	0,3,35,57,97,124,148,162,186,219,243,253,274,303,341,372,389,397,403,411,
chr2L	14267179	14267330	Dvir_CRM_375	722	+	14267179	14267330	0	8	8,22,16,42,12,16,11,24,	0,8,30,46,88,100,116,127,
chr2L	14267559	14267759	Dvir_CRM_376	952	+	14267559	14267759	0	9	18,20,16,48,14,13,11,22,4,	0,18,38,54,102,119,135,161,196,
chr2L	14273614	14273782	Dvir_CRM_377	834	-	14273614	14273782	0	5	6,48,19,57,37,	0,7,55,74,131,
chr2L	14280017	14280166	Dvir_CRM_378	808	-	14280017	14280166	0	6	28,4,20,57,9,27,	0,28,32,53,110,122,
chr2L	14280416	14280474	Dvir_CRM_379	1000	+	14280416	14280474	0	2	19,37,	0,21,
chr2L	14292528	14292813	Dvir_CRM_380	1000	+	14292528	14292813	0	9	48,5,26,13,28,11,22,38,10,	0,52,62,93,113,148,167,232,275,
chr2L	14313588	14313739	Dvir_CRM_381	776	-	14313588	14313739	0	6	33,18,16,55,25,4,	0,33,51,67,122,147,
chr2L	14333976	14334258	Dvir_CRM_382	904	+	14333976	14334258	0	12	9,6,30,17,27,43,11,12,51,19,15,9,	0,9,15,58,75,102,154,167,179,235,254,273,
chr2L	14334944	14335204	Dvir_CRM_383	992	+	14334944	14335204	0	9	1,10,17,11,82,21,22,20,21,	0,1,12,30,68,157,179,218,239,
chr2L	14337299	14337624	Dvir_CRM_384	860	+	14337299	14337624	0	14	31,28,31,24,15,34,19,14,5,10,16,17,47,22,	0,31,59,90,119,134,168,187,201,206,216,237,256,303,
chr2L	14354984	14355176	Dvir_CRM_386	822	+	14354984	14355176	0	12	14,13,25,14,19,9,8,16,22,13,8,6,	0,20,33,64,78,97,107,118,138,160,178,186,
chr2L	14358732	14359297	Dvir_CRM_387	950	+	14358732	14359297	0	5	10,16,20,20,12,	0,11,511,531,553,
chr2L	14361879	14362163	Dvir_CRM_388	898	+	14361879	14362163	0	9	44,34,21,33,44,22,11,23,42,	0,44,78,106,141,186,208,219,242,
chr2L	16235140	16235331	Dvir_CRM_389	836	-	16235140	16235331	0	8	44,5,19,11,21,7,52,22,	0,44,49,68,79,100,111,169,
chr2L	16231290	16231692	Dvir_CRM_390	840	-	16231290	16231692	0	18	6,25,24,18,24,7,22,73,7,18,19,23,11,17,38,29,10,1,	0,30,56,80,98,122,129,151,224,231,249,268,291,304,321,362,391,401,
chr2L	16167807	16168058	Dvir_CRM_391	970	-	16167807	16168058	0	12	27,10,26,16,17,27,9,15,6,7,28,3,	0,43,70,96,114,150,178,188,206,213,220,248,
chr2L	16071491	16071579	Dvir_CRM_392	772	-	16071491	16071579	0	5	36,9,11,12,2,	0,36,45,57,86,
chr2L	16069323	16069482	Dvir_CRM_393	728	+	16069323	16069482	0	6	14,13,17,49,8,9,	0,19,32,49,98,150,
chr2L	16057270	16057480	Dvir_CRM_394	978	-	16057270	16057480	0	9	9,12,11,32,31,35,20,15,12,	0,10,22,34,67,98,134,156,198,
chr2L	16054405	16054635	Dvir_CRM_395	900	+	16054405	16054635	0	10	19,38,13,26,13,16,16,10,20,29,	0,19,58,71,105,120,136,154,167,201,
chr2L	16050232	16050373	Dvir_CRM_396	774	-	16050232	16050373	0	5	25,7,13,54,42,	0,25,32,45,99,
chr2L	16049834	16050008	Dvir_CRM_397	776	-	16049834	16050008	0	5	31,21,20,38,23,	0,59,80,113,151,
chr2L	15931145	15931208	Dvir_CRM_404	1000	-	15931145	15931208	0	3	35,20,1,	0,36,62,
chr2L	15930628	15930827	Dvir_CRM_405	834	-	15930628	15930827	0	9	3,5,16,29,10,24,54,34,16,	0,3,8,24,54,65,89,149,183,
chr2L	15915045	15915325	Dvir_CRM_406	896	-	15915045	15915325	0	8	12,9,35,100,15,12,12,54,	0,16,48,83,183,202,214,226,
chr2L	15913691	15913839	Dvir_CRM_407	786	-	15913691	15913839	0	6	27,23,22,19,22,27,	0,27,55,77,96,121,
chr2L	15913295	15913535	Dvir_CRM_408	888	-	15913295	15913535	0	12	10,28,11,18,11,33,18,10,22,20,17,13,	0,10,38,49,84,95,128,146,157,186,206,227,
chr2L	15912604	15912726	Dvir_CRM_409	722	-	15912604	15912726	0	6	27,13,25,12,20,18,	0,30,47,72,84,104,
chr2L	15910972	15911599	Dvir_CRM_410	920	-	15910972	15911599	0	24	14,29,13,11,20,73,14,54,11,8,29,13,47,14,18,15,10,82,21,9,5,8,16,16,	0,17,46,59,70,90,163,183,239,250,258,288,304,351,365,389,408,467,549,570,579,584,592,611,
chr2L	15910080	15910327	Dvir_CRM_411	890	-	15910080	15910327	0	14	10,7,22,6,48,6,6,17,13,14,10,31,15,12,	0,10,17,40,54,102,110,117,134,147,161,174,220,235,
chr2L	15869576	15869723	Dvir_CRM_412	752	-	15869576	15869723	0	8	8,14,34,19,8,22,8,24,	0,8,22,66,85,93,115,123,
chr2L	15776085	15776358	Dvir_CRM_414	952	-	15776085	15776358	0	9	6,14,9,21,23,18,74,25,13,	0,10,30,39,60,140,158,232,260,
chr2L	15775181	15775426	Dvir_CRM_415	952	-	15775181	15775426	0	6	40,32,44,13,25,10,	0,120,152,197,210,235,
chr2L	8389614	8389793	Dvir_CRM_416	866	-	8389614	8389793	0	4	16,22,49,92,	0,16,38,87,
chr2L	8381711	8381884	Dvir_CRM_417	890	-	8381711	8381884	0	7	28,10,16,15,47,10,37,	0,29,40,64,79,126,136,
chr2L	8511880	8512189	Dvir_CRM_418	990	-	8511880	8512189	0	16	7,11,9,30,15,11,16,17,14,19,4,14,8,11,7,5,	0,9,27,39,85,111,132,151,168,191,216,223,260,279,292,304,
chr2L	8479406	8479555	Dvir_CRM_420	766	-	8479406	8479555	0	5	47,23,16,21,12,	0,70,100,116,137,
chr2L	9496510	9496606	Dvir_CRM_422	912	-	9496510	9496606	0	5	22,17,22,14,15,	0,22,39,64,81,
chr2L	9495775	9495955	Dvir_CRM_423	838	-	9495775	9495955	0	9	18,17,41,13,9,17,12,34,10,	0,18,38,79,92,101,122,134,170,
chr2L	9471672	9471765	Dvir_CRM_425	822	+	9471672	9471765	0	4	9,21,20,39,	0,13,34,54,
chr2L	9435344	9435576	Dvir_CRM_426	1000	+	9435344	9435576	0	7	14,25,14,26,7,30,77,	0,18,46,61,97,105,155,
chr2L	9448667	9448849	Dvir_CRM_428	896	+	9448667	9448849	0	6	13,32,13,29,59,26,	0,14,46,62,97,156,
chr2L	9449356	9449823	Dvir_CRM_429	940	+	9449356	9449823	0	10	13,20,30,15,25,6,11,52,16,8,	0,45,66,98,349,374,380,391,443,459,
chr2L	9453100	9453303	Dvir_CRM_431	956	+	9453100	9453303	0	10	2,18,12,8,6,24,19,27,16,46,	0,7,25,38,46,52,81,100,140,157,
chr2L	9454189	9454839	Dvir_CRM_432	958	+	9454189	9454839	0	21	4,18,10,14,43,21,23,29,4,9,9,45,7,24,24,48,27,10,39,45,60,	0,4,22,32,107,150,171,201,230,236,248,261,313,326,351,409,457,484,506,545,590,
chr2L	9460159	9460243	Dvir_CRM_433	616	+	9460159	9460243	0	6	3,23,15,32,4,6,	0,3,26,42,74,78,
chr2L	14595978	14599765	Dvir_CRM_434	976	+	14595978	14599765	0	4	18,15,13,117,	0,3641,3656,3670,
chr2L	14611012	14611325	Dvir_CRM_435	988	+	14611012	14611325	0	6	18,229,14,10,30,1,	0,21,253,267,277,312,
chr2L	14642256	14642458	Dvir_CRM_436	876	+	14642256	14642458	0	9	17,26,44,23,16,15,19,17,15,	0,25,52,96,119,135,150,169,187,
chr2L	14683521	14683974	Dvir_CRM_437	984	+	14683521	14683974	0	13	4,41,70,9,5,26,30,16,5,57,19,32,28,	0,4,45,125,136,168,195,243,286,310,368,393,425,
chr2L	14685004	14685319	Dvir_CRM_438	912	+	14685004	14685319	0	12	3,23,18,42,71,27,25,14,30,13,16,13,	0,4,27,45,87,163,196,221,237,267,283,302,
chr2L	14688459	14688532	Dvir_CRM_440	1000	+	14688459	14688532	0	1	73,	0,
chr2L	14690714	14690877	Dvir_CRM_441	950	+	14690714	14690877	0	5	21,38,10,62,26,	0,21,61,73,137,
chr2L	14692802	14692939	Dvir_CRM_442	748	+	14692802	14692939	0	6	26,15,42,20,15,8,	0,37,52,94,114,129,
chr2L	14695836	14696018	Dvir_CRM_443	844	+	14695836	14696018	0	7	63,34,18,20,31,9,3,	0,63,101,119,139,170,179,
chr2L	14696278	14696636	Dvir_CRM_444	970	+	14696278	14696636	0	12	3,39,21,13,16,21,25,31,24,17,19,31,	0,9,100,138,158,188,209,235,266,290,307,327,
chr2L	14696974	14697166	Dvir_CRM_445	852	+	14696974	14697166	0	8	26,26,8,26,5,28,37,5,	0,38,64,72,98,103,150,187,
chr2L	14699800	14700054	Dvir_CRM_447	932	+	14699800	14700054	0	10	11,9,13,7,31,17,4,10,68,6,	0,11,96,110,118,149,166,170,180,248,
chr2L	14585845	14586056	Dvir_CRM_448	1000	-	14585845	14586056	0	3	84,22,57,	0,106,154,
chr2L	14577408	14577726	Dvir_CRM_449	966	-	14577408	14577726	0	12	34,14,37,15,15,6,15,8,27,8,14,33,	0,41,77,124,139,175,200,215,234,263,271,285,
chr2L	14554189	14554959	Dvir_CRM_450	914	-	14554189	14554959	0	25	54,40,28,38,26,16,12,8,101,14,28,10,10,23,29,10,59,19,9,14,25,12,12,28,58,	0,54,94,156,194,223,239,251,259,360,374,407,417,427,451,480,490,550,569,578,592,617,636,681,712,
chr2L	14552443	14552642	Dvir_CRM_451	930	-	14552443	14552642	0	5	5,10,47,56,50,	0,5,15,65,149,
chr2L	14546890	14547357	Dvir_CRM_452	980	-	14546890	14547357	0	6	2,20,33,102,25,12,	0,18,38,317,428,455,
chr2L	14546155	14546253	Dvir_CRM_453	976	-	14546155	14546253	0	5	12,28,16,8,19,	0,12,46,66,79,
chr2L	14545360	14545553	Dvir_CRM_454	978	+	14545360	14545553	0	7	16,7,15,5,73,36,19,	0,16,24,45,59,138,174,
chr2L	14537705	14538004	Dvir_CRM_455	1000	-	14537705	14538004	0	9	15,25,22,23,9,12,42,37,16,	0,61,90,130,170,187,202,245,283,
chr2L	14536233	14536393	Dvir_CRM_456	826	-	14536233	14536393	0	5	65,11,56,15,1,	0,65,76,133,159,
chr2L	14534153	14534219	Dvir_CRM_457	1000	-	14534153	14534219	0	1	66,	0,
chr2L	14528954	14529571	Dvir_CRM_458	984	-	14528954	14529571	0	19	21,102,10,14,27,17,16,7,24,32,41,11,24,29,24,14,25,7,39,	0,22,149,164,201,236,262,278,288,312,344,390,402,426,478,506,535,561,578,
chr2L	14527395	14527930	Dvir_CRM_459	984	-	14527395	14527930	0	17	1,75,68,13,87,11,12,22,31,20,57,19,5,8,12,20,10,	0,4,79,155,169,258,270,282,304,339,379,436,456,476,486,504,525,
chr2L	14521591	14521914	Dvir_CRM_460	984	+	14521591	14521914	0	11	8,4,16,18,32,32,11,15,50,6,48,	0,18,28,71,90,123,155,181,196,267,275,
chr2L	14520815	14521024	Dvir_CRM_461	978	-	14520815	14521024	0	6	41,32,11,8,76,10,	0,41,83,99,123,199,
chr2L	14518973	14519304	Dvir_CRM_463	994	+	14518973	14519304	0	12	1,11,7,21,9,45,6,20,39,31,42,26,	0,2,23,41,76,87,132,141,165,222,254,305,
chr2L	14517143	14517694	Dvir_CRM_464	922	-	14517143	14517694	0	19	13,26,16,65,30,140,13,5,9,26,15,11,15,14,11,5,27,22,38,	0,13,39,56,121,156,297,323,338,348,375,390,403,422,439,450,464,491,513,
chr2L	14516217	14516513	Dvir_CRM_465	1000	-	14516217	14516513	0	8	111,15,22,6,17,23,12,21,	0,116,146,171,182,220,247,275,
chr2L	14514269	14514531	Dvir_CRM_466	960	-	14514269	14514531	0	14	8,46,10,7,19,18,6,10,11,19,14,9,9,12,	0,14,60,80,87,111,137,143,168,185,211,225,236,250,
chr2L	14508295	14508361	Dvir_CRM_467	1000	+	14508295	14508361	0	3	13,38,13,	0,14,53,
chr2L	14508696	14509030	Dvir_CRM_468	966	+	14508696	14509030	0	6	26,64,90,10,10,32,	0,39,192,282,292,302,
chr2L	14507031	14507224	Dvir_CRM_469	798	+	14507031	14507224	0	4	11,18,16,103,	0,56,74,90,
chr2L	14504911	14505338	Dvir_CRM_470	958	-	14504911	14505338	0	15	31,29,17,26,18,78,15,12,52,25,8,8,15,21,11,	0,31,60,78,107,125,227,263,277,339,364,372,380,395,416,
chr2L	14501856	14502134	Dvir_CRM_471	838	-	14501856	14502134	0	13	15,12,56,5,10,11,31,17,17,20,11,20,45,	0,15,27,83,88,101,114,148,165,182,202,213,233,
chr2L	14501037	14501251	Dvir_CRM_472	812	-	14501037	14501251	0	12	2,32,54,17,7,14,16,7,19,22,12,9,	0,2,35,89,106,114,128,144,151,171,193,205,
chr2L	14497461	14498252	Dvir_CRM_473	976	-	14497461	14498252	0	24	33,64,18,18,28,19,50,46,49,26,71,9,13,27,11,12,32,6,35,32,12,33,16,6,	0,40,105,139,172,200,219,269,331,400,427,499,530,545,574,585,598,630,636,671,704,734,767,785,
chr2L	14495569	14495930	Dvir_CRM_474	900	-	14495569	14495930	0	10	35,38,14,14,20,23,23,12,43,77,	0,35,74,135,159,183,206,229,241,284,
chr2L	14490248	14490771	Dvir_CRM_475	918	-	14490248	14490771	0	18	50,15,18,17,16,21,41,41,7,14,17,41,43,18,28,81,12,4,	0,52,76,96,132,148,169,210,251,258,272,290,331,374,392,421,507,519,
chr2L	14489375	14489524	Dvir_CRM_476	752	-	14489375	14489524	0	9	19,27,23,11,7,19,21,3,15,	0,19,46,69,81,88,107,128,134,
chr2L	14485989	14486453	Dvir_CRM_477	960	+	14485989	14486453	0	22	1,27,15,13,19,25,8,18,11,6,40,9,6,15,13,21,11,34,8,20,48,24,	0,2,30,46,59,85,110,121,139,150,156,198,209,215,230,244,266,277,317,329,378,440,
chr2L	14484835	14485402	Dvir_CRM_478	918	-	14484835	14485402	0	19	32,84,14,8,30,37,25,26,10,51,60,7,38,61,11,11,11,15,5,	0,36,120,134,142,173,210,235,262,272,323,384,407,451,513,524,535,547,562,
chr2L	14482955	14483170	Dvir_CRM_479	980	+	14482955	14483170	0	10	2,43,29,34,17,7,38,19,5,4,	0,5,49,83,119,138,147,187,206,211,
chr2L	14483394	14484222	Dvir_CRM_480	972	+	14483394	14484222	0	15	45,29,5,23,9,61,16,11,45,21,46,43,13,15,43,	0,89,120,129,210,231,292,308,319,365,659,714,757,770,785,
chr2L	14481156	14481269	Dvir_CRM_481	824	+	14481156	14481269	0	3	9,61,43,	0,9,70,
chr2L	14478749	14478968	Dvir_CRM_482	954	+	14478749	14478968	0	10	4,34,36,27,7,11,11,14,14,14,	0,4,39,109,137,144,155,169,183,205,
chr2L	14476627	14476873	Dvir_CRM_483	960	-	14476627	14476873	0	9	8,32,7,19,55,38,17,16,8,	0,8,40,47,67,122,161,212,238,
chr2L	14470938	14471107	Dvir_CRM_484	764	-	14470938	14471107	0	7	42,9,69,6,11,15,17,	0,42,51,120,126,137,152,
chr2L	14464369	14464488	Dvir_CRM_485	712	+	14464369	14464488	0	7	16,12,19,8,37,19,7,	0,16,28,47,55,93,112,
chr2L	14464900	14465171	Dvir_CRM_486	982	+	14464900	14465171	0	10	31,23,4,41,17,7,20,54,8,8,	0,31,54,65,112,164,172,193,254,263,
chr2L	14461102	14461490	Dvir_CRM_487	974	-	14461102	14461490	0	12	65,38,15,5,12,9,12,6,17,20,4,20,	0,174,228,256,263,281,306,319,326,344,364,368,
chr2L	14457722	14457893	Dvir_CRM_488	872	-	14457722	14457893	0	4	43,22,93,13,	0,43,65,158,
chr2L	14454498	14454675	Dvir_CRM_489	834	-	14454498	14454675	0	6	53,19,43,14,36,3,	0,53,81,124,138,174,
chr2L	14453350	14453821	Dvir_CRM_490	976	-	14453350	14453821	0	15	1,10,92,18,48,28,13,27,63,11,14,14,40,15,13,	0,1,11,104,127,175,206,221,248,316,328,348,373,443,458,
chr2L	14451394	14451651	Dvir_CRM_491	990	-	14451394	14451651	0	9	29,29,15,17,26,8,21,21,23,	0,36,78,94,130,172,181,202,234,
chr2L	14449857	14450213	Dvir_CRM_492	988	-	14449857	14450213	0	12	5,68,20,17,6,61,12,38,15,7,17,38,	0,9,80,100,127,138,219,232,270,287,300,318,
chr2L	14447472	14447988	Dvir_CRM_493	984	+	14447472	14447988	0	10	6,19,173,28,25,47,14,84,25,47,	0,6,27,200,228,253,301,325,410,469,
chr2L	14445874	14446326	Dvir_CRM_494	960	-	14445874	14446326	0	20	7,12,5,23,11,36,11,13,19,36,16,68,18,35,17,10,6,6,8,43,	0,7,19,24,48,78,122,138,151,172,208,225,293,316,357,375,388,394,400,409,
chr2L	14443660	14444156	Dvir_CRM_495	982	-	14443660	14444156	0	19	24,16,10,20,11,29,43,15,9,20,6,49,19,36,21,12,8,19,46,	0,25,44,77,103,114,143,191,214,232,253,260,322,345,382,406,418,426,450,
chr2L	14439809	14440068	Dvir_CRM_496	990	+	14439809	14440068	0	13	11,19,11,13,34,7,21,51,4,5,11,9,4,	0,18,38,53,70,124,133,162,215,223,233,244,255,
chr2L	14440459	14440785	Dvir_CRM_497	970	+	14440459	14440785	0	10	19,19,9,25,11,19,15,28,19,29,	0,27,49,63,91,102,164,181,278,297,
chr2L	14435603	14436305	Dvir_CRM_498	934	-	14435603	14436305	0	27	2,8,24,34,11,5,31,34,26,12,53,54,18,18,12,31,73,4,15,19,7,29,15,30,10,22,30,	0,2,10,36,70,81,86,119,157,183,195,266,345,364,386,400,431,505,511,530,549,556,585,600,630,640,672,
chr2L	14434343	14434886	Dvir_CRM_499	930	-	14434343	14434886	0	21	57,15,30,12,31,20,24,41,9,18,11,21,40,19,10,7,49,6,21,7,9,	0,57,72,103,115,149,171,195,250,260,281,293,314,356,383,405,442,500,506,527,534,
chr2L	14430268	14430795	Dvir_CRM_500	974	-	14430268	14430795	0	19	1,12,23,12,18,9,11,36,9,19,25,76,18,10,9,22,20,34,6,	0,8,27,50,74,98,115,129,166,175,213,249,325,376,415,427,449,487,521,
chr2L	14419729	14419885	Dvir_CRM_501	958	-	14419729	14419885	0	6	24,46,36,5,21,7,	0,24,70,106,123,149,
chr2L	14419070	14419209	Dvir_CRM_502_2	868	-	14419070	14419209	0	8	28,20,18,7,8,21,8,10,	0,28,51,78,91,99,120,129,
chr2L	4613533	4613584	Dvir_CRM_502_1	688	-	4613533	4613584	0	3	17,11,23,	0,17,28,
chr2L	14410273	14410592	Dvir_CRM_503	984	-	14410273	14410592	0	9	10,37,17,65,23,40,15,16,16,	0,13,58,75,175,205,245,278,303,
chr2L	14409526	14409659	Dvir_CRM_504	758	-	14409526	14409659	0	6	41,11,43,13,7,17,	0,42,53,96,109,116,
chr2L	14407603	14407768	Dvir_CRM_505	718	-	14407603	14407768	0	9	12,7,13,30,5,13,17,21,23,	0,12,19,32,62,67,104,121,142,
chr2L	14400568	14400685	Dvir_CRM_506	980	-	14400568	14400685	0	4	30,38,14,16,	0,30,85,101,
chr2L	14396271	14396564	Dvir_CRM_507	914	-	14396271	14396564	0	10	10,33,52,21,14,28,7,43,13,54,	0,10,47,102,123,137,175,182,225,239,
chr2L	14394335	14394513	Dvir_CRM_508	848	-	14394335	14394513	0	9	16,46,38,27,10,13,5,15,1,	0,17,63,101,128,139,154,161,177,
chr2L	14370324	14370528	Dvir_CRM_509	908	-	14370324	14370528	0	7	11,41,57,6,20,17,43,	0,14,60,117,124,144,161,
chr2L	16251716	16251884	Dvir_CRM_511	890	-	16251716	16251884	0	6	71,37,16,14,9,15,	0,71,108,130,144,153,
chr2L	7050595	7051076	Dvir_CRM_513	980	-	7050595	7051076	0	15	51,52,16,30,43,58,10,9,26,22,6,7,26,9,7,	0,51,112,128,179,222,280,306,316,351,379,390,405,434,474,
chr2L	7049489	7049825	Dvir_CRM_514	834	-	7049489	7049825	0	16	17,41,24,13,14,38,33,18,9,20,21,21,24,11,28,2,	0,17,58,82,95,109,147,180,198,207,227,248,270,294,305,334,
chr2L	7048574	7048793	Dvir_CRM_515	970	-	7048574	7048793	0	8	21,49,53,9,9,26,6,23,	0,21,73,139,154,163,189,196,
chr2L	7042720	7043281	Dvir_CRM_516	964	-	7042720	7043281	0	19	19,34,12,32,23,26,30,19,15,24,12,9,20,23,72,13,10,12,28,	0,34,68,81,176,199,225,255,279,294,322,336,354,374,404,492,510,521,533,
chr2L	7042233	7042456	Dvir_CRM_517	956	-	7042233	7042456	0	6	20,46,35,13,10,11,	0,100,151,186,199,212,
chr2L	7033333	7033525	Dvir_CRM_518	950	-	7033333	7033525	0	7	11,26,34,14,45,17,10,	0,11,37,74,88,133,182,
chr3L	14682396	14682596	Dvir_CRM_521	1000	+	14682396	14682596	0	5	21,12,108,14,25,	0,31,44,160,175,
chr2L	19518801	19518939	Dvir_CRM_523	982	+	19518801	19518939	0	7	17,11,26,10,5,15,17,	0,19,31,61,80,85,121,
chr2L	19519685	19519904	Dvir_CRM_524	960	+	19519685	19519904	0	13	9,10,9,8,31,26,27,6,9,6,24,11,18,	0,12,22,37,45,76,103,132,138,151,161,187,201,
chr2L	19528306	19528526	Dvir_CRM_525	970	+	19528306	19528526	0	10	4,14,21,35,15,22,7,14,18,45,	0,4,22,48,86,101,126,135,157,175,
chr2L	19533280	19533592	Dvir_CRM_526	976	+	19533280	19533592	0	12	3,23,6,33,11,26,20,9,32,40,19,18,	0,26,54,71,106,124,150,170,181,215,275,294,
chr2L	19539835	19540004	Dvir_CRM_527	810	+	19539835	19540004	0	8	17,16,37,46,6,6,27,13,	0,17,33,70,116,122,129,156,
chr2L	19543013	19543266	Dvir_CRM_528	870	+	19543013	19543266	0	10	6,10,49,35,30,23,56,8,13,15,	0,6,16,66,101,132,161,217,225,238,
chr2L	19545889	19546195	Dvir_CRM_529	938	+	19545889	19546195	0	5	172,75,20,19,4,	0,175,250,270,302,
chr2L	19570212	19570371	Dvir_CRM_532	816	+	19570212	19570371	0	7	57,10,15,23,10,21,15,	0,57,67,82,112,123,144,
chr2L	19571563	19572167	Dvir_CRM_534	878	+	19571563	19572167	0	26	9,31,13,13,28,50,12,18,68,23,14,14,11,18,16,31,15,37,14,30,23,9,13,12,37,13,	0,9,40,53,66,94,145,157,175,243,266,280,294,308,326,342,387,402,439,453,483,506,515,528,541,591,
chr2L	19572545	19573103	Dvir_CRM_535	962	+	19572545	19573103	0	4	1,12,49,41,	0,3,15,517,
chr2L	19575130	19576292	Dvir_CRM_536	976	+	19575130	19576292	0	19	21,25,19,13,42,15,26,17,47,25,13,96,37,98,21,22,25,12,8,	0,21,46,71,95,157,178,210,227,277,302,315,904,942,1059,1083,1105,1141,1154,
chr2L	19576567	19576991	Dvir_CRM_537	872	+	19576567	19576991	0	17	28,30,7,32,13,27,7,37,25,8,24,15,33,7,39,40,30,	0,28,58,65,97,112,139,146,183,214,229,253,268,307,315,354,394,
chr2L	15752292	15752431	Dvir_CRM_538	840	+	15752292	15752431	0	6	18,42,47,5,11,14,	0,19,61,108,113,125,
chr2L	15762483	15762623	Dvir_CRM_539	716	+	15762483	15762623	0	9	2,13,8,34,12,30,11,14,16,	0,2,15,23,57,69,99,110,124,
chr2L	8403745	8403866	Dvir_CRM_540	982	+	8403745	8403866	0	5	28,20,16,11,35,	0,30,50,69,86,
chr2L	8411841	8411970	Dvir_CRM_541	868	+	8411841	8411970	0	6	24,13,8,12,47,17,	0,24,37,45,61,112,
chr2L	8416490	8416636	Dvir_CRM_543	740	+	8416490	8416636	0	6	18,55,11,17,27,18,	0,18,73,84,101,128,
chr2L	8416863	8417060	Dvir_CRM_544	966	+	8416863	8417060	0	9	7,6,25,15,37,11,10,20,43,	0,21,28,53,73,111,122,132,154,
chr4	246559	246643	Dvir_CRM_546_2	1000	-	246559	246643	0	3	18,19,40,	0,19,44,
chr3R	22697172	22697327	Dvir_CRM_546_1	958	-	22697172	22697327	0	5	20,20,61,21,17,	0,20,40,117,138,
chr2L	8419688	8419890	Dvir_CRM_547	816	+	8419688	8419890	0	10	35,14,11,12,30,31,12,13,12,25,	0,35,49,60,72,103,140,152,165,177,
chr2L	8423087	8423193	Dvir_CRM_548	494	+	8423087	8423193	0	3	27,23,17,	0,27,89,
chr2L	8424063	8424332	Dvir_CRM_549	878	+	8424063	8424332	0	8	38,55,15,11,4,38,69,30,	0,38,93,114,126,132,170,239,
chr2L	8431876	8432029	Dvir_CRM_550	824	+	8431876	8432029	0	3	80,63,4,	0,86,149,
chr2L	8432465	8433036	Dvir_CRM_551	980	+	8432465	8433036	0	7	31,31,52,22,22,12,27,	0,41,86,138,160,529,544,
chr2L	19082984	19083046	Dvir_CRM_552	1000	+	19082984	19083046	0	2	46,14,	0,48,
chr2L	19090066	19090228	Dvir_CRM_553	694	+	19090066	19090228	0	4	29,19,21,9,	0,29,48,153,
chr2L	19090656	19091041	Dvir_CRM_554	882	+	19090656	19091041	0	17	16,11,12,10,20,57,29,25,11,5,15,67,7,26,13,25,3,	0,18,33,48,59,80,137,166,191,202,207,222,289,308,337,351,382,
chr2L	19095807	19096073	Dvir_CRM_555	992	+	19095807	19096073	0	8	2,8,60,9,47,23,44,27,	0,10,19,96,123,171,194,239,
chr2L	19096516	19096713	Dvir_CRM_556	900	+	19096516	19096713	0	8	48,11,9,23,33,27,27,1,	0,61,72,82,109,142,169,196,
chr2L	19098793	19098933	Dvir_CRM_557	800	+	19098793	19098933	0	4	42,28,22,48,	0,42,70,92,
chr2L	19102415	19102588	Dvir_CRM_558	988	+	19102415	19102588	0	5	39,31,31,28,33,	0,44,77,108,140,
chr2L	19123763	19123968	Dvir_CRM_560	958	+	19123763	19123968	0	9	22,3,19,14,8,23,57,6,34,	0,22,25,52,70,84,107,165,171,
chr2L	19126903	19127066	Dvir_CRM_561	794	+	19126903	19127066	0	9	20,11,38,6,8,19,13,11,28,	0,27,38,77,83,91,110,123,135,
chr2L	19134946	19135179	Dvir_CRM_562	812	+	19134946	19135179	0	10	11,57,10,34,17,3,39,33,15,13,	0,11,68,78,112,129,132,171,205,220,
chr2L	19136679	19136748	Dvir_CRM_563_2	970	+	19136679	19136748	0	3	19,32,12,	0,25,57,
chr3R	11658857	11658937	Dvir_CRM_563_1	1000	-	11658857	11658937	0	1	80,	0,
chr2L	19137783	19137877	Dvir_CRM_564	870	+	19137783	19137877	0	3	32,36,23,	0,35,71,
chr2L	19140648	19140898	Dvir_CRM_566	952	+	19140648	19140898	0	9	24,37,33,11,27,23,13,9,26,	0,24,61,94,105,136,159,180,224,
chr2L	19154930	19155342	Dvir_CRM_568	882	+	19154930	19155342	0	16	73,5,34,25,6,21,13,34,14,18,19,22,19,15,15,37,	0,73,78,130,155,161,186,199,251,265,283,302,324,343,360,375,
chr2L	19156319	19156477	Dvir_CRM_569	966	+	19156319	19156477	0	6	16,15,15,10,13,44,	0,25,41,56,100,114,
chr2L	19158068	19158614	Dvir_CRM_570	882	+	19158068	19158614	0	22	27,29,28,14,15,34,56,4,10,8,32,18,69,20,9,11,20,12,21,58,10,18,	0,27,56,84,98,113,147,203,207,217,225,257,275,349,371,391,402,422,434,460,518,528,
chr2L	19158921	19159272	Dvir_CRM_571	874	+	19158921	19159272	0	12	22,9,21,24,17,32,52,14,25,29,9,31,	0,22,31,53,84,101,176,233,252,282,311,320,
chr2L	19161613	19162058	Dvir_CRM_572	876	+	19161613	19162058	0	20	2,35,16,7,29,27,17,53,20,11,19,20,15,19,24,31,11,36,20,20,	0,2,38,60,67,96,123,140,194,214,225,244,264,279,298,323,354,369,405,425,
chr2L	19163692	19164017	Dvir_CRM_573	960	+	19163692	19164017	0	13	15,9,14,15,16,24,12,7,4,21,37,19,4,	0,38,68,84,99,118,144,156,168,176,214,302,321,
chr2L	19164910	19165543	Dvir_CRM_574	944	+	19164910	19165543	0	18	5,20,12,67,17,17,15,18,17,16,21,15,10,26,39,6,7,23,	0,5,25,37,105,124,389,405,423,440,459,504,519,529,555,594,602,610,
chr2L	19167028	19167161	Dvir_CRM_575	880	+	19167028	19167161	0	5	20,25,24,26,20,	0,22,47,79,113,
chr2L	19174199	19174376	Dvir_CRM_576	828	+	19174199	19174376	0	10	5,25,10,17,25,9,5,15,23,27,	0,5,30,40,69,94,104,109,124,150,
chr2L	19185894	19186176	Dvir_CRM_579	992	+	19185894	19186176	0	5	24,31,15,43,131,	0,41,72,101,151,
chr2L	19190342	19190505	Dvir_CRM_580	808	+	19190342	19190505	0	7	40,23,9,22,13,23,25,	0,43,66,75,97,110,138,
chr2L	19198578	19198771	Dvir_CRM_582	808	+	19198578	19198771	0	8	48,9,15,9,14,20,14,27,	0,48,57,73,82,131,152,166,
chr2L	19199342	19199691	Dvir_CRM_583	846	+	19199342	19199691	0	17	3,5,44,12,11,31,10,24,19,31,12,5,15,21,9,16,42,	0,4,9,53,65,77,113,129,166,185,216,228,233,248,269,278,307,
chr2L	19204605	19204807	Dvir_CRM_584	990	+	19204605	19204807	0	6	35,32,9,41,48,12,	0,51,87,96,141,190,
chr2L	19215215	19215497	Dvir_CRM_585	966	+	19215215	19215497	0	5	15,46,9,22,23,	0,121,181,236,259,
chr2L	19216768	19216929	Dvir_CRM_586	760	+	19216768	19216929	0	9	4,11,23,46,45,7,9,11,2,	0,6,18,41,87,132,139,148,159,
chr2L	19218284	19218529	Dvir_CRM_587	828	+	19218284	19218529	0	9	16,12,24,20,53,23,13,13,70,	0,16,29,53,73,126,149,162,175,
chr2L	19219289	19220172	Dvir_CRM_588	966	+	19219289	19220172	0	22	33,29,16,16,20,13,7,12,12,26,8,19,38,62,58,17,16,58,16,33,9,8,	0,33,69,88,106,127,140,147,160,172,198,502,521,559,630,692,713,737,802,830,866,875,
chr2L	19221368	19221707	Dvir_CRM_589	994	-	19221368	19221707	0	11	18,42,23,4,27,17,7,25,53,38,5,	0,21,73,112,121,162,183,212,237,291,334,
chr2L	19222580	19223080	Dvir_CRM_590	952	+	19222580	19223080	0	8	13,7,25,15,79,6,16,3,	0,13,20,58,74,157,163,497,
chr2L	19223545	19223750	Dvir_CRM_591	978	+	19223545	19223750	0	6	6,50,22,52,38,6,	0,6,63,96,161,199,
chr2L	19230917	19231062	Dvir_CRM_592	778	+	19230917	19231062	0	7	20,19,4,24,16,45,16,	0,20,39,43,67,83,129,
chr2L	19262435	19262699	Dvir_CRM_593	920	+	19262435	19262699	0	7	24,32,25,88,21,42,14,	0,25,57,82,170,193,250,
chr2L	19273780	19274055	Dvir_CRM_594	976	+	19273780	19274055	0	10	9,14,12,28,48,52,40,6,19,8,	0,9,28,45,80,128,180,221,238,267,
chr2L	19316424	19316635	Dvir_CRM_595	838	+	19316424	19316635	0	12	32,10,20,18,15,13,21,10,11,11,30,6,	0,32,42,62,85,100,113,134,151,162,173,205,
chr2L	19322813	19323028	Dvir_CRM_596	978	+	19322813	19323028	0	7	52,19,57,6,26,18,1,	0,53,72,140,169,195,214,
chr2L	19323664	19323856	Dvir_CRM_597	874	+	19323664	19323856	0	8	6,12,28,15,26,19,28,23,	0,7,46,74,90,122,141,169,
chr2L	19326925	19327258	Dvir_CRM_598	978	+	19326925	19327258	0	11	65,9,15,35,9,11,8,25,26,49,11,	0,83,95,120,165,176,187,207,232,273,322,
chr2L	19328267	19328460	Dvir_CRM_599	880	+	19328267	19328460	0	8	8,27,5,13,7,22,9,75,	0,8,35,40,55,64,86,118,
chr2L	19333919	19334223	Dvir_CRM_600	946	+	19333919	19334223	0	14	12,12,39,24,13,12,18,43,27,9,12,10,17,7,	0,18,30,69,93,107,119,137,183,210,219,243,275,297,
chr2L	19336450	19336950	Dvir_CRM_601	958	+	19336450	19336950	0	8	4,67,9,25,38,21,15,7,	0,8,75,388,419,457,478,493,
chr2L	19338032	19338254	Dvir_CRM_602	950	+	19338032	19338254	0	10	11,16,29,29,21,12,9,30,7,29,	0,12,29,69,114,135,147,156,186,193,
chr2L	19341150	19341688	Dvir_CRM_603	894	+	19341150	19341688	0	21	13,44,8,20,16,13,23,18,21,18,27,48,28,12,18,30,8,38,18,51,15,	0,16,60,68,88,104,117,144,163,184,202,232,280,308,320,345,383,416,454,472,523,
chr2L	19342696	19342892	Dvir_CRM_604	978	+	19342696	19342892	0	7	12,19,15,31,39,31,24,	0,20,39,57,88,128,172,
chr2L	19357884	19358034	Dvir_CRM_605	942	+	19357884	19358034	0	7	45,20,11,13,18,16,11,	0,45,73,84,97,115,139,
chr2L	19361949	19362168	Dvir_CRM_606	978	+	19361949	19362168	0	8	27,17,16,37,30,13,40,1,	0,27,44,65,118,154,177,218,
chr2L	19393689	19393890	Dvir_CRM_607	978	+	19393689	19393890	0	9	18,9,7,13,19,12,37,21,32,	0,26,40,48,61,86,98,143,169,
chr2L	19403444	19403595	Dvir_CRM_611	832	+	19403444	19403595	0	6	15,31,6,12,18,24,	0,45,76,83,106,127,
chr2L	19404890	19405037	Dvir_CRM_612	986	+	19404890	19405037	0	7	15,14,23,28,13,5,38,	0,20,35,60,88,103,109,
chr2L	19413234	19413457	Dvir_CRM_613	990	+	19413234	19413457	0	6	11,67,39,13,46,24,	0,11,79,120,141,199,
chr2L	19413944	19414118	Dvir_CRM_614	796	+	19413944	19414118	0	11	7,26,13,8,22,16,14,17,5,34,4,	0,7,33,46,59,81,97,113,130,136,170,
chr2L	19415280	19415370	Dvir_CRM_615	852	+	19415280	19415370	0	5	11,33,15,10,12,	0,12,45,62,78,
chr2L	19420071	19420275	Dvir_CRM_616	962	+	19420071	19420275	0	8	14,22,35,14,14,10,7,38,	0,14,36,84,99,141,159,166,
chr2L	19422348	19422679	Dvir_CRM_617	880	+	19422348	19422679	0	14	13,14,37,10,29,22,37,30,18,24,16,7,13,9,	0,22,36,79,90,129,151,193,225,245,269,285,309,322,
chr2L	19423434	19423603	Dvir_CRM_618	760	+	19423434	19423603	0	10	14,16,29,4,10,15,13,24,15,18,	0,25,41,70,74,84,99,112,136,151,
chr2L	19426193	19426262	Dvir_CRM_619	856	+	19426193	19426262	0	2	50,19,	0,50,
chr2L	19426508	19429422	Dvir_CRM_620	964	+	19426508	19429422	0	6	1,37,7,17,38,9,	0,3,55,62,80,2905,
chr2L	19432574	19432729	Dvir_CRM_621	1000	+	19432574	19432729	0	6	31,15,41,24,21,5,	0,33,50,94,126,150,
chr2L	13387199	13387312	Dvir_CRM_624	784	-	13387199	13387312	0	5	18,31,34,18,10,	0,18,51,85,103,
chr2L	13366073	13366282	Dvir_CRM_625	820	-	13366073	13366282	0	14	9,12,10,9,18,8,12,23,21,9,16,29,14,8,	0,9,21,37,46,65,73,85,109,132,141,158,187,201,
chr2L	13296732	13296931	Dvir_CRM_626	910	-	13296732	13296931	0	8	16,8,22,21,44,22,42,2,	0,18,26,48,69,113,135,197,
chr2L	13296235	13296393	Dvir_CRM_627	770	-	13296235	13296393	0	9	4,33,23,15,15,22,25,17,2,	0,4,37,60,75,90,112,139,156,
chr2L	13289827	13290053	Dvir_CRM_629	990	-	13289827	13290053	0	9	30,17,54,21,9,22,11,17,18,	0,36,58,113,134,145,173,186,208,
chr2L	13286418	13286649	Dvir_CRM_630	972	-	13286418	13286649	0	9	4,19,32,16,72,12,20,6,20,	0,4,26,62,80,152,184,204,211,
chr2L	13244769	13244966	Dvir_CRM_631	918	-	13244769	13244966	0	6	12,32,7,8,8,124,	0,12,44,53,61,73,
chr2L	13234947	13235392	Dvir_CRM_632	876	-	13234947	13235392	0	24	16,7,17,35,9,23,17,43,5,21,29,7,11,18,15,13,46,12,4,26,8,13,14,7,	0,16,23,40,80,89,112,129,177,183,204,234,242,253,271,289,302,354,369,376,402,410,424,438,
chr2L	13229425	13229991	Dvir_CRM_633	914	-	13229425	13229991	0	21	25,36,32,52,7,10,36,11,6,15,11,15,34,27,8,48,40,14,25,63,16,	0,25,69,102,154,161,171,217,228,242,257,270,286,320,347,355,403,443,462,487,550,
chr2L	13227264	13227600	Dvir_CRM_635	966	-	13227264	13227600	0	15	9,16,7,13,10,42,5,6,18,16,23,62,21,28,14,	0,9,25,33,50,76,119,130,137,156,184,207,273,294,322,
chr2L	13225560	13225757	Dvir_CRM_636	890	-	13225560	13225757	0	10	31,19,29,6,9,7,18,43,10,8,	0,34,53,82,88,97,104,128,176,189,
chr2L	13222192	13222436	Dvir_CRM_637	1000	-	13222192	13222436	0	8	39,47,14,7,32,33,16,13,	0,44,92,107,129,162,209,231,
chr2L	13219269	13219476	Dvir_CRM_638	970	-	13219269	13219476	0	7	67,13,29,41,9,16,14,	0,67,80,115,159,177,193,
chr2L	19811934	19812633	Dvir_CRM_639_5	978	+	19811934	19812633	0	7	9,16,7,173,32,16,3,	0,14,32,39,639,671,696,
chr2L	13218778	13218830	Dvir_CRM_639_4	1000	-	13218778	13218830	0	1	52,	0,
chr2L	13215702	13215765	Dvir_CRM_639_3	1000	+	13215702	13215765	0	2	24,21,	0,42,
chr3R	13443448	13443603	Dvir_CRM_639_2	988	-	13443448	13443603	0	5	31,73,11,20,10,	0,33,108,119,145,
chrX	16147942	16148003	Dvir_CRM_639_1	674	+	16147942	16148003	0	3	45,12,4,	0,45,57,
chr2L	13218322	13218523	Dvir_CRM_640	1000	-	13218322	13218523	0	1	201,	0,
chr2L	13205221	13205599	Dvir_CRM_641	960	-	13205221	13205599	0	18	17,15,23,23,25,9,14,16,19,14,6,43,10,7,49,18,16,20,	0,22,38,61,84,112,121,136,153,172,186,192,237,248,257,313,342,358,
chr2L	13203582	13203876	Dvir_CRM_642	1000	-	13203582	13203876	0	8	14,21,20,34,10,35,42,25,	0,20,85,118,161,176,214,269,
chr2L	2972369	2972633	Dvir_CRM_644	970	-	2972369	2972633	0	12	2,21,20,25,18,16,15,28,8,14,16,5,	0,2,41,61,86,107,138,157,198,218,236,259,
chr2L	10201030	10201115	Dvir_CRM_646	812	-	10201030	10201115	0	3	19,15,51,	0,19,34,
chr2L	10199051	10199253	Dvir_CRM_647	952	-	10199051	10199253	0	6	11,50,22,37,30,13,	0,11,61,95,159,189,
chr2L	10147120	10147298	Dvir_CRM_649	850	-	10147120	10147298	0	6	78,20,5,15,33,21,	0,82,102,107,122,157,
chr2L	10137405	10137667	Dvir_CRM_650	1000	-	10137405	10137667	0	5	36,69,8,17,69,	0,44,154,168,193,
chr2L	10095110	10095242	Dvir_CRM_651	966	-	10095110	10095242	0	4	37,16,34,27,	0,55,71,105,
chr2L	10039317	10039536	Dvir_CRM_652	978	-	10039317	10039536	0	5	70,7,29,12,49,	0,70,77,107,170,
chr2L	10009482	10009644	Dvir_CRM_653	814	-	10009482	10009644	0	6	61,4,10,20,48,18,	0,61,65,75,95,144,
chr2L	10004649	10004789	Dvir_CRM_654	814	-	10004649	10004789	0	5	35,59,19,11,15,	0,35,95,114,125,
chr2L	10003676	10003923	Dvir_CRM_655	976	-	10003676	10003923	0	5	58,19,18,53,6,	0,66,167,185,241,
chr2L	9989401	9989872	Dvir_CRM_656	934	-	9989401	9989872	0	17	14,10,26,29,8,17,10,31,8,14,9,22,13,35,4,46,5,	0,14,27,53,82,90,109,219,250,258,272,290,319,333,368,372,466,
chr2L	9988337	9988868	Dvir_CRM_657	868	-	9988337	9988868	0	26	13,42,14,6,7,20,27,7,12,9,18,30,10,16,31,27,34,25,20,20,7,22,17,40,16,5,	0,13,60,74,80,88,118,145,152,164,173,191,221,231,249,280,307,341,366,389,409,416,439,456,496,526,
chr2L	9987258	9987491	Dvir_CRM_658	960	-	9987258	9987491	0	11	1,44,11,8,10,6,37,9,12,5,50,	0,1,65,80,90,100,106,143,154,175,183,
chr2L	9984401	9984631	Dvir_CRM_659	978	-	9984401	9984631	0	8	36,26,10,29,24,36,8,1,	0,36,63,93,122,155,204,229,
chr2L	9972430	9972614	Dvir_CRM_660	866	-	9972430	9972614	0	6	49,33,16,22,29,29,	0,49,83,99,121,155,
chr2L	9954020	9954198	Dvir_CRM_661	844	-	9954020	9954198	0	7	26,14,13,12,38,16,46,	0,26,40,56,68,110,132,
chr2L	9951709	9951902	Dvir_CRM_662	894	-	9951709	9951902	0	6	55,18,21,60,24,9,	0,55,73,94,159,184,
chr2L	9938085	9938359	Dvir_CRM_663	976	-	9938085	9938359	0	9	14,9,11,9,25,27,14,23,99,	0,14,25,36,45,76,106,143,175,
chr2L	9549398	9549547	Dvir_CRM_664	704	+	9549398	9549547	0	13	12,25,8,5,10,10,9,12,16,4,17,5,8,	0,13,40,50,55,68,78,87,99,115,119,136,141,
chr2L	9550677	9551395	Dvir_CRM_665	968	+	9550677	9551395	0	25	33,21,15,24,21,24,34,20,48,19,24,31,26,20,6,13,21,8,12,9,36,21,12,42,15,	0,43,64,79,107,135,159,193,213,261,281,310,342,394,414,454,467,490,511,529,565,609,632,644,703,
chr2L	9554859	9555003	Dvir_CRM_666	966	+	9554859	9555003	0	8	34,5,21,18,14,8,4,8,	0,34,41,63,81,102,124,136,
chr2L	9559248	9559415	Dvir_CRM_667	832	+	9559248	9559415	0	6	50,45,8,39,17,7,	0,50,95,104,143,160,
chr2L	9563413	9563603	Dvir_CRM_668	890	+	9563413	9563603	0	8	8,23,22,14,9,21,64,18,	0,8,37,62,76,86,108,172,
chr2L	9565564	9565729	Dvir_CRM_669	824	+	9565564	9565729	0	5	31,61,27,30,10,	0,31,92,119,155,
chr2L	9567498	9568004	Dvir_CRM_670	986	+	9567498	9568004	0	16	17,16,49,15,27,9,49,36,15,11,25,24,20,10,52,7,	0,17,38,97,112,148,169,264,309,333,346,373,406,426,445,499,
chr2L	9568371	9568537	Dvir_CRM_671	858	+	9568371	9568537	0	4	76,18,46,13,	0,78,107,153,
chr2L	9568848	9568978	Dvir_CRM_672	836	+	9568848	9568978	0	6	19,5,55,20,12,10,	0,19,24,79,103,120,
chr2L	9569262	9569428	Dvir_CRM_673	828	+	9569262	9569428	0	7	7,30,36,27,4,51,6,	0,7,37,74,102,106,160,
chr2L	9569828	9569906	Dvir_CRM_674	848	+	9569828	9569906	0	2	59,19,	0,59,
chr2L	9570346	9570562	Dvir_CRM_675	966	+	9570346	9570562	0	8	14,50,36,4,16,18,7,24,	0,14,64,103,107,124,181,192,
chr2L	9577326	9577574	Dvir_CRM_676	964	-	9577326	9577574	0	13	7,22,31,20,6,14,6,16,43,12,22,12,6,	0,7,29,61,81,91,111,124,143,187,206,230,242,
chr2L	9581834	9581968	Dvir_CRM_677	726	+	9581834	9581968	0	7	14,24,7,19,11,28,28,	0,17,41,48,67,78,106,
chr2L	9582922	9583077	Dvir_CRM_678	782	+	9582922	9583077	0	6	18,13,25,34,30,35,	0,18,31,56,90,120,
chr2L	9584345	9584665	Dvir_CRM_679	984	+	9584345	9584665	0	14	21,20,6,24,24,15,24,16,18,26,5,5,20,1,	0,29,54,63,110,134,166,193,214,256,283,292,299,319,
chr2L	9585148	9585380	Dvir_CRM_680	980	+	9585148	9585380	0	8	20,57,31,14,16,28,4,24,	0,20,78,113,142,159,187,208,
chr2L	9585945	9586348	Dvir_CRM_681	954	+	9585945	9586348	0	5	49,47,12,14,4,	0,320,373,385,399,
chr2L	9588305	9588505	Dvir_CRM_682	934	+	9588305	9588505	0	8	21,3,6,33,22,30,7,58,	0,21,24,30,63,86,124,142,
chr2L	9592955	9593293	Dvir_CRM_683	968	+	9592955	9593293	0	14	8,7,20,36,33,30,5,26,14,17,9,37,5,48,	0,12,23,47,83,116,149,154,187,204,225,248,285,290,
chr2L	9593676	9593760	Dvir_CRM_684	976	+	9593676	9593760	0	3	45,11,24,	0,49,60,
chr2L	9593966	9594087	Dvir_CRM_685	718	+	9593966	9594087	0	6	2,27,10,10,45,26,	0,2,29,39,49,95,
chr2L	9598177	9598479	Dvir_CRM_686	956	+	9598177	9598479	0	13	12,24,34,15,15,8,3,13,71,10,21,25,11,	0,18,64,101,116,131,139,142,155,227,243,266,291,
chr2L	9602228	9602486	Dvir_CRM_687	992	+	9602228	9602486	0	7	18,50,7,40,14,17,80,	0,19,77,99,139,160,178,
chr3L	11175737	11175855	Dvir_CRM_689	982	-	11175737	11175855	0	5	6,7,41,19,31,	0,12,26,68,87,
chr2L	9675485	9675729	Dvir_CRM_690	960	+	9675485	9675729	0	8	17,34,68,11,29,14,22,5,	0,19,53,130,141,170,184,239,
chr2L	9698757	9698844	Dvir_CRM_691	564	+	9698757	9698844	0	6	2,29,13,24,11,8,	0,2,31,44,68,79,
chr2L	9699205	9699277	Dvir_CRM_692	972	+	9699205	9699277	0	3	34,15,18,	0,34,54,
chr3R	5452874	5453099	Dvir_CRM_693	1000	+	5452874	5453099	0	5	38,29,51,36,22,	0,48,89,141,203,
chr2L	2872061	2872906	Dvir_CRM_695	968	+	2872061	2872906	0	31	51,32,16,6,10,24,13,14,18,20,34,41,20,11,15,43,20,56,35,10,26,12,22,10,21,6,32,6,37,15,3,	0,51,83,99,105,132,162,199,220,238,261,309,350,370,381,396,440,472,542,577,587,619,633,664,681,705,724,757,778,820,842,
chr2L	2873752	2873980	Dvir_CRM_696	958	+	2873752	2873980	0	12	5,10,16,26,18,11,19,15,20,12,11,27,	0,5,23,40,78,102,119,142,157,178,190,201,
chr2L	2878106	2878546	Dvir_CRM_697	968	+	2878106	2878546	0	4	57,14,43,8,	0,374,389,432,
chr2L	2882894	2883189	Dvir_CRM_698	890	+	2882894	2883189	0	16	6,9,30,13,35,12,14,16,17,6,29,18,23,11,20,9,	0,8,18,55,76,115,127,141,157,174,180,213,231,255,266,286,
chr2L	2885106	2885242	Dvir_CRM_699_2	986	+	2885106	2885242	0	5	4,22,35,57,9,	0,9,34,69,127,
chr2L	21237238	21237932	Dvir_CRM_699_1	928	+	21237238	21237932	0	23	57,9,24,29,7,27,34,54,45,35,15,38,9,32,6,6,48,24,35,54,30,14,4,	0,68,78,103,134,142,169,209,263,308,343,358,396,405,437,445,451,504,555,591,645,676,690,
chr2L	21244307	21244550	Dvir_CRM_700	850	+	21244307	21244550	0	9	26,17,23,12,32,14,12,32,72,	0,26,43,68,80,112,127,139,171,
chr2L	21250509	21250954	Dvir_CRM_701	892	+	21250509	21250954	0	17	25,16,29,14,27,22,6,34,54,20,19,14,18,25,26,5,29,	0,25,41,70,84,115,146,155,189,284,304,323,337,355,383,410,416,
chr2L	15256270	15256326	Dvir_CRM_704	1000	+	15256270	15256326	0	2	33,21,	0,35,
chr2L	15715715	15715909	Dvir_CRM_705	898	+	15715715	15715909	0	9	3,55,6,7,26,13,6,31,29,	0,3,59,65,72,107,122,133,165,
chr2L	15731129	15731262	Dvir_CRM_707	686	+	15731129	15731262	0	9	2,12,29,9,21,23,19,13,5,	0,2,14,43,52,73,96,115,128,
chr2L	15731541	15732126	Dvir_CRM_708	906	+	15731541	15732126	0	23	22,45,17,39,10,25,16,78,13,26,8,10,8,22,13,13,5,19,13,16,34,28,5,	0,22,67,84,123,138,186,203,281,294,324,332,358,370,392,437,450,455,477,499,515,549,580,
chr2L	15733298	15733592	Dvir_CRM_709	970	+	15733298	15733592	0	15	3,7,8,8,14,9,10,16,8,42,8,12,17,13,22,	0,5,14,25,44,61,94,115,131,139,187,200,235,259,272,
chr2L	15736051	15736280	Dvir_CRM_710	962	+	15736051	15736280	0	9	2,12,34,24,52,10,25,21,24,	0,2,14,48,74,132,144,169,205,
chr2L	15736753	15736946	Dvir_CRM_711	822	+	15736753	15736946	0	9	33,13,36,24,12,17,4,9,42,	0,33,46,84,108,121,138,142,151,
chr2L	15739121	15739306	Dvir_CRM_712	952	+	15739121	15739306	0	9	6,15,37,15,25,4,19,19,24,	0,12,27,64,88,114,118,142,161,
chr2L	15740041	15740184	Dvir_CRM_713	734	+	15740041	15740184	0	9	29,7,16,10,27,17,27,6,3,	0,29,36,52,62,89,107,134,140,
chr2L	15740981	15741251	Dvir_CRM_714	962	+	15740981	15741251	0	12	11,36,8,24,25,10,18,39,6,8,17,1,	0,37,74,83,123,159,169,194,233,244,252,269,
chr2L	15741956	15742155	Dvir_CRM_715	868	+	15741956	15742155	0	7	59,24,18,33,29,14,19,	0,60,84,103,136,165,180,
chr2L	15743315	15743560	Dvir_CRM_716	806	+	15743315	15743560	0	13	16,11,10,20,6,21,16,10,33,26,28,14,25,	0,16,27,38,58,65,86,102,112,145,171,203,220,
chr2L	15743929	15744258	Dvir_CRM_717	868	+	15743929	15744258	0	13	35,12,31,32,22,38,4,38,14,17,6,7,31,	0,35,48,79,111,162,200,204,242,268,285,291,298,
chr2L	15746121	15746280	Dvir_CRM_718	896	+	15746121	15746280	0	4	45,19,53,34,	0,53,72,125,
chr2L	15746750	15746856	Dvir_CRM_719	642	+	15746750	15746856	0	8	7,34,10,6,12,20,11,6,	0,7,41,51,57,69,89,100,
chrX	22068742	22068834	Dvir_CRM_722	934	-	22068742	22068834	0	4	37,33,15,4,	0,37,72,88,
chr2L	6472088	6472294	Dvir_CRM_723	916	+	6472088	6472294	0	9	13,9,16,22,4,15,24,14,72,	0,13,22,40,64,68,93,120,134,
chr2L	6474218	6474441	Dvir_CRM_724	944	+	6474218	6474441	0	12	17,4,19,24,10,8,15,22,19,3,22,13,	0,17,32,66,96,106,114,132,154,178,181,210,
chr2L	6479308	6479543	Dvir_CRM_726	962	+	6479308	6479543	0	10	10,30,29,17,13,7,25,13,26,34,	0,11,42,71,88,101,108,140,166,201,
chr2L	6481347	6481547	Dvir_CRM_727	970	+	6481347	6481547	0	7	41,6,50,16,12,52,13,	0,41,47,97,117,132,187,
chr2L	6489125	6489179	Dvir_CRM_728	778	+	6489125	6489179	0	2	24,30,	0,24,
chr2L	20061378	20061630	Dvir_CRM_730	962	+	20061378	20061630	0	11	11,15,12,27,35,28,12,15,30,14,9,	0,11,36,48,82,117,147,163,196,226,243,
chr2L	20062730	20062924	Dvir_CRM_731	950	+	20062730	20062924	0	2	185,9,	0,185,
chr2L	20075305	20075476	Dvir_CRM_733	838	+	20075305	20075476	0	7	12,14,18,34,15,44,22,	0,12,26,49,83,103,149,
chr2L	20075693	20075815	Dvir_CRM_734	706	+	20075693	20075815	0	8	18,25,31,7,12,12,8,9,	0,18,43,74,81,93,105,113,
chr2L	20082993	20083432	Dvir_CRM_735	988	+	20082993	20083432	0	14	37,36,15,18,21,52,8,34,33,9,5,8,26,2,	0,38,81,100,170,191,246,262,326,366,380,398,407,437,
chr2L	20084127	20084358	Dvir_CRM_736	982	+	20084127	20084358	0	8	9,17,13,4,50,44,37,30,	0,21,41,58,67,117,161,201,
chr2L	20085057	20085209	Dvir_CRM_738	772	+	20085057	20085209	0	8	23,53,17,14,15,10,7,10,	0,24,79,96,110,125,135,142,
chr2L	20097119	20097592	Dvir_CRM_742	922	+	20097119	20097592	0	10	31,40,13,13,15,43,20,5,17,7,	0,31,71,351,364,379,422,444,449,466,
chr2L	8700869	8701018	Dvir_CRM_746	912	+	8700869	8701018	0	7	32,11,22,15,11,27,16,	0,40,55,80,95,106,133,
chr2L	8701655	8701788	Dvir_CRM_747	888	+	8701655	8701788	0	3	7,32,32,	0,9,101,
chr2L	8702016	8702158	Dvir_CRM_748	796	+	8702016	8702158	0	8	22,4,10,11,24,31,22,12,	0,22,28,38,49,76,108,130,
chr2L	8709543	8709767	Dvir_CRM_749	782	+	8709543	8709767	0	11	24,12,15,23,12,23,17,15,36,13,30,	0,24,40,55,78,90,113,130,145,181,194,
chr2L	8713952	8714118	Dvir_CRM_750	800	+	8713952	8714118	0	8	22,38,19,14,17,25,10,4,	0,25,76,95,109,126,152,162,
chr2L	8715528	8715913	Dvir_CRM_751	860	+	8715528	8715913	0	20	9,6,29,31,14,30,21,11,7,17,9,12,22,31,16,8,6,23,8,16,	0,9,15,44,75,89,119,140,151,158,175,184,196,224,256,273,310,322,361,369,
chr2L	8717531	8717639	Dvir_CRM_752	720	+	8717531	8717639	0	5	31,12,38,18,1,	0,31,43,89,107,
chr2L	8718161	8718310	Dvir_CRM_753	772	+	8718161	8718310	0	7	36,6,45,14,8,19,21,	0,36,42,87,101,109,128,
chr2L	8722259	8722332	Dvir_CRM_755	938	+	8722259	8722332	0	5	5,11,7,19,21,	0,5,24,33,52,
chr2L	8735500	8735688	Dvir_CRM_756	840	+	8735500	8735688	0	10	17,13,12,24,26,11,22,17,14,19,	0,17,30,47,71,98,109,131,148,169,
chr2L	8736006	8736061	Dvir_CRM_757	958	+	8736006	8736061	0	3	25,19,2,	0,25,53,
chr2L	8740226	8740665	Dvir_CRM_758	862	+	8740226	8740665	0	17	5,18,45,11,29,5,14,10,12,18,20,39,10,19,37,14,23,	0,5,23,68,154,183,188,202,212,225,248,268,318,336,361,398,416,
chr2L	8741654	8741981	Dvir_CRM_759	860	+	8741654	8741981	0	13	37,32,57,15,10,11,10,36,13,11,25,11,56,	0,37,69,126,141,151,163,173,209,222,235,260,271,
chr2L	8747929	8748127	Dvir_CRM_761	924	-	8747929	8748127	0	8	18,13,20,50,25,8,35,11,	0,18,31,51,103,130,150,187,
chr2L	8749703	8749781	Dvir_CRM_762_2	844	+	8749703	8749781	0	3	34,21,21,	0,34,57,
chr2L	8750365	8750485	Dvir_CRM_762_1	948	-	8750365	8750485	0	5	4,44,41,14,9,	0,4,56,97,111,
chrX	8458134	8458222	Dvir_CRM_763	1000	-	8458134	8458222	0	1	88,	0,
chr2L	8802126	8802274	Dvir_CRM_764	754	+	8802126	8802274	0	8	5,18,18,8,29,10,56,2,	0,5,23,41,49,78,90,146,
chr2L	8807971	8808172	Dvir_CRM_765	968	+	8807971	8808172	0	9	7,22,21,20,21,20,46,7,18,	0,8,30,60,81,105,130,176,183,
chr2L	8809895	8810213	Dvir_CRM_766	868	+	8809895	8810213	0	11	2,31,10,5,69,16,15,39,12,75,11,	0,2,33,43,54,123,139,154,193,205,307,
chr2L	8811275	8811402	Dvir_CRM_767	712	+	8811275	8811402	0	8	21,6,12,23,10,8,12,33,	0,22,29,41,64,74,82,94,
chr2L	8818334	8818494	Dvir_CRM_768	788	+	8818334	8818494	0	8	14,15,22,32,16,25,8,27,	0,14,29,51,83,100,125,133,
chr2L	8825277	8825587	Dvir_CRM_770	868	+	8825277	8825587	0	14	14,7,13,17,67,10,18,34,19,15,11,27,18,29,	0,14,21,35,52,119,129,149,183,202,217,228,260,281,
chr2L	8832492	8832678	Dvir_CRM_771	832	+	8832492	8832678	0	11	4,13,12,13,14,8,28,18,21,16,7,	0,4,17,35,54,81,90,118,136,157,179,
chr2L	8838900	8839050	Dvir_CRM_772	824	+	8838900	8839050	0	6	48,17,18,21,30,13,	0,48,68,86,107,137,
chr2L	8841952	8842243	Dvir_CRM_773	992	+	8841952	8842243	0	6	14,45,7,26,30,101,	0,14,63,71,119,190,
chr2L	8844915	8845111	Dvir_CRM_775	906	+	8844915	8845111	0	7	9,24,16,12,88,24,15,	0,11,35,51,63,155,181,
chr2L	8846128	8846301	Dvir_CRM_776	770	+	8846128	8846301	0	9	31,48,11,19,16,7,14,6,21,	0,31,79,90,109,125,132,146,152,
chr2L	8846757	8847320	Dvir_CRM_777	898	+	8846757	8847320	0	16	21,48,12,15,4,39,38,8,17,7,33,72,26,59,33,12,	0,21,161,178,193,197,236,274,282,299,306,339,424,450,518,551,
chr2L	8849319	8849556	Dvir_CRM_778	992	+	8849319	8849556	0	8	13,34,30,10,37,7,69,16,	0,14,52,90,103,140,149,221,
chr2L	8852345	8852632	Dvir_CRM_779	824	-	8852345	8852632	0	12	38,13,22,17,5,35,22,14,25,13,48,9,	0,38,51,73,90,95,130,152,166,198,230,278,
chr2L	8856248	8856483	Dvir_CRM_780	954	+	8856248	8856483	0	9	4,27,7,25,20,15,8,14,49,	0,5,85,102,129,149,164,172,186,
chr2L	8863279	8863481	Dvir_CRM_781	990	+	8863279	8863481	0	3	22,45,126,	0,22,76,
chr2L	8872301	8872555	Dvir_CRM_782	942	+	8872301	8872555	0	9	14,42,7,26,28,6,23,7,81,	0,14,56,64,90,118,129,156,173,
chr2L	8874773	8875276	Dvir_CRM_783	908	+	8874773	8875276	0	18	5,17,19,41,13,12,54,35,51,56,6,5,8,4,78,5,20,24,	0,5,22,46,87,123,143,197,236,289,345,351,356,364,368,446,451,479,
chr2L	8875741	8875840	Dvir_CRM_784	704	+	8875741	8875840	0	7	11,27,5,8,13,18,12,	0,12,39,46,54,67,87,
chr2L	8878302	8878471	Dvir_CRM_785	834	+	8878302	8878471	0	6	103,29,9,18,8,1,	0,103,133,142,160,168,
chr2L	8881634	8882433	Dvir_CRM_786	974	+	8881634	8882433	0	18	36,22,8,63,19,36,14,22,26,23,96,15,14,10,14,6,10,22,	0,324,348,361,425,446,495,509,547,573,596,696,720,734,744,758,765,777,
chr2L	8895180	8895250	Dvir_CRM_787	796	+	8895180	8895250	0	5	16,10,12,27,3,	0,16,26,38,67,
chr2L	8928588	8928801	Dvir_CRM_788	990	+	8928588	8928801	0	4	39,6,109,44,	0,51,57,169,
chr2L	8943034	8943238	Dvir_CRM_789	970	+	8943034	8943238	0	5	39,14,8,129,5,	0,39,53,61,199,
chr2L	6612399	6612599	Dvir_CRM_791	928	+	6612399	6612599	0	11	7,10,10,28,23,13,6,23,14,18,14,	0,8,26,45,73,96,110,117,140,162,186,
chr2L	13746094	13746306	Dvir_CRM_792	978	-	13746094	13746306	0	8	6,14,58,11,42,30,16,3,	0,27,45,107,118,161,193,209,
chr2L	13709945	13710143	Dvir_CRM_794	990	-	13709945	13710143	0	3	7,18,165,	0,7,33,
chr2L	13666162	13666885	Dvir_CRM_795	948	-	13666162	13666885	0	10	30,43,19,34,13,18,30,50,16,16,	0,32,75,543,577,590,608,638,688,707,
chr2L	13652464	13652738	Dvir_CRM_796	876	-	13652464	13652738	0	9	20,22,12,55,9,20,46,67,5,	0,22,44,56,113,128,148,202,269,
chr2L	13642311	13642473	Dvir_CRM_797	762	-	13642311	13642473	0	11	4,13,11,14,10,17,21,15,19,24,11,	0,4,17,28,42,54,71,93,108,127,151,
chr2L	13640756	13640966	Dvir_CRM_798	818	-	13640756	13640966	0	9	18,16,6,19,40,10,50,32,16,	0,18,34,40,59,102,112,162,194,
chr2L	13621533	13621790	Dvir_CRM_799	976	-	13621533	13621790	0	7	25,39,24,54,26,47,19,	0,25,68,92,154,180,238,
chr2L	13592325	13592531	Dvir_CRM_801	990	+	13592325	13592531	0	5	13,41,113,23,9,	0,14,60,173,197,
chr2L	13582193	13582479	Dvir_CRM_802	976	-	13582193	13582479	0	9	10,20,34,36,45,20,17,62,4,	0,10,30,64,107,153,186,207,282,
chr2L	13577159	13577351	Dvir_CRM_803	954	+	13577159	13577351	0	7	19,4,39,37,6,56,10,	0,26,30,69,106,126,182,
chr2L	13577505	13577708	Dvir_CRM_804	838	+	13577505	13577708	0	8	39,33,8,23,4,33,13,30,	0,39,72,80,103,107,160,173,
chr2L	13571414	13572094	Dvir_CRM_805	950	-	13571414	13572094	0	14	16,48,46,8,17,30,6,14,15,45,13,27,19,8,	0,16,292,338,360,464,494,500,514,530,603,624,653,672,
chr2L	13570323	13570486	Dvir_CRM_806	814	-	13570323	13570486	0	7	39,19,5,25,33,11,28,	0,40,61,66,91,124,135,
chr2L	13550142	13550955	Dvir_CRM_809	958	-	13550142	13550955	0	34	51,8,28,25,10,18,20,6,14,36,12,16,42,7,9,20,16,18,14,9,9,31,5,23,16,45,14,4,10,20,29,21,40,46,	0,51,73,112,139,152,177,197,203,217,264,278,295,338,346,356,376,392,410,424,434,444,475,480,503,519,564,578,610,623,644,674,712,767,
chr2L	9431670	9431854	Dvir_CRM_810	866	-	9431670	9431854	0	7	26,29,43,15,27,19,20,	0,26,55,99,117,144,164,
chr2L	9420668	9420869	Dvir_CRM_811	958	-	9420668	9420869	0	8	61,22,18,24,5,20,5,34,	0,61,83,105,129,136,162,167,
chr2L	9382539	9382721	Dvir_CRM_813	848	-	9382539	9382721	0	6	2,28,48,31,34,26,	0,2,30,78,122,156,
chr2L	9331376	9331581	Dvir_CRM_814	956	-	9331376	9331581	0	10	6,10,10,26,13,10,30,23,15,36,	0,6,17,36,62,75,85,126,153,169,
chr2L	21311204	21311515	Dvir_CRM_816	968	-	21311204	21311515	0	12	15,26,11,12,7,17,16,50,12,16,31,37,	0,15,42,53,65,72,90,108,169,200,228,274,
chr2L	21309527	21309585	Dvir_CRM_817	828	-	21309527	21309585	0	3	9,25,24,	0,9,34,
chr2L	21291028	21291084	Dvir_CRM_818	1000	-	21291028	21291084	0	1	56,	0,
chr2L	20227973	20228220	Dvir_CRM_824	980	-	20227973	20228220	0	11	8,7,14,6,20,9,5,56,30,12,23,	0,16,25,42,64,84,99,104,171,211,224,
chr2L	20227156	20227494	Dvir_CRM_825	976	-	20227156	20227494	0	13	8,7,33,11,16,9,31,23,14,18,16,14,50,	0,9,17,50,61,79,91,154,180,194,230,257,288,
chrX	2713240	2713430	Dvir_CRM_829	882	+	2713240	2713430	0	9	7,10,19,9,39,10,22,8,61,	0,8,20,39,48,88,99,121,129,
chrX	2731974	2732183	Dvir_CRM_830	836	+	2731974	2732183	0	7	12,33,14,12,22,26,88,	0,12,45,59,71,95,121,
chrX	2756303	2756406	Dvir_CRM_831	764	+	2756303	2756406	0	4	19,50,9,23,	0,19,71,80,
chrX	2758273	2758384	Dvir_CRM_832	748	-	2758273	2758384	0	4	24,65,14,8,	0,24,89,103,
chrX	2810966	2811107	Dvir_CRM_833	780	+	2810966	2811107	0	5	35,34,36,14,17,	0,40,74,110,124,
chrX	2861233	2861436	Dvir_CRM_834	1000	+	2861233	2861436	0	3	6,176,19,	0,7,184,
chrX	2867774	2867961	Dvir_CRM_835	978	+	2867774	2867961	0	4	4,37,112,27,	0,11,48,160,
chrX	2868966	2869350	Dvir_CRM_836	838	+	2868966	2869350	0	18	21,15,11,9,18,24,31,23,29,38,12,19,18,9,19,12,7,67,	0,21,36,47,56,76,100,131,154,183,221,233,252,270,279,298,310,317,
chrX	2870062	2870166	Dvir_CRM_838	824	+	2870062	2870166	0	3	19,48,35,	0,21,69,
chrX	2870482	2870636	Dvir_CRM_839	984	+	2870482	2870636	0	3	94,9,19,	0,94,135,
chrX	2876329	2876627	Dvir_CRM_840	898	+	2876329	2876627	0	14	20,7,6,21,31,26,18,5,43,19,15,11,8,42,	0,20,27,33,55,97,124,145,154,197,216,237,248,256,
chrX	2878050	2878160	Dvir_CRM_841	846	+	2878050	2878160	0	4	1,27,28,47,	0,1,29,63,
chrX	2878923	2879060	Dvir_CRM_842	952	+	2878923	2879060	0	7	37,15,11,12,18,26,5,	0,41,56,68,80,106,132,
chrX	2948576	2948636	Dvir_CRM_843	856	-	2948576	2948636	0	3	29,22,4,	0,34,56,
chrX	2915121	2915276	Dvir_CRM_847	986	-	2915121	2915276	0	5	30,13,15,45,25,	0,30,54,75,130,
chrX	2954503	2954677	Dvir_CRM_848	824	+	2954503	2954677	0	8	11,43,10,18,9,26,28,13,	0,11,55,67,85,94,120,161,
chrX	2959603	2959736	Dvir_CRM_849	820	+	2959603	2959736	0	3	82,25,26,	0,82,107,
chrX	2962387	2962761	Dvir_CRM_850	980	+	2962387	2962761	0	6	14,28,44,9,62,33,	0,15,43,267,279,341,
chrX	2963132	2963362	Dvir_CRM_851	990	+	2963132	2963362	0	7	70,26,18,24,17,12,7,	0,72,114,153,187,211,223,
chrX	2968372	2968596	Dvir_CRM_852	978	-	2968372	2968596	0	9	4,21,32,4,63,11,12,16,15,	0,7,35,87,99,162,173,188,209,
chrX	2967441	2967962	Dvir_CRM_853	978	-	2967441	2967962	0	8	75,5,12,53,7,3,14,9,	0,76,82,105,160,186,189,512,
chrX	2976971	2977029	Dvir_CRM_855_2	622	+	2976971	2977029	0	2	24,34,	0,24,
chr2RHet	993983	994108	Dvir_CRM_855_1	968	-	993983	994108	0	4	45,11,12,53,	0,45,60,72,
chrX	2977255	2977801	Dvir_CRM_856	954	+	2977255	2977801	0	9	16,28,6,62,6,54,11,41,28,	0,16,51,60,406,412,466,477,518,
chrX	2978859	2979042	Dvir_CRM_857	842	+	2978859	2979042	0	9	6,53,28,24,6,16,11,19,1,	0,6,62,99,123,136,152,163,182,
chrX	2984201	2984287	Dvir_CRM_858	976	+	2984201	2984287	0	4	14,35,15,14,	0,14,51,72,
chrX	2988108	2988179	Dvir_CRM_859	692	+	2988108	2988179	0	3	8,9,54,	0,8,17,
chrX	2989990	2990186	Dvir_CRM_860	814	+	2989990	2990186	0	9	25,11,18,17,9,19,60,12,22,	0,25,36,56,73,82,101,161,174,
chrX	2990470	2991461	Dvir_CRM_861	980	+	2990470	2991461	0	26	22,13,18,20,18,25,38,14,28,9,31,12,48,22,10,17,22,7,73,20,5,29,10,44,14,13,	0,24,57,96,119,163,200,245,269,298,307,356,391,450,479,493,550,595,604,854,874,879,908,918,963,978,
chrX	2993002	2993202	Dvir_CRM_862	898	+	2993002	2993202	0	7	32,8,48,21,11,20,36,	0,33,41,96,131,144,164,
chrX	7222705	7222834	Dvir_CRM_863	980	-	7222705	7222834	0	5	13,8,17,21,40,	0,17,37,68,89,
chrX	3008021	3008120	Dvir_CRM_867	978	+	3008021	3008120	0	3	31,14,45,	0,40,54,
chrX	3016844	3017115	Dvir_CRM_868	982	-	3016844	3017115	0	10	23,25,44,10,28,10,8,8,45,15,	0,31,56,105,137,172,187,197,211,256,
chrX	3019271	3019528	Dvir_CRM_869	804	-	3019271	3019528	0	13	34,21,16,16,22,8,12,27,7,32,5,20,24,	0,34,55,71,87,109,120,142,169,176,208,213,233,
chr2L	9211508	9211753	Dvir_CRM_870	956	+	9211508	9211753	0	6	58,31,10,33,73,21,	0,65,96,106,139,224,
chrX	3028559	3029113	Dvir_CRM_872_2	936	+	3028559	3029113	0	17	20,50,8,66,17,18,28,10,51,37,12,49,35,82,7,33,7,	0,27,83,91,157,174,201,229,239,290,327,339,389,424,506,513,547,
chrX	3037013	3037160	Dvir_CRM_872_1	900	-	3037013	3037160	0	5	12,25,53,12,36,	0,12,42,95,111,
chrX	3031916	3034467	Dvir_CRM_874	974	-	3031916	3034467	0	8	17,20,20,24,11,51,129,34,	0,24,48,68,92,109,2388,2517,
chrX	3034947	3035060	Dvir_CRM_875	824	+	3034947	3035060	0	4	36,26,41,10,	0,36,62,103,
chrX	3036079	3036246	Dvir_CRM_876	784	+	3036079	3036246	0	8	28,51,5,20,10,18,18,16,	0,28,79,84,104,114,132,151,
chrX	3036385	3036629	Dvir_CRM_877	980	+	3036385	3036629	0	8	17,69,19,7,10,16,40,16,	0,31,110,129,156,168,188,228,
chrX	3037991	3038090	Dvir_CRM_878	798	+	3037991	3038090	0	3	75,7,17,	0,75,82,
chrX	3055683	3055864	Dvir_CRM_881	948	+	3055683	3055864	0	8	19,37,16,6,8,23,20,20,	0,22,59,75,83,91,114,161,
chrX	3056940	3057210	Dvir_CRM_882	790	+	3056940	3057210	0	12	23,23,8,13,21,11,34,9,43,12,13,27,	0,23,46,54,67,88,131,165,174,217,230,243,
chrX	3057841	3058042	Dvir_CRM_883	1000	+	3057841	3058042	0	1	201,	0,
chrX	3067419	3067593	Dvir_CRM_885	1000	+	3067419	3067593	0	2	13,157,	0,17,
chrX	3106900	3107016	Dvir_CRM_888	742	+	3106900	3107016	0	5	24,11,55,15,11,	0,24,35,90,105,
chrX	16588850	16588910	Dvir_CRM_892	832	+	16588850	16588910	0	3	33,15,11,	0,34,49,
chrX	9050664	9050895	Dvir_CRM_893	970	-	9050664	9050895	0	8	5,51,12,13,29,32,34,21,	0,10,80,92,111,140,172,210,
chrX	9049529	9049587	Dvir_CRM_895	690	-	9049529	9049587	0	3	28,16,14,	0,28,44,
chrX	9048128	9048329	Dvir_CRM_896	990	-	9048128	9048329	0	5	15,145,12,8,7,	0,15,171,185,194,
chrX	19137564	19137771	Dvir_CRM_897	968	+	19137564	19137771	0	6	5,47,24,9,85,13,	0,5,52,79,109,194,
chrX	19143089	19143298	Dvir_CRM_898	980	+	19143089	19143298	0	7	31,15,31,14,14,13,76,	0,31,46,85,101,117,133,
chrX	11906121	11906380	Dvir_CRM_899	966	+	11906121	11906380	0	10	8,33,23,32,22,6,59,13,17,18,	0,23,58,85,117,140,146,211,224,241,
chrX	18792482	18792920	Dvir_CRM_900	940	-	18792482	18792920	0	2	19,14,	0,424,
chrX	18791117	18791314	Dvir_CRM_901	1000	-	18791117	18791314	0	7	23,44,21,27,21,25,11,	0,24,75,99,132,157,186,
chrX	18804500	18804731	Dvir_CRM_902	980	+	18804500	18804731	0	9	13,60,11,37,7,5,9,16,24,	0,17,77,88,145,162,174,185,207,
chrX	18805265	18805517	Dvir_CRM_903	944	+	18805265	18805517	0	9	11,14,15,32,19,5,36,32,11,	0,11,25,40,72,125,162,198,241,
chrX	18823579	18823699	Dvir_CRM_904	982	-	18823579	18823699	0	4	37,13,11,46,	0,37,58,74,
chrX	18840653	18841120	Dvir_CRM_908	980	+	18840653	18841120	0	10	10,76,80,27,10,21,18,36,15,1,	0,86,166,246,274,287,340,402,451,466,
chrX	18841414	18841637	Dvir_CRM_909	880	+	18841414	18841637	0	8	3,34,26,33,22,36,30,16,	0,3,42,74,111,133,173,207,
chrX	18845193	18845278	Dvir_CRM_910	1000	+	18845193	18845278	0	2	13,60,	0,25,
chrX	18860899	18861311	Dvir_CRM_913	978	-	18860899	18861311	0	12	27,24,69,17,11,6,15,13,94,11,25,42,	0,27,51,132,155,183,207,222,238,333,345,370,
chrX	18872767	18872935	Dvir_CRM_914	986	+	18872767	18872935	0	7	15,29,3,47,13,28,7,	0,15,52,59,115,131,161,
chrX	18885745	18885912	Dvir_CRM_916	770	+	18885745	18885912	0	10	15,14,17,8,25,12,27,16,20,11,	0,15,30,47,55,80,93,120,136,156,
chrX	18893529	18893684	Dvir_CRM_917	844	+	18893529	18893684	0	5	60,17,21,34,21,	0,60,77,98,134,
chrX	18909494	18909616	Dvir_CRM_919	984	+	18909494	18909616	0	3	85,4,25,	0,93,97,
chr2L	9348353	9348528	Dvir_CRM_920	860	-	9348353	9348528	0	8	4,15,12,46,15,5,50,10,	0,4,19,32,78,93,98,165,
chrX	18964995	18965075	Dvir_CRM_921	798	+	18964995	18965075	0	3	18,40,21,	0,19,59,
chrX	9060030	9060252	Dvir_CRM_924	820	-	9060030	9060252	0	10	29,8,19,11,41,10,15,23,60,4,	0,29,37,56,67,108,118,133,156,218,
chrX	9057474	9057576	Dvir_CRM_927	1000	-	9057474	9057576	0	3	44,16,9,	0,50,93,
chrX	11347211	11347318	Dvir_CRM_929_2	860	-	11347211	11347318	0	4	11,21,10,58,	0,11,39,49,
chr3L	1034321	1034416	Dvir_CRM_929_1	1000	-	1034321	1034416	0	2	15,75,	0,20,
chrX	11341883	11341938	Dvir_CRM_930	710	-	11341883	11341938	0	2	8,47,	0,8,
chrX	11307395	11307577	Dvir_CRM_931	878	-	11307395	11307577	0	5	34,28,60,9,32,	0,53,81,141,150,
chrX	11281474	11281550	Dvir_CRM_936	870	-	11281474	11281550	0	2	46,30,	0,46,
chrX	11264143	11264249	Dvir_CRM_938	980	-	11264143	11264249	0	5	6,34,13,22,19,	0,6,41,58,87,
chrX	11245373	11245525	Dvir_CRM_940	778	-	11245373	11245525	0	8	7,32,18,5,30,31,20,1,	0,12,45,63,68,98,131,151,
chrX	11243789	11244138	Dvir_CRM_942	956	-	11243789	11244138	0	14	16,17,17,33,21,11,14,12,20,30,16,20,22,13,	0,29,62,80,113,141,176,190,202,222,263,279,314,336,
chrX	11243104	11243227	Dvir_CRM_943	748	-	11243104	11243227	0	4	33,10,22,30,	0,33,43,93,
chrX	3459564	3459822	Dvir_CRM_944	878	-	3459564	3459822	0	9	2,65,6,14,47,54,27,16,14,	0,2,67,73,87,141,201,228,244,
chrX	2008467	2008662	Dvir_CRM_945	878	-	2008467	2008662	0	6	41,10,15,46,19,63,	0,41,52,67,113,132,
chrX	3440119	3440210	Dvir_CRM_946	978	+	3440119	3440210	0	4	1,24,14,49,	0,3,27,42,
chrX	3452564	3452698	Dvir_CRM_947	868	-	3452564	3452698	0	5	20,11,12,5,73,	0,28,44,56,61,
chrX	3431941	3432006	Dvir_CRM_948	694	-	3431941	3432006	0	3	17,36,12,	0,17,53,
chrX	3428218	3428628	Dvir_CRM_949	926	-	3428218	3428628	0	4	30,31,17,1,	0,30,61,409,
chrX	3427258	3427417	Dvir_CRM_950	808	-	3427258	3427417	0	8	5,17,11,20,43,40,9,10,	0,5,24,36,56,99,139,149,
chrX	1354517	1354712	Dvir_CRM_952	852	-	1354517	1354712	0	10	4,23,4,40,15,14,14,14,22,11,	0,12,35,39,79,106,134,148,162,184,
chrX	1306044	1306290	Dvir_CRM_953	964	-	1306044	1306290	0	9	70,41,14,22,26,7,8,13,16,	0,70,111,125,152,190,208,217,230,
chrX	1304445	1304602	Dvir_CRM_954	812	-	1304445	1304602	0	7	39,19,33,21,21,9,6,	0,39,58,96,121,142,151,
chrX	1293631	1293815	Dvir_CRM_955	930	-	1293631	1293815	0	6	38,10,62,21,16,23,	0,41,51,113,145,161,
chrX	1293058	1293276	Dvir_CRM_956	800	-	1293058	1293276	0	9	76,12,44,9,13,35,7,13,9,	0,76,88,132,141,154,189,196,209,
chrX	1248082	1248231	Dvir_CRM_958	986	+	1248082	1248231	0	4	22,11,69,39,	0,22,38,110,
chrX	1028875	1028944	Dvir_CRM_962	938	-	1028875	1028944	0	4	1,10,25,27,	0,1,11,42,
chrX	1028288	1028699	Dvir_CRM_963_2	962	-	1028288	1028699	0	15	32,41,14,29,47,29,32,12,24,6,15,14,22,24,15,	0,32,73,89,123,170,203,235,247,271,277,295,317,363,396,
chr3R	25589992	25590360	Dvir_CRM_963_1	884	+	25589992	25590360	0	16	16,10,55,20,10,20,9,23,23,32,19,6,16,4,20,59,	0,16,26,88,112,126,147,166,189,212,244,263,269,285,289,309,
chrX	13343004	13343139	Dvir_CRM_965	726	-	13343004	13343139	0	8	14,17,11,7,44,15,10,13,	0,14,31,42,49,93,111,122,
chrX	1000177	1000259	Dvir_CRM_968	610	-	1000177	1000259	0	5	31,15,17,15,4,	0,31,46,63,78,
chrX	942257	942390	Dvir_CRM_971	802	-	942257	942390	0	6	2,27,9,33,41,19,	0,3,30,40,73,114,
chr3L	8500291	8500521	Dvir_CRM_972	946	-	8500291	8500521	0	12	8,24,23,17,13,21,16,20,21,7,11,3,	0,8,52,76,93,106,128,148,180,201,216,227,
chrX	927208	927436	Dvir_CRM_973	970	-	927208	927436	0	11	7,17,9,5,21,4,27,62,20,19,3,	0,7,24,33,39,70,75,104,167,203,225,
chrX	925488	925662	Dvir_CRM_974	858	-	925488	925662	0	9	7,26,14,17,33,12,39,8,11,	0,7,34,48,68,104,116,155,163,
chrX	924531	924628	Dvir_CRM_975	916	-	924531	924628	0	6	23,19,19,14,12,7,	0,23,42,62,77,90,
chrX	876488	876757	Dvir_CRM_977	962	-	876488	876757	0	6	5,17,22,9,7,45,	0,7,177,199,214,224,
chrX	870042	870163	Dvir_CRM_978	802	-	870042	870163	0	4	50,15,37,19,	0,50,65,102,
chrX	858724	858869	Dvir_CRM_980	722	-	858724	858869	0	6	21,5,13,5,27,51,	0,21,26,39,44,94,
chrX	857626	857707	Dvir_CRM_981	902	-	857626	857707	0	2	40,41,	0,40,
chrX	855204	855407	Dvir_CRM_983	942	-	855204	855407	0	3	4,22,41,	0,4,162,
chrX	854057	854272	Dvir_CRM_984	990	-	854057	854272	0	5	73,60,4,11,51,	0,74,148,153,164,
chr3L	23864479	23864671	Dvir_CRM_985	966	+	23864479	23864671	0	9	15,24,13,18,9,10,15,50,16,	0,16,50,70,88,97,109,124,176,
chrX	850581	850635	Dvir_CRM_986	960	-	850581	850635	0	4	5,15,20,9,	0,7,25,45,
chrX	839539	839648	Dvir_CRM_987	616	-	839539	839648	0	8	17,27,18,11,15,8,12,1,	0,17,44,62,73,88,96,108,
chrX	838194	838356	Dvir_CRM_988	804	-	838194	838356	0	6	16,25,13,38,22,48,	0,16,41,54,92,114,
chrX	763141	763267	Dvir_CRM_994	824	-	763141	763267	0	4	18,36,16,54,	0,19,56,72,
chrX	734490	734614	Dvir_CRM_996_2	836	-	734490	734614	0	4	49,22,40,10,	0,49,71,114,
chr2R	14045415	14045476	Dvir_CRM_996_1	1000	-	14045415	14045476	0	1	61,	0,
chrX	731948	732348	Dvir_CRM_997	972	-	731948	732348	0	6	14,24,26,11,57,2,	0,15,43,70,81,398,
chrX	18302022	18302205	Dvir_CRM_1000	866	+	18302022	18302205	0	7	26,15,32,4,62,13,26,	0,26,43,76,80,142,157,
chrX	18393823	18393975	Dvir_CRM_1003	956	+	18393823	18393975	0	8	4,54,7,7,20,17,17,10,	0,5,59,70,78,108,125,142,
chrX	18409344	18409563	Dvir_CRM_1004	866	+	18409344	18409563	0	9	20,21,14,41,13,37,23,19,20,	0,23,44,58,101,115,157,180,199,
chrX	18417718	18417884	Dvir_CRM_1007	816	+	18417718	18417884	0	7	13,18,21,48,22,17,12,	0,20,46,67,115,137,154,
chrX	18428582	18428680	Dvir_CRM_1010	618	+	18428582	18428680	0	6	30,7,10,15,8,24,	0,30,37,47,62,74,
chrX	18428861	18428956	Dvir_CRM_1011	686	+	18428861	18428956	0	3	58,5,32,	0,58,63,
chrX	18441184	18441377	Dvir_CRM_1012	976	+	18441184	18441377	0	8	6,18,18,18,17,8,27,53,	0,6,25,44,69,86,107,140,
chrX	18444545	18444696	Dvir_CRM_1014	796	+	18444545	18444696	0	8	18,9,21,5,25,3,31,35,	0,18,27,49,54,79,82,116,
chrX	18445847	18446012	Dvir_CRM_1015	810	+	18445847	18446012	0	6	5,16,37,10,62,16,	0,5,21,60,87,149,
chr2R	7292203	7292255	Dvir_CRM_1016	1000	-	7292203	7292255	0	1	52,	0,
chrX	18474792	18474945	Dvir_CRM_1017	792	+	18474792	18474945	0	5	104,8,16,24,1,	0,104,112,128,152,
chrX	18516884	18517039	Dvir_CRM_1019	766	+	18516884	18517039	0	7	2,49,12,15,22,31,22,	0,2,51,65,80,102,133,
chrX	18519401	18519709	Dvir_CRM_1020	990	+	18519401	18519709	0	8	12,24,9,12,11,50,17,65,	0,15,89,116,128,147,206,243,
chrX	18520005	18520097	Dvir_CRM_1021	798	+	18520005	18520097	0	4	18,11,20,40,	0,21,32,52,
chrX	18521058	18521566	Dvir_CRM_1023	872	+	18521058	18521566	0	23	12,16,20,16,18,35,15,10,28,30,14,8,6,47,24,12,9,14,28,15,40,27,8,	0,12,28,52,68,87,133,156,167,195,225,239,247,253,300,325,337,350,364,412,427,470,500,
chrX	18527331	18527725	Dvir_CRM_1024	894	+	18527331	18527725	0	16	13,11,23,6,20,29,18,17,6,51,40,40,27,53,9,13,	0,13,24,52,58,79,108,131,149,158,209,249,289,316,371,381,
chrX	8608921	8609137	Dvir_CRM_1026	868	+	8608921	8609137	0	8	5,24,19,7,52,9,13,81,	0,8,32,51,58,110,120,135,
chrX	8614231	8614393	Dvir_CRM_1027	778	+	8614231	8614393	0	9	12,33,17,17,24,14,24,13,7,	0,12,45,62,80,104,118,142,155,
chrX	8631478	8632025	Dvir_CRM_1029	978	+	8631478	8632025	0	8	25,44,27,25,15,18,12,7,	0,349,399,428,461,476,496,540,
chrX	8651864	8651922	Dvir_CRM_1030	1000	+	8651864	8651922	0	2	12,41,	0,17,
chrX	8660105	8660585	Dvir_CRM_1032	954	+	8660105	8660585	0	18	53,11,46,26,13,51,22,20,9,43,15,15,13,13,5,20,40,11,	0,70,81,134,160,181,232,254,281,290,333,351,366,379,401,406,426,469,
chrX	8669656	8669796	Dvir_CRM_1033	968	+	8669656	8669796	0	8	8,29,5,12,26,4,6,33,	0,9,45,52,66,92,101,107,
chrX	8670967	8671194	Dvir_CRM_1034	972	-	8670967	8671194	0	6	9,9,22,36,50,16,	0,11,38,125,161,211,
chrX	8671959	8672090	Dvir_CRM_1035	984	+	8671959	8672090	0	5	27,17,4,55,14,	0,27,48,60,117,
chrX	8700154	8700666	Dvir_CRM_1036	948	+	8700154	8700666	0	5	27,34,20,13,19,	0,424,458,478,493,
chrX	8701591	8701703	Dvir_CRM_1037	1000	+	8701591	8701703	0	3	65,16,14,	0,74,98,
chrX	8713495	8713796	Dvir_CRM_1039	974	+	8713495	8713796	0	7	63,15,30,14,10,9,4,	0,66,125,257,271,281,297,
chrX	8723563	8723792	Dvir_CRM_1040	960	+	8723563	8723792	0	13	4,17,16,10,8,10,14,13,66,13,9,7,11,	0,7,25,42,53,61,72,87,119,189,202,211,218,
chrX	8725176	8725422	Dvir_CRM_1041	980	-	8725176	8725422	0	7	23,20,12,47,25,17,51,	0,33,61,100,153,178,195,
chrX	8757471	8758177	Dvir_CRM_1042_2	966	+	8757471	8758177	0	2	22,36,	0,670,
chr3R	24735576	24735797	Dvir_CRM_1042_1	990	+	24735576	24735797	0	4	17,66,56,51,	0,43,109,170,
chr2R	6968344	6968510	Dvir_CRM_1044	856	+	6968344	6968510	0	4	52,60,38,16,	0,52,112,150,
chrX	8795666	8795813	Dvir_CRM_1046	738	+	8795666	8795813	0	10	16,4,22,17,18,15,11,14,23,4,	0,16,20,43,60,78,93,104,120,143,
chrX	8800972	8801105	Dvir_CRM_1047	904	+	8800972	8801105	0	7	16,5,33,7,17,32,13,	0,16,21,54,63,85,120,
chrX	8900953	8901134	Dvir_CRM_1048	1000	+	8900953	8901134	0	10	10,17,7,20,9,4,10,11,8,23,	0,11,29,43,64,99,108,119,142,158,
chr2L	10237378	10237579	Dvir_CRM_1050	986	-	10237378	10237579	0	2	100,26,	0,175,
chr3LHet	1975117	1975321	Dvir_CRM_1053	980	-	1975117	1975321	0	6	23,36,40,34,28,31,	0,25,61,102,145,173,
chr3L	11794070	11794267	Dvir_CRM_1055	870	-	11794070	11794267	0	8	34,11,37,24,15,40,20,2,	0,34,45,82,112,127,175,195,
chr3R	21549780	21549844	Dvir_CRM_1056	968	-	21549780	21549844	0	3	34,13,13,	0,38,51,
chr3LHet	2190657	2190840	Dvir_CRM_1057	858	+	2190657	2190840	0	6	49,26,15,35,16,40,	0,49,75,92,127,143,
chr3LHet	2191139	2191304	Dvir_CRM_1058	816	+	2191139	2191304	0	8	41,13,12,10,55,13,7,11,	0,43,56,68,78,133,147,154,
chr3LHet	782700	782934	Dvir_CRM_1059	982	+	782700	782934	0	9	10,22,22,24,24,15,21,28,42,	0,10,39,66,96,121,140,161,192,
chr3L	4552282	4552555	Dvir_CRM_1063	980	+	4552282	4552555	0	8	28,6,18,93,14,19,15,4,	0,28,35,53,168,216,248,269,
chr3L	4599862	4599977	Dvir_CRM_1066	828	+	4599862	4599977	0	3	19,88,8,	0,19,107,
chr3L	4604272	4604410	Dvir_CRM_1067	984	+	4604272	4604410	0	6	3,36,4,14,31,32,	0,7,51,59,75,106,
chr3L	4607055	4607683	Dvir_CRM_1068	976	+	4607055	4607683	0	7	22,16,25,16,28,47,7,	0,25,465,500,536,564,621,
chr3L	4623168	4623223	Dvir_CRM_1069	1000	+	4623168	4623223	0	2	5,49,	0,6,
chr3L	4624428	4625291	Dvir_CRM_1070	936	+	4624428	4625291	0	33	16,21,10,20,21,10,22,31,13,39,33,10,20,16,17,42,18,20,20,23,15,8,17,14,14,4,23,14,13,16,18,6,7,	0,18,39,71,91,112,122,144,175,188,228,261,271,291,307,324,366,385,405,426,456,663,674,691,709,723,727,751,772,785,803,850,856,
chr3L	4625786	4626830	Dvir_CRM_1071	960	+	4625786	4626830	0	25	1,10,27,39,14,7,11,33,30,36,18,32,25,12,38,64,28,8,34,15,16,13,21,66,26,	0,1,11,38,77,91,98,109,142,172,208,226,262,293,308,706,771,799,811,851,878,896,913,949,1018,
chr3L	4635145	4635447	Dvir_CRM_1072	886	+	4635145	4635447	0	12	9,17,36,34,15,33,9,17,21,42,28,18,	0,9,26,62,96,113,152,161,179,203,253,284,
chr3L	4677673	4677777	Dvir_CRM_1073	804	-	4677673	4677777	0	6	9,30,25,13,11,14,	0,11,41,66,79,90,
chr3L	4694907	4695142	Dvir_CRM_1074	960	+	4694907	4695142	0	9	22,19,27,13,11,46,15,30,8,	0,22,54,85,98,129,175,190,227,
chr3L	4697246	4697431	Dvir_CRM_1076	876	+	4697246	4697431	0	8	22,29,14,63,7,18,21,1,	0,22,53,70,133,140,161,184,
chr3L	4715594	4715747	Dvir_CRM_1077	972	+	4715594	4715747	0	5	51,14,22,18,34,	0,51,74,101,119,
chr3L	4739806	4740027	Dvir_CRM_1078	964	+	4739806	4740027	0	8	4,13,11,42,37,19,33,4,	0,21,62,83,125,162,181,217,
chr3L	4757476	4757689	Dvir_CRM_1079	950	+	4757476	4757689	0	12	12,4,20,25,28,7,18,15,12,31,19,4,	0,13,17,43,68,98,112,130,146,159,190,209,
chr3L	4824568	4824808	Dvir_CRM_1080	960	+	4824568	4824808	0	11	14,9,11,14,11,17,19,12,60,25,3,	0,29,43,62,76,87,115,137,152,212,237,
chr3L	4825662	4825923	Dvir_CRM_1081	992	+	4825662	4825923	0	6	11,9,47,117,16,29,	0,12,22,90,207,232,
chr3L	4842574	4842944	Dvir_CRM_1082	870	+	4842574	4842944	0	12	15,18,21,14,105,9,29,10,20,47,18,59,	0,15,33,54,68,173,182,211,221,241,293,311,
chr3L	4852464	4852678	Dvir_CRM_1083	848	+	4852464	4852678	0	8	47,28,19,43,5,12,7,48,	0,47,75,94,142,147,159,166,
chr3L	4954508	4954665	Dvir_CRM_1085	846	+	4954508	4954665	0	6	17,36,9,16,8,56,	0,29,68,77,93,101,
chr3L	4954698	4954877	Dvir_CRM_1086	988	+	4954698	4954877	0	6	31,26,55,22,19,3,	0,31,58,120,156,176,
chr3L	4976287	4976547	Dvir_CRM_1087	808	+	4976287	4976547	0	13	40,28,37,7,26,13,20,6,19,22,4,27,1,	0,50,78,115,122,148,161,181,187,206,228,232,259,
chr3L	4979245	4979376	Dvir_CRM_1088	934	+	4979245	4979376	0	8	7,13,7,17,10,30,17,17,	0,11,24,31,48,61,91,114,
chr3L	4981648	4981841	Dvir_CRM_1089	890	+	4981648	4981841	0	8	46,9,7,20,25,32,15,25,	0,46,55,62,85,114,152,168,
chr3L	4991900	4992291	Dvir_CRM_1090	916	+	4991900	4992291	0	16	7,10,16,12,9,44,18,23,12,27,15,15,18,54,26,20,	0,7,17,33,52,63,107,125,151,163,190,206,221,239,345,371,
chr3L	4999168	5000127	Dvir_CRM_1091	950	+	4999168	5000127	0	31	6,21,28,12,10,14,23,6,18,10,14,13,33,12,52,19,19,25,6,58,23,25,31,17,15,19,37,13,18,23,4,	0,8,34,62,74,84,101,133,139,164,180,204,221,254,266,318,337,358,383,394,452,475,516,550,570,592,611,648,661,679,955,
chr3L	5017806	5018136	Dvir_CRM_1092	886	+	5017806	5018136	0	10	33,55,19,8,10,10,23,93,17,44,	0,36,91,110,118,143,153,176,269,286,
chr3L	3297096	3297438	Dvir_CRM_1094	990	-	3297096	3297438	0	4	31,58,35,47,	0,31,92,295,
chr3L	3288458	3288640	Dvir_CRM_1095	978	-	3288458	3288640	0	7	14,49,34,10,30,21,12,	0,20,69,104,114,148,170,
chr3L	3245093	3245765	Dvir_CRM_1097	978	-	3245093	3245765	0	12	8,38,53,25,21,10,8,15,19,26,27,10,	0,36,76,466,510,531,555,565,587,607,633,662,
chr3L	3241538	3241704	Dvir_CRM_1098	812	-	3241538	3241704	0	8	8,14,25,8,51,15,26,12,	0,8,22,49,58,109,124,154,
chr3L	3226159	3226390	Dvir_CRM_1099	954	-	3226159	3226390	0	8	13,10,14,4,30,32,14,12,	0,17,27,41,48,171,204,219,
chr3L	3222895	3223436	Dvir_CRM_1100	966	-	3222895	3223436	0	7	70,10,16,16,26,15,15,	0,74,84,103,480,511,526,
chr3L	4018320	4018497	Dvir_CRM_1101	792	-	4018320	4018497	0	9	4,24,20,19,12,45,11,18,10,	0,9,36,62,81,93,138,149,167,
chr3L	4017472	4017748	Dvir_CRM_1102	854	-	4017472	4017748	0	15	28,20,6,22,6,21,22,10,36,19,6,11,17,14,22,	0,29,49,61,84,90,115,137,151,187,206,212,223,240,254,
chr3L	4016514	4016649	Dvir_CRM_1103	780	-	4016514	4016649	0	9	15,9,6,40,5,12,15,16,9,	0,15,24,31,72,83,95,110,126,
chr3L	4014891	4015144	Dvir_CRM_1104	960	-	4014891	4015144	0	10	21,16,18,30,13,11,37,24,16,9,	0,29,55,73,103,116,130,201,228,244,
chr3L	4014193	4014391	Dvir_CRM_1105	834	-	4014193	4014391	0	6	1,66,6,47,30,6,	0,42,108,114,161,192,
chr3L	4000707	4001263	Dvir_CRM_1106	980	-	4000707	4001263	0	8	3,30,37,18,42,18,16,34,	0,5,338,375,395,465,503,522,
chr2RHet	3240229	3240410	Dvir_CRM_1108	812	+	3240229	3240410	0	9	28,50,26,9,17,11,18,9,2,	0,28,78,104,113,130,152,170,179,
chr2R	12393865	12393919	Dvir_CRM_1110	1000	-	12393865	12393919	0	2	48,3,	0,51,
chr3R	14918602	14918804	Dvir_CRM_1111	976	+	14918602	14918804	0	5	48,19,45,24,30,	0,59,78,123,172,
chr3R	18868391	18868737	Dvir_CRM_1113	994	-	18868391	18868737	0	10	66,27,16,24,54,13,9,14,11,35,	0,75,103,124,161,221,236,257,295,311,
chr3R	18867171	18867432	Dvir_CRM_1114	990	-	18867171	18867432	0	10	22,21,9,6,16,7,14,26,12,50,	0,25,46,59,79,96,142,163,198,211,
chr3R	18864139	18864460	Dvir_CRM_1115	992	-	18864139	18864460	0	10	44,4,10,9,30,55,6,16,23,53,	0,52,58,89,104,136,191,198,232,268,
chr3R	18863546	18864061	Dvir_CRM_1116	974	-	18863546	18864061	0	15	30,14,27,21,20,13,30,5,15,51,19,26,22,5,84,	0,60,81,108,134,178,195,260,285,307,359,378,404,426,431,
chr3R	18857384	18857599	Dvir_CRM_1118	988	-	18857384	18857599	0	6	9,36,8,36,24,38,	0,9,49,59,152,177,
chr3R	18855847	18856413	Dvir_CRM_1119	934	-	18855847	18856413	0	20	7,101,39,26,17,34,45,9,21,15,16,30,9,9,17,18,6,78,29,9,	0,7,111,150,176,193,227,272,281,306,325,342,373,394,403,421,439,445,524,557,
chr3R	18853304	18853660	Dvir_CRM_1120	840	-	18853304	18853660	0	16	15,14,25,26,10,52,70,11,14,11,11,19,7,5,28,5,	0,15,30,55,81,91,175,245,256,270,281,292,311,318,323,351,
chr3R	18852311	18852485	Dvir_CRM_1121	894	-	18852311	18852485	0	4	38,34,10,87,	0,38,72,87,
chr3R	18845024	18845315	Dvir_CRM_1122	984	-	18845024	18845315	0	9	14,28,14,15,57,7,56,30,4,	0,14,46,81,98,158,165,247,287,
chr3R	18747242	18747465	Dvir_CRM_1123	970	-	18747242	18747465	0	9	4,6,12,14,18,42,33,32,29,	0,17,29,46,62,80,129,162,194,
chr3R	18744306	18744616	Dvir_CRM_1124	962	-	18744306	18744616	0	3	34,10,61,	0,34,249,
chr3R	18741022	18741263	Dvir_CRM_1125	970	-	18741022	18741263	0	9	6,40,20,9,19,31,12,15,37,	0,10,51,75,84,103,134,166,204,
chr3R	18721256	18722060	Dvir_CRM_1126	980	-	18721256	18722060	0	16	17,7,20,7,27,31,32,43,30,42,55,14,7,25,4,20,	0,18,32,57,78,127,162,217,318,370,421,476,748,755,780,784,
chr3R	18720337	18720484	Dvir_CRM_1127	784	-	18720337	18720484	0	5	80,18,18,19,12,	0,80,98,116,135,
chr3R	18701611	18701768	Dvir_CRM_1128	818	-	18701611	18701768	0	5	6,28,52,7,60,	0,6,38,90,97,
chr3R	18696833	18697045	Dvir_CRM_1129	988	-	18696833	18697045	0	4	51,39,23,46,	0,60,138,166,
chr3R	18694191	18694350	Dvir_CRM_1130	798	-	18694191	18694350	0	7	61,29,7,4,16,38,2,	0,63,92,99,103,119,157,
chr3R	18613932	18614106	Dvir_CRM_1132	852	-	18613932	18614106	0	4	23,36,22,93,	0,23,59,81,
chr3R	18610376	18610512	Dvir_CRM_1133	704	-	18610376	18610512	0	9	10,21,11,12,9,14,18,9,31,	0,10,31,42,55,64,78,96,105,
chr3R	18607373	18607537	Dvir_CRM_1134	792	-	18607373	18607537	0	8	2,29,18,53,13,15,13,19,	0,2,31,51,104,117,132,145,
chr3R	18606087	18606331	Dvir_CRM_1135	990	-	18606087	18606331	0	11	6,36,3,13,32,6,22,16,10,9,27,	0,15,53,58,90,124,138,160,179,200,217,
chr3R	18603872	18604313	Dvir_CRM_1136	988	-	18603872	18604313	0	15	5,12,20,34,23,9,16,51,39,18,25,12,14,37,4,	0,11,33,56,122,148,176,208,264,308,326,351,368,390,437,
chr3R	18581028	18581096	Dvir_CRM_1137	736	-	18581028	18581096	0	3	27,22,19,	0,27,49,
chr3R	18576299	18576612	Dvir_CRM_1138	1000	-	18576299	18576612	0	11	13,11,7,8,19,62,17,11,30,9,14,	0,16,35,47,60,100,172,191,244,288,299,
chr3R	16713519	16713720	Dvir_CRM_1140	980	+	16713519	16713720	0	5	22,31,71,23,51,	0,22,53,126,150,
chr3R	16716272	16717486	Dvir_CRM_1141	992	+	16716272	16717486	0	18	26,22,60,120,15,25,16,8,11,15,60,5,18,10,30,70,23,150,	0,442,464,524,646,664,695,731,750,764,783,847,860,885,895,931,1007,1064,
chr3R	16719293	16719509	Dvir_CRM_1142	948	+	16719293	16719509	0	13	17,8,13,14,22,11,15,11,14,3,38,9,12,	0,18,34,47,61,87,98,113,129,151,154,193,204,
chr3R	16723121	16723276	Dvir_CRM_1143	834	+	16723121	16723276	0	5	2,12,42,20,32,	0,2,60,102,123,
chr3R	16724558	16724940	Dvir_CRM_1144	918	+	16724558	16724940	0	13	39,10,24,15,19,33,27,44,9,20,34,57,29,	0,55,68,93,108,127,161,189,233,242,262,296,353,
chr3R	16727978	16728093	Dvir_CRM_1146	688	+	16727978	16728093	0	6	29,8,18,15,18,27,	0,29,37,55,70,88,
chr3R	16738657	16738913	Dvir_CRM_1147	982	+	16738657	16738913	0	11	11,22,10,32,31,10,8,19,12,6,47,	0,11,33,55,89,121,132,146,184,197,209,
chr3R	9900885	9901081	Dvir_CRM_1148	976	-	9900885	9901081	0	8	35,12,26,11,15,22,29,13,	0,38,50,78,96,111,149,183,
chr3R	9887303	9887472	Dvir_CRM_1150	830	-	9887303	9887472	0	5	11,15,48,20,47,	0,27,54,102,122,
chr3R	9877640	9878256	Dvir_CRM_1151	966	-	9877640	9878256	0	23	10,14,59,21,17,14,17,20,15,20,31,10,11,25,6,5,68,26,52,13,32,23,19,	0,10,32,116,142,163,177,194,214,229,249,283,294,328,355,361,366,438,469,522,535,568,597,
chr3R	9863022	9863238	Dvir_CRM_1152	978	-	9863022	9863238	0	11	6,15,14,22,22,13,14,9,16,40,3,	0,12,45,60,82,106,120,136,156,173,213,
chr3R	9857696	9857941	Dvir_CRM_1153	888	-	9857696	9857941	0	13	7,32,48,15,20,14,14,31,10,11,22,4,2,	0,7,39,87,102,122,138,157,189,203,216,239,243,
chr3R	9850701	9850921	Dvir_CRM_1154	768	-	9850701	9850921	0	11	11,13,6,24,9,31,7,21,16,23,19,	0,11,25,31,55,64,96,112,133,149,201,
chr3R	9846702	9846923	Dvir_CRM_1155	862	-	9846702	9846923	0	8	16,11,33,54,21,38,20,9,	0,16,28,61,115,136,175,212,
chr3R	9838096	9838614	Dvir_CRM_1156	950	-	9838096	9838614	0	5	17,43,18,41,1,	0,23,66,476,517,
chr3R	9837203	9837943	Dvir_CRM_1157	962	-	9837203	9837943	0	15	33,41,43,18,15,28,5,54,7,23,53,8,17,44,14,	0,47,88,135,153,168,199,457,511,580,603,656,664,682,726,
chr3R	9833286	9833515	Dvir_CRM_1158	968	-	9833286	9833515	0	7	37,11,18,40,49,8,21,	0,50,73,111,151,200,208,
chr3R	9818832	9819032	Dvir_CRM_1159	956	-	9818832	9819032	0	8	1,15,15,52,19,20,40,13,	0,5,29,54,106,126,147,187,
chr3R	9816617	9816786	Dvir_CRM_1160	1000	-	9816617	9816786	0	5	37,15,21,9,66,	0,41,57,86,103,
chr3R	9815928	9816108	Dvir_CRM_1161	942	-	9815928	9816108	0	8	26,34,11,22,10,17,36,12,	0,26,60,71,94,107,128,168,
chr3R	9815281	9815520	Dvir_CRM_1162	980	-	9815281	9815520	0	7	7,24,83,30,24,24,4,	0,30,68,151,181,206,235,
chr3R	9814648	9814895	Dvir_CRM_1163	982	-	9814648	9814895	0	9	25,15,37,11,9,29,27,37,17,	0,47,63,100,114,129,161,193,230,
chr3R	9812249	9812817	Dvir_CRM_1164	930	-	9812249	9812817	0	8	20,11,45,15,10,7,31,1,	0,37,49,94,109,119,126,567,
chr3R	9810965	9811319	Dvir_CRM_1165	978	-	9810965	9811319	0	6	44,24,22,19,37,31,	0,45,69,93,270,323,
chr3R	9809163	9810001	Dvir_CRM_1166	942	-	9809163	9810001	0	33	11,25,30,22,14,10,47,8,12,14,23,18,16,36,16,12,8,17,10,12,14,13,39,9,19,38,11,15,17,34,21,22,23,	0,11,38,68,251,267,293,341,352,364,379,403,421,437,473,489,501,510,527,538,550,570,585,624,633,652,690,701,716,734,768,793,815,
chr3R	9799144	9799279	Dvir_CRM_1167	984	-	9799144	9799279	0	5	7,18,26,56,15,	0,12,35,64,120,
chr3R	9797542	9797669	Dvir_CRM_1168_2	854	-	9797542	9797669	0	6	21,4,25,7,41,25,	0,21,25,53,61,102,
chr2L	7188544	7188817	Dvir_CRM_1168_1	968	-	7188544	7188817	0	10	26,15,22,18,29,18,29,21,53,10,	0,26,41,70,102,131,154,183,205,263,
chr3R	9796491	9796668	Dvir_CRM_1169	960	-	9796491	9796668	0	7	48,17,7,28,14,15,17,	0,53,71,103,131,145,160,
chr3R	18316834	18317021	Dvir_CRM_1170	870	-	18316834	18317021	0	6	1,14,71,11,6,80,	0,1,15,90,101,107,
chr3R	18285130	18285313	Dvir_CRM_1173	838	-	18285130	18285313	0	9	6,10,31,38,30,32,8,15,2,	0,6,16,55,93,126,158,166,181,
chr3R	18273520	18273877	Dvir_CRM_1175	952	-	18273520	18273877	0	12	3,21,36,17,7,14,32,23,6,13,13,65,	0,6,45,81,108,136,195,237,260,266,279,292,
chr3R	25823545	25823727	Dvir_CRM_1178	818	+	25823545	25823727	0	10	6,6,20,24,19,28,4,7,30,30,	0,11,17,37,64,83,111,115,122,152,
chr3R	25826035	25826313	Dvir_CRM_1179	990	+	25826035	25826313	0	11	11,39,7,17,20,27,3,30,11,9,20,	0,14,60,67,85,116,154,166,215,234,258,
chr3R	25830291	25830770	Dvir_CRM_1180	890	+	25830291	25830770	0	19	5,39,20,14,10,31,23,31,79,32,4,16,8,13,11,14,51,27,19,	0,5,44,67,81,91,122,148,179,258,290,294,310,326,339,365,379,430,460,
chr3R	25847799	25847866	Dvir_CRM_1182	936	+	25847799	25847866	0	4	3,25,21,12,	0,9,34,55,
chr3R	8523566	8523698	Dvir_CRM_1183	968	+	8523566	8523698	0	5	25,40,28,7,23,	0,27,74,102,109,
chr3R	14565784	14565968	Dvir_CRM_1185	860	+	14565784	14565968	0	7	16,34,29,15,20,38,19,	0,16,50,82,105,127,165,
chr3R	10123116	10123248	Dvir_CRM_1189	794	+	10123116	10123248	0	5	17,66,13,23,7,	0,17,89,102,125,
chr3R	10133711	10134001	Dvir_CRM_1191	896	+	10133711	10134001	0	15	8,16,51,11,5,20,14,17,27,16,16,8,12,23,25,	0,9,28,79,90,96,116,142,159,186,202,218,226,242,265,
chr3R	10134497	10134657	Dvir_CRM_1192	814	+	10134497	10134657	0	6	32,55,5,14,13,41,	0,32,87,92,106,119,
chr3R	10141571	10141634	Dvir_CRM_1193	734	+	10141571	10141634	0	5	9,6,12,15,18,	0,11,17,30,45,
chr3R	17340693	17340812	Dvir_CRM_1194	828	-	17340693	17340812	0	4	29,9,25,53,	0,29,38,66,
chr3R	17329847	17330004	Dvir_CRM_1195	788	-	17329847	17330004	0	6	4,33,9,50,4,32,	0,25,58,67,117,125,
chr3R	17325185	17325363	Dvir_CRM_1196	848	-	17325185	17325363	0	5	12,53,7,38,61,	0,12,65,72,117,
chr3R	17291888	17292091	Dvir_CRM_1197	988	-	17291888	17292091	0	8	28,18,22,11,7,13,25,41,	0,39,60,87,98,110,124,162,
chr3R	17285802	17285951	Dvir_CRM_1198	786	-	17285802	17285951	0	6	15,49,7,46,22,10,	0,15,64,71,117,139,
chr3R	17281014	17281229	Dvir_CRM_1199	814	-	17281014	17281229	0	7	57,48,21,28,23,24,14,	0,57,105,126,154,177,201,
chr3R	17273322	17273598	Dvir_CRM_1200	858	-	17273322	17273598	0	10	41,10,31,29,8,32,15,9,44,4,	0,42,75,107,164,172,204,219,228,272,
chr3R	17272145	17272453	Dvir_CRM_1201	832	-	17272145	17272453	0	13	11,15,7,15,26,12,36,14,96,13,9,49,4,	0,11,26,33,48,74,86,123,137,233,246,255,304,
chr3R	17269102	17269524	Dvir_CRM_1202	956	-	17269102	17269524	0	13	32,7,17,32,34,53,32,17,25,18,13,55,20,	0,47,90,107,139,173,226,258,275,300,318,332,402,
chr3R	17262872	17262944	Dvir_CRM_1203	850	-	17262872	17262944	0	5	10,25,3,16,12,	0,16,41,44,60,
chr3R	17261811	17262399	Dvir_CRM_1204	958	-	17261811	17262399	0	24	9,25,27,12,26,56,8,25,5,22,13,26,60,4,19,10,41,7,12,33,42,14,8,2,	0,26,51,79,91,117,173,181,206,211,234,255,285,345,349,368,383,426,445,464,507,549,571,586,
chr3R	17260102	17260224	Dvir_CRM_1205	786	-	17260102	17260224	0	4	29,47,17,28,	0,30,77,94,
chr3R	17256692	17256891	Dvir_CRM_1206	966	-	17256692	17256891	0	6	86,22,26,27,8,5,	0,86,108,134,162,194,
chr3R	17252570	17252780	Dvir_CRM_1207	808	-	17252570	17252780	0	11	26,11,23,21,16,12,19,19,18,14,8,	0,26,37,60,82,118,132,151,170,188,202,
chr3R	17249885	17250258	Dvir_CRM_1208	974	-	17249885	17250258	0	13	1,21,31,17,17,32,50,24,24,14,15,7,47,	0,1,22,70,104,123,161,226,250,274,299,317,326,
chr3R	17227621	17227828	Dvir_CRM_1209	780	-	17227621	17227828	0	12	9,20,13,16,10,16,8,6,10,35,48,9,	0,9,34,49,65,75,91,99,105,115,150,198,
chr3R	17222534	17222697	Dvir_CRM_1210	792	-	17222534	17222697	0	4	45,15,77,26,	0,45,60,137,
chr3R	17218786	17219159	Dvir_CRM_1211	902	-	17218786	17219159	0	13	20,20,11,37,9,8,17,44,31,27,50,4,27,	0,22,87,108,145,154,162,180,224,256,292,342,346,
chr3R	17218198	17218452	Dvir_CRM_1212	816	-	17218198	17218452	0	15	21,15,20,13,27,27,14,6,19,12,8,10,17,5,12,	0,29,44,64,77,104,131,148,166,185,199,210,220,237,242,
chr3R	17216719	17217317	Dvir_CRM_1213	962	-	17216719	17217317	0	22	7,32,39,21,41,41,10,4,10,13,41,23,21,19,9,27,19,8,19,23,6,31,	0,8,40,79,100,141,204,215,221,256,295,336,393,414,433,443,473,493,514,533,561,567,
chr3R	17214230	17214625	Dvir_CRM_1214	866	-	17214230	17214625	0	18	31,13,16,21,31,29,29,16,20,13,28,9,12,26,10,18,4,59,	0,31,44,60,81,112,141,170,186,209,224,254,263,275,302,314,332,336,
chr3R	17213428	17213576	Dvir_CRM_1215	784	-	17213428	17213576	0	5	41,30,13,63,1,	0,41,71,84,147,
chr3R	17208905	17210485	Dvir_CRM_1217	954	-	17208905	17210485	0	21	7,25,13,9,29,62,19,6,14,58,18,26,13,18,11,49,31,8,64,67,4,	0,20,366,384,393,422,490,509,515,529,607,625,651,664,682,701,750,795,805,869,1576,
chr3R	17205581	17206053	Dvir_CRM_1218	916	-	17205581	17206053	0	14	54,5,44,39,29,11,11,28,10,46,8,48,33,7,	0,63,100,144,183,212,223,234,262,273,324,371,429,465,
chr3R	17204076	17204749	Dvir_CRM_1219	966	-	17204076	17204749	0	14	28,73,15,89,14,53,12,8,48,31,11,18,8,59,	0,28,101,116,206,254,476,489,497,546,577,588,606,614,
chr3R	17202050	17202361	Dvir_CRM_1220	846	-	17202050	17202361	0	13	10,20,19,15,21,30,10,13,15,14,19,64,45,	0,10,30,49,64,85,115,127,140,156,183,202,266,
chr3R	17199699	17199935	Dvir_CRM_1221	952	-	17199699	17199935	0	10	42,9,24,17,14,21,25,16,20,19,	0,58,67,96,116,130,151,176,192,217,
chr3R	17199225	17199411	Dvir_CRM_1222	852	-	17199225	17199411	0	7	14,19,27,25,10,37,16,	0,14,33,61,87,120,170,
chr3R	17185899	17185977	Dvir_CRM_1224	946	-	17185899	17185977	0	5	12,6,26,19,10,	0,12,18,46,68,
chr3R	17175145	17175427	Dvir_CRM_1225	880	-	17175145	17175427	0	13	7,25,12,21,14,16,11,42,18,40,11,19,10,	0,7,35,47,68,85,117,130,172,194,234,245,272,
chr3R	17168902	17169018	Dvir_CRM_1226	792	-	17168902	17169018	0	5	16,23,7,6,63,	0,16,40,47,53,
chr3R	17168315	17168637	Dvir_CRM_1227	992	-	17168315	17168637	0	5	5,35,14,73,75,	0,5,85,120,247,
chr3R	17151597	17151798	Dvir_CRM_1228	968	-	17151597	17151798	0	5	11,45,75,25,26,	0,11,56,150,175,
chr3R	17123122	17123374	Dvir_CRM_1229	844	-	17123122	17123374	0	13	6,16,10,20,13,12,47,18,20,22,4,8,9,	0,6,22,34,54,67,79,140,180,201,226,230,243,
chr3R	17122153	17122400	Dvir_CRM_1230	862	-	17122153	17122400	0	10	54,30,25,31,5,23,16,31,19,9,	0,54,85,110,143,148,171,188,219,238,
chr3R	17120795	17120960	Dvir_CRM_1231	828	-	17120795	17120960	0	10	16,7,11,6,26,27,24,22,4,8,	0,16,23,34,40,66,96,129,152,157,
chr3R	17098810	17099370	Dvir_CRM_1232	940	-	17098810	17099370	0	17	9,21,60,16,6,26,8,38,29,122,21,57,32,11,12,48,6,	0,9,43,116,132,139,165,173,211,240,362,383,441,473,485,502,554,
chr3R	17095680	17095894	Dvir_CRM_1233	970	-	17095680	17095894	0	10	36,22,21,34,13,24,10,17,10,12,	0,38,62,84,121,134,163,173,192,202,
chr3R	17094703	17094897	Dvir_CRM_1234	836	-	17094703	17094897	0	6	21,53,5,25,42,48,	0,21,74,79,104,146,
chr3R	17072478	17072658	Dvir_CRM_1235	964	-	17072478	17072658	0	8	13,16,22,18,36,36,8,15,	0,13,29,51,70,110,150,165,
chr3R	17049795	17050007	Dvir_CRM_1236	898	-	17049795	17050007	0	10	12,20,3,56,12,13,33,33,4,10,	0,24,44,47,103,115,128,161,195,202,
chr3R	5528775	5528991	Dvir_CRM_1237	946	+	5528775	5528991	0	6	29,9,10,49,21,28,	0,29,38,48,122,188,
chr3R	5530595	5531177	Dvir_CRM_1238	918	+	5530595	5531177	0	23	33,17,28,59,29,26,19,19,22,46,31,30,6,21,11,12,14,12,16,30,13,35,25,	0,36,53,86,149,178,204,224,243,266,312,344,375,385,407,419,431,445,457,473,503,516,557,
chr3R	63835	63898	Dvir_CRM_1240	716	+	63835	63898	0	3	17,23,23,	0,17,40,
chr3R	11158733	11159037	Dvir_CRM_1241	954	+	11158733	11159037	0	9	25,23,8,32,34,49,10,11,25,	0,26,49,58,96,209,258,268,279,
chr3R	3834083	3834250	Dvir_CRM_1243_2	968	-	3834083	3834250	0	7	10,8,22,28,17,9,30,	0,13,38,60,88,112,137,
chr3R	23746728	23746808	Dvir_CRM_1243_1	1000	+	23746728	23746808	0	4	30,13,12,14,	0,35,53,66,
chr3R	9509664	9509747	Dvir_CRM_1245	974	+	9509664	9509747	0	5	23,14,15,14,6,	0,30,45,60,77,
chr3R	9510108	9510284	Dvir_CRM_1246	812	+	9510108	9510284	0	10	12,39,18,18,9,9,22,30,11,1,	0,13,52,75,94,103,112,134,164,175,
chr3R	9510918	9510975	Dvir_CRM_1247	1000	+	9510918	9510975	0	2	24,19,	0,38,
chr3R	9525209	9525379	Dvir_CRM_1248	834	+	9525209	9525379	0	7	27,28,25,17,30,24,17,	0,29,57,82,99,129,153,
chr3R	9536482	9536699	Dvir_CRM_1251	966	+	9536482	9536699	0	8	16,48,14,11,13,26,10,37,	0,16,67,99,115,144,170,180,
chr3R	9539631	9539855	Dvir_CRM_1253	954	+	9539631	9539855	0	10	3,23,15,8,33,20,18,19,25,6,	0,3,26,42,72,127,149,174,193,218,
chr3R	9540719	9540899	Dvir_CRM_1254	812	+	9540719	9540899	0	11	7,13,13,12,24,23,11,29,10,15,2,	0,7,20,40,52,85,108,120,152,163,178,
chr3R	9541415	9541662	Dvir_CRM_1255	966	+	9541415	9541662	0	7	29,47,10,65,27,26,19,	0,29,76,86,151,200,228,
chr3R	9544868	9546060	Dvir_CRM_1256	980	+	9544868	9546060	0	17	14,20,17,13,4,27,32,17,71,25,17,5,29,12,23,14,29,	0,14,47,65,80,122,800,833,878,953,1034,1068,1078,1109,1121,1144,1163,
chr3R	9552765	9552975	Dvir_CRM_1257	966	+	9552765	9552975	0	12	9,24,23,18,8,12,13,18,11,15,5,11,	0,10,35,63,84,92,104,117,136,154,171,199,
chr3R	9604128	9604310	Dvir_CRM_1259	850	+	9604128	9604310	0	8	13,12,15,7,46,7,29,43,	0,13,25,43,55,103,110,139,
chr3R	9605084	9605324	Dvir_CRM_1260	840	+	9605084	9605324	0	9	46,31,12,31,22,51,7,12,23,	0,46,82,94,125,147,198,205,217,
chr3R	9606548	9606786	Dvir_CRM_1261	946	+	9606548	9606786	0	9	14,10,14,12,19,13,9,30,23,	0,14,108,123,135,155,168,178,215,
chr3R	9607943	9608170	Dvir_CRM_1262	978	+	9607943	9608170	0	10	13,24,12,11,23,15,26,25,26,1,	0,13,41,60,76,115,144,173,200,226,
chr3R	9614564	9614636	Dvir_CRM_1263	862	+	9614564	9614636	0	2	36,36,	0,36,
chr3R	9619419	9619667	Dvir_CRM_1264	980	+	9619419	9619667	0	10	23,16,46,25,35,8,8,11,17,2,	0,23,65,113,138,176,186,196,223,246,
chr3R	9620356	9620554	Dvir_CRM_1265	964	+	9620356	9620554	0	7	1,19,32,14,41,15,42,	0,11,46,78,100,141,156,
chr3R	9623193	9623728	Dvir_CRM_1266	976	+	9623193	9623728	0	9	15,12,21,11,25,8,55,12,91,	0,15,29,271,286,312,320,425,444,
chr3R	9624460	9624637	Dvir_CRM_1267	836	+	9624460	9624637	0	8	17,24,27,30,34,9,26,3,	0,18,42,69,99,134,143,174,
chr3R	9625564	9625738	Dvir_CRM_1268	814	+	9625564	9625738	0	7	14,35,12,31,21,28,31,	0,14,49,62,93,114,143,
chr3R	9626412	9626594	Dvir_CRM_1269	850	+	9626412	9626594	0	9	3,8,10,22,6,28,84,6,5,	0,4,12,23,45,51,85,169,177,
chr3R	9629381	9629763	Dvir_CRM_1270	984	+	9629381	9629763	0	15	18,37,4,16,14,16,10,28,7,21,11,29,16,7,14,	0,18,56,69,88,118,152,165,200,214,236,289,343,361,368,
chr3R	9630504	9630879	Dvir_CRM_1271	970	+	9630504	9630879	0	13	19,33,8,12,13,31,31,61,24,16,27,48,5,	0,19,52,63,75,88,120,172,235,268,284,317,370,
chr3R	9632008	9632313	Dvir_CRM_1272	980	+	9632008	9632313	0	11	3,8,14,35,12,26,12,17,34,19,10,	0,14,35,75,128,143,169,186,213,247,295,
chr3R	9634902	9635080	Dvir_CRM_1273	864	+	9634902	9635080	0	7	32,34,15,28,9,35,21,	0,36,70,85,113,122,157,
chr3R	9638410	9638847	Dvir_CRM_1274	866	+	9638410	9638847	0	22	3,11,46,15,4,21,45,23,31,9,30,3,8,21,24,16,11,20,10,8,17,24,	0,7,21,67,83,87,108,153,176,216,236,266,269,281,302,326,342,353,374,387,396,413,
chr3R	9640943	9641147	Dvir_CRM_1275	954	+	9640943	9641147	0	10	27,16,15,15,8,23,9,27,21,7,	0,34,53,82,103,117,140,149,176,197,
chr3R	9642157	9642362	Dvir_CRM_1276	968	+	9642157	9642362	0	8	6,13,59,30,26,11,33,2,	0,6,19,79,118,144,162,203,
chr3R	9643147	9643450	Dvir_CRM_1277	984	+	9643147	9643450	0	12	4,11,37,16,19,10,24,10,19,18,16,39,	0,5,24,64,83,109,121,189,203,230,248,264,
chr3R	9645989	9646176	Dvir_CRM_1278	834	+	9645989	9646176	0	9	8,29,25,7,42,13,16,6,10,	0,29,58,88,100,142,155,171,177,
chr3R	2863967	2864143	Dvir_CRM_1279	852	-	2863967	2864143	0	9	49,10,21,15,6,31,7,7,16,	0,49,60,81,96,107,141,153,160,
chr3R	2171583	2171854	Dvir_CRM_1280	864	-	2171583	2171854	0	11	5,12,10,46,10,15,36,12,62,23,32,	0,5,18,28,80,90,106,142,154,216,239,
chr3R	2099675	2099877	Dvir_CRM_1282	970	-	2099675	2099877	0	9	27,18,19,24,25,37,25,7,8,	0,28,49,68,96,123,160,185,194,
chr3R	2057215	2057364	Dvir_CRM_1283_2	1000	-	2057215	2057364	0	5	7,8,16,16,66,	0,21,36,63,83,
chrX	12098862	12098956	Dvir_CRM_1283_1	1000	-	12098862	12098956	0	3	15,30,43,	0,16,51,
chr3R	1872697	1872981	Dvir_CRM_1284	980	-	1872697	1872981	0	7	60,15,34,6,7,31,46,	0,109,124,165,185,207,238,
chr3R	1864259	1864453	Dvir_CRM_1285	902	-	1864259	1864453	0	7	60,13,15,18,25,33,18,	0,62,75,90,109,143,176,
chr3R	1834234	1834430	Dvir_CRM_1286	978	-	1834234	1834430	0	9	18,12,31,29,18,19,21,17,9,	0,20,32,69,104,126,145,167,187,
chr3R	1833248	1833825	Dvir_CRM_1287	918	-	1833248	1833825	0	18	2,24,23,14,36,9,110,19,80,20,7,26,26,12,14,10,22,80,	0,2,26,49,63,99,112,222,245,333,353,371,398,433,445,465,475,497,
chr3R	24973742	24974022	Dvir_CRM_1288	960	+	24973742	24974022	0	10	29,40,23,8,22,21,15,30,52,8,	0,43,83,106,114,148,170,185,215,272,
chr3R	24977191	24977392	Dvir_CRM_1289	1000	+	24977191	24977392	0	1	201,	0,
chr3R	24978920	24979305	Dvir_CRM_1290	986	+	24978920	24979305	0	16	5,23,9,13,18,22,18,8,20,7,8,17,24,12,13,34,	0,9,32,41,58,77,135,163,184,217,237,254,278,309,326,351,
chr3R	24984382	24984523	Dvir_CRM_1293	852	+	24984382	24984523	0	7	36,7,19,10,24,7,31,	0,41,49,68,78,102,110,
chr3R	25030683	25030948	Dvir_CRM_1295	990	+	25030683	25030948	0	6	3,58,30,33,27,49,	0,19,118,148,183,216,
chr3R	25032277	25032468	Dvir_CRM_1296	898	+	25032277	25032468	0	7	44,5,36,13,21,27,28,	0,54,64,101,115,136,163,
chr3R	25039668	25039994	Dvir_CRM_1297	868	+	25039668	25039994	0	13	21,29,26,10,16,34,11,10,10,29,62,25,19,	0,21,51,82,95,111,145,161,171,181,217,280,307,
chr3R	25040718	25040942	Dvir_CRM_1298	802	+	25040718	25040942	0	10	18,11,15,26,49,16,7,28,36,16,	0,20,31,46,72,121,137,144,172,208,
chr3R	25046341	25046466	Dvir_CRM_1301	1000	-	25046341	25046466	0	1	125,	0,
chr3R	25055050	25055248	Dvir_CRM_1302	964	+	25055050	25055248	0	8	18,24,26,23,5,5,30,33,	0,18,42,68,92,104,112,165,
chr3R	25079680	25080285	Dvir_CRM_1304	896	+	25079680	25080285	0	25	19,26,25,10,18,13,25,15,7,10,12,12,26,49,12,23,27,9,19,6,13,11,36,7,6,	0,19,50,75,91,109,132,158,179,210,241,258,271,304,355,370,401,428,437,456,466,479,490,530,599,
chr3R	25080900	25081079	Dvir_CRM_1305	800	+	25080900	25081079	0	8	7,38,16,16,20,13,49,20,	0,7,45,61,77,97,110,159,
chr3R	25083756	25084159	Dvir_CRM_1306	964	+	25083756	25084159	0	15	28,14,13,19,21,37,29,31,16,19,22,10,18,20,19,	0,29,43,57,76,115,153,215,259,275,294,317,334,364,384,
chr3R	25085561	25085923	Dvir_CRM_1308	954	+	25085561	25085923	0	16	31,19,10,21,7,27,22,15,25,59,11,13,10,4,11,7,	0,33,53,63,99,128,173,198,220,247,306,317,330,340,344,355,
chr3R	25086123	25086262	Dvir_CRM_1309	970	+	25086123	25086262	0	5	24,13,10,28,55,	0,28,41,56,84,
chr3R	25088346	25088941	Dvir_CRM_1310	966	+	25088346	25088941	0	22	24,24,20,14,34,36,5,15,9,20,28,9,24,36,11,34,13,5,48,9,38,56,	0,26,51,71,85,119,157,185,220,232,252,294,304,328,372,383,420,436,444,492,501,539,
chr3R	25090409	25090583	Dvir_CRM_1311	800	+	25090409	25090583	0	8	7,14,21,12,13,53,14,6,	0,7,24,45,57,70,130,168,
chr3R	25093974	25094220	Dvir_CRM_1312	980	+	25093974	25094220	0	8	24,17,14,27,48,30,15,11,	0,40,91,107,135,183,213,235,
chr3R	25094753	25094950	Dvir_CRM_1313	906	+	25094753	25094950	0	8	29,9,27,59,22,10,23,11,	0,29,39,70,129,151,161,186,
chr3R	25095556	25095680	Dvir_CRM_1314	720	+	25095556	25095680	0	7	21,25,9,8,35,21,2,	0,21,46,55,64,99,122,
chr3R	25102340	25102603	Dvir_CRM_1315	970	+	25102340	25102603	0	11	1,12,24,26,27,23,35,19,14,8,4,	0,4,17,42,68,103,126,203,228,242,259,
chr3R	25104198	25104378	Dvir_CRM_1316	976	+	25104198	25104378	0	5	54,75,9,7,21,	0,64,139,148,159,
chr3R	25106989	25107228	Dvir_CRM_1317	1000	+	25106989	25107228	0	5	9,34,54,65,39,	0,10,74,134,200,
chr3R	25111480	25111944	Dvir_CRM_1318	974	+	25111480	25111944	0	20	14,17,13,18,25,12,16,22,12,7,8,18,34,11,35,5,33,36,8,30,	0,16,39,62,81,111,125,152,177,192,199,210,237,271,282,317,322,369,413,434,
chr3R	25113368	25114156	Dvir_CRM_1319	954	+	25113368	25114156	0	18	13,68,7,48,22,15,24,16,14,26,20,18,29,7,7,43,11,29,	0,22,90,97,446,468,485,509,525,580,607,627,646,681,688,705,748,759,
chr3R	25115001	25115167	Dvir_CRM_1320	872	+	25115001	25115167	0	8	29,8,15,3,55,39,4,3,	0,35,43,62,65,120,159,163,
chr3R	25115390	25115692	Dvir_CRM_1321	864	+	25115390	25115692	0	13	9,13,11,15,24,33,18,19,42,10,21,60,2,	0,9,22,33,50,74,109,127,146,209,219,240,300,
chr3R	25117235	25117343	Dvir_CRM_1322	684	+	25117235	25117343	0	5	5,24,15,20,43,	0,5,29,45,65,
chr3R	25118025	25118239	Dvir_CRM_1323	764	+	25118025	25118239	0	10	8,40,13,5,9,4,11,16,26,12,	0,12,52,65,70,79,83,99,119,202,
chr3R	25119406	25119635	Dvir_CRM_1324	958	+	25119406	25119635	0	9	11,20,15,28,18,28,5,25,35,	0,11,33,77,116,136,164,169,194,
chr3R	25127315	25127615	Dvir_CRM_1326	952	+	25127315	25127615	0	11	41,15,27,36,19,11,4,33,10,30,18,	0,41,65,92,128,147,163,188,242,252,282,
chr3R	25128263	25128507	Dvir_CRM_1327	980	+	25128263	25128507	0	8	1,48,9,33,32,43,8,23,	0,3,51,63,96,140,210,221,
chr3R	25129882	25130088	Dvir_CRM_1328	980	+	25129882	25130088	0	9	14,45,15,31,25,3,25,14,15,	0,15,65,83,117,142,149,177,191,
chr3R	25131033	25131487	Dvir_CRM_1329	910	+	25131033	25131487	0	17	35,17,35,29,18,21,21,54,31,11,6,21,31,48,6,18,18,	0,35,52,92,122,142,163,184,244,276,287,294,333,364,412,418,436,
chr3R	25131990	25132226	Dvir_CRM_1330	960	+	25131990	25132226	0	11	54,16,13,26,24,6,6,25,5,8,13,	0,54,73,94,128,154,160,168,193,198,223,
chr3R	25132595	25132718	Dvir_CRM_1331	966	+	25132595	25132718	0	6	27,13,26,20,8,21,	0,27,42,73,94,102,
chr3R	25133168	25133353	Dvir_CRM_1332	840	+	25133168	25133353	0	7	13,20,12,13,52,36,16,	0,13,33,45,58,133,169,
chr3R	25134432	25134870	Dvir_CRM_1333	848	+	25134432	25134870	0	19	28,30,24,8,51,16,11,29,8,14,14,23,13,21,33,30,8,8,8,	0,29,115,140,148,199,215,226,255,263,279,293,316,329,350,383,414,422,430,
chr3R	25135103	25135299	Dvir_CRM_1334	826	+	25135103	25135299	0	9	34,13,22,13,29,14,11,32,26,	0,35,48,70,83,113,127,138,170,
chr3R	25138166	25138235	Dvir_CRM_1335	940	+	25138166	25138235	0	4	21,25,6,13,	0,21,46,56,
chr3R	25144829	25144979	Dvir_CRM_1337	776	+	25144829	25144979	0	5	18,11,36,57,11,	0,18,46,82,139,
chr3R	25145269	25145334	Dvir_CRM_1338	724	+	25145269	25145334	0	3	31,27,7,	0,31,58,
chr3R	25188387	25188554	Dvir_CRM_1339	868	+	25188387	25188554	0	5	40,33,38,20,35,	0,40,73,111,132,
chr3R	25202855	25203052	Dvir_CRM_1340	890	+	25202855	25203052	0	10	15,27,20,22,12,18,10,17,18,21,	0,17,44,67,98,110,131,141,158,176,
chr3R	25258931	25259134	Dvir_CRM_1341	990	+	25258931	25259134	0	7	13,50,15,75,12,22,3,	0,13,66,82,163,177,200,
chr3R	25282958	25283282	Dvir_CRM_1342	952	+	25282958	25283282	0	17	6,5,13,22,30,9,12,14,16,22,14,17,11,35,18,19,23,	0,6,11,24,47,79,89,111,127,149,171,190,214,225,260,278,301,
chr3R	25283970	25284100	Dvir_CRM_1343	814	+	25283970	25284100	0	5	34,22,11,27,24,	0,34,56,67,106,
chr3R	25284468	25284988	Dvir_CRM_1344	956	+	25284468	25284988	0	11	6,15,50,14,8,32,12,39,26,27,32,	0,6,272,322,336,344,380,393,433,459,488,
chr3R	17823087	17823186	Dvir_CRM_1345	776	-	17823087	17823186	0	4	47,11,12,28,	0,48,59,71,
chr3R	20047571	20047862	Dvir_CRM_1350	968	-	20047571	20047862	0	14	23,17,6,24,25,32,6,10,19,6,10,9,21,37,	0,43,62,77,104,129,163,169,179,200,211,223,233,254,
chr3R	20045259	20045438	Dvir_CRM_1351	878	-	20045259	20045438	0	4	8,23,21,126,	0,9,32,53,
chr3R	20040105	20040336	Dvir_CRM_1352	942	-	20040105	20040336	0	8	9,29,13,37,15,34,6,25,	0,10,39,52,89,104,196,206,
chr3R	20019618	20019705	Dvir_CRM_1353	886	-	20019618	20019705	0	2	83,4,	0,83,
chr3R	20019115	20019199	Dvir_CRM_1354	976	-	20019115	20019199	0	3	15,57,11,	0,16,73,
chr3R	20012157	20012271	Dvir_CRM_1355	948	-	20012157	20012271	0	3	28,9,75,	0,30,39,
chr3R	20001378	20001540	Dvir_CRM_1356	820	-	20001378	20001540	0	8	14,23,11,32,9,14,32,20,	0,19,43,55,87,96,110,142,
chr3R	19995135	19995336	Dvir_CRM_1357	836	-	19995135	19995336	0	11	1,6,16,21,16,26,7,8,30,37,14,	0,3,12,35,56,72,105,112,120,150,187,
chr3R	19989659	19989865	Dvir_CRM_1358	802	-	19989659	19989865	0	12	22,4,21,31,9,34,8,18,28,9,11,6,	0,22,26,48,79,88,122,130,148,180,189,200,
chr3R	19989134	19989318	Dvir_CRM_1359	846	-	19989134	19989318	0	8	42,37,22,4,25,20,8,23,	0,42,79,101,105,130,153,161,
chr3R	19987182	19987246	Dvir_CRM_1360	1000	-	19987182	19987246	0	3	20,10,31,	0,21,33,
chr3R	19977789	19978141	Dvir_CRM_1361	978	-	19977789	19978141	0	11	29,12,13,25,38,28,31,42,26,10,3,	0,29,50,84,127,165,196,227,287,331,349,
chr3R	19974590	19974645	Dvir_CRM_1362	710	-	19974590	19974645	0	2	33,22,	0,33,
chr3R	19969974	19970107	Dvir_CRM_1363	754	-	19969974	19970107	0	7	17,23,14,16,20,35,5,	0,17,40,57,73,93,128,
chr3R	19960476	19960655	Dvir_CRM_1364	818	-	19960476	19960655	0	8	9,13,18,6,76,14,20,19,	0,12,25,43,49,126,140,160,
chr3R	19934797	19934863	Dvir_CRM_1367	966	-	19934797	19934863	0	3	17,19,22,	0,17,44,
chr3R	19931931	19932475	Dvir_CRM_1368	968	-	19931931	19932475	0	24	8,18,7,6,13,15,24,52,17,11,13,13,16,27,8,13,25,23,24,13,29,9,9,30,	0,8,26,33,40,53,68,92,146,164,181,199,212,246,281,297,319,355,379,424,445,480,503,514,
chr3R	19931118	19931354	Dvir_CRM_1369	882	-	19931118	19931354	0	12	14,19,11,6,27,14,10,18,21,35,29,16,	0,23,43,54,60,88,102,112,134,156,191,220,
chr3R	19884377	19884575	Dvir_CRM_1373	950	-	19884377	19884575	0	2	190,8,	0,190,
chr3R	8328103	8328255	Dvir_CRM_1374	986	-	8328103	8328255	0	5	28,31,43,9,30,	0,31,66,109,122,
chr3R	19883011	19883172	Dvir_CRM_1375	938	-	19883011	19883172	0	5	65,32,38,12,12,	0,65,97,137,149,
chr3R	19873896	19874092	Dvir_CRM_1376	918	-	19873896	19874092	0	5	22,33,50,15,75,	0,23,56,106,121,
chr3R	19872298	19872792	Dvir_CRM_1377	920	-	19872298	19872792	0	16	6,9,15,17,57,22,17,35,38,24,82,8,40,43,24,5,	0,6,15,68,85,145,167,185,220,258,282,365,379,421,464,489,
chr3R	12906591	12907089	Dvir_CRM_1378	942	+	12906591	12907089	0	21	16,30,17,40,16,17,20,13,25,13,9,11,19,24,44,13,12,19,30,10,5,	0,16,48,111,153,170,187,207,220,245,258,267,278,297,321,380,408,420,446,483,493,
chr3R	14600294	14600548	Dvir_CRM_1380	968	+	14600294	14600548	0	10	14,14,8,9,29,20,34,22,26,6,	0,23,38,46,59,110,140,178,200,248,
chr3R	14674640	14674936	Dvir_CRM_1382	986	+	14674640	14674936	0	9	36,15,43,14,27,51,9,42,23,	0,36,55,100,116,164,216,231,273,
chr3R	14739613	14739774	Dvir_CRM_1384	784	+	14739613	14739774	0	8	11,23,10,7,40,7,29,20,	0,19,48,58,65,105,112,141,
chr3R	14748996	14749248	Dvir_CRM_1385	850	+	14748996	14749248	0	9	1,11,33,31,17,23,8,115,12,	0,1,12,45,76,93,116,125,240,
chr3R	14749584	14749844	Dvir_CRM_1386	918	+	14749584	14749844	0	10	26,20,7,24,23,43,36,17,44,2,	0,26,50,57,86,111,161,197,214,258,
chr3R	14750156	14750356	Dvir_CRM_1387	830	+	14750156	14750356	0	2	31,4,	0,196,
chr3R	14753087	14753688	Dvir_CRM_1388	992	+	14753087	14753688	0	16	21,32,37,16,30,140,17,17,26,23,18,6,20,28,26,13,	0,23,55,98,124,156,296,326,347,402,427,459,479,524,560,588,
chr3R	163300	163505	Dvir_CRM_1390	946	+	163300	163505	0	10	34,19,29,10,13,35,7,6,19,11,	0,34,61,94,104,124,159,166,175,194,
chr3R	166067	166436	Dvir_CRM_1391	842	+	166067	166436	0	17	2,27,32,32,14,12,59,15,11,26,20,24,14,6,10,10,51,	0,2,29,61,93,107,123,182,197,208,234,254,278,292,298,308,318,
chr3R	166899	167072	Dvir_CRM_1392	840	+	166899	167072	0	5	16,5,81,48,23,	0,16,21,102,150,
chr3R	172349	172702	Dvir_CRM_1393	982	+	172349	172702	0	11	48,24,11,6,41,27,38,21,50,13,22,	0,48,77,93,107,164,193,231,262,312,331,
chr3R	174372	174582	Dvir_CRM_1394	990	+	174372	174582	0	5	101,15,19,27,32,	0,104,126,151,178,
chr3R	176244	176387	Dvir_CRM_1395	728	+	176244	176387	0	11	11,6,8,20,9,24,11,13,21,13,3,	0,12,18,26,46,55,79,92,106,127,140,
chr3R	22542979	22543071	Dvir_CRM_1396	1000	-	22542979	22543071	0	3	25,27,24,	0,33,68,
chr3R	22540326	22540478	Dvir_CRM_1397	766	-	22540326	22540478	0	9	12,11,8,12,49,13,7,29,4,	0,12,23,31,43,92,107,116,148,
chr3R	22382681	22382882	Dvir_CRM_1398	990	-	22382681	22382882	0	6	56,16,56,24,6,21,	0,59,77,133,171,180,
chr3R	22371808	22372044	Dvir_CRM_1399	980	-	22371808	22372044	0	7	2,29,87,24,33,9,7,	0,14,56,157,181,220,229,
chr3R	22367615	22367787	Dvir_CRM_1400	976	-	22367615	22367787	0	6	6,40,21,15,21,56,	0,6,51,72,92,116,
chr3R	22366680	22366903	Dvir_CRM_1401	874	-	22366680	22366903	0	11	4,29,14,13,16,54,16,17,11,19,12,	0,9,38,52,66,82,144,160,177,192,211,
chr3R	22362888	22363313	Dvir_CRM_1402	874	-	22362888	22363313	0	15	40,16,26,8,62,16,8,18,26,27,44,42,43,16,20,	0,42,58,92,100,165,181,189,207,233,260,304,346,389,405,
chr3R	22362582	22362702	Dvir_CRM_1403	768	-	22362582	22362702	0	3	56,19,45,	0,56,75,
chr3R	430077	430140	Dvir_CRM_1404	1000	+	430077	430140	0	2	42,18,	0,45,
chr3R	24207607	24207808	Dvir_CRM_1405	970	+	24207607	24207808	0	5	39,37,22,79,12,	0,39,88,110,189,
chr3R	24221290	24221487	Dvir_CRM_1406	904	+	24221290	24221487	0	7	20,27,27,12,49,21,29,	0,28,55,82,94,147,168,
chr3R	24352193	24352394	Dvir_CRM_1407	1000	+	24352193	24352394	0	1	201,	0,
chr3R	24358711	24358895	Dvir_CRM_1408	864	+	24358711	24358895	0	6	14,32,71,27,24,7,	0,14,52,123,150,177,
chr3R	24359609	24360035	Dvir_CRM_1409	960	+	24359609	24360035	0	16	13,11,19,19,47,78,17,10,16,14,13,57,14,39,19,1,	0,14,25,58,77,124,202,219,241,263,277,291,348,362,402,425,
chr3R	24363025	24363212	Dvir_CRM_1410	872	+	24363025	24363212	0	7	17,15,13,74,16,7,14,	0,17,34,64,139,162,173,
chr3R	24363606	24363820	Dvir_CRM_1411	968	+	24363606	24363820	0	11	5,13,13,42,11,5,11,22,20,24,17,	0,10,26,39,95,109,115,130,152,172,197,
chr3R	24365320	24365615	Dvir_CRM_1413	940	+	24365320	24365615	0	12	19,12,31,28,10,10,17,78,24,8,20,9,	0,42,58,91,119,129,139,156,234,258,266,286,
chr3R	24366587	24367033	Dvir_CRM_1414	918	+	24366587	24367033	0	20	13,7,15,50,7,10,11,12,19,12,30,19,22,65,27,19,12,37,11,10,	0,15,27,53,103,110,124,140,152,173,186,216,235,258,323,351,370,383,424,436,
chr3R	24372915	24373366	Dvir_CRM_1415	892	+	24372915	24373366	0	15	9,18,51,8,39,13,10,31,76,37,14,14,24,9,52,	0,9,31,82,90,129,142,152,183,265,311,332,362,386,399,
chr3R	24373805	24374094	Dvir_CRM_1416	952	+	24373805	24374094	0	12	6,34,35,7,9,16,8,17,19,33,13,6,	0,6,45,80,87,98,114,124,151,233,270,283,
chr3R	24374480	24374679	Dvir_CRM_1417	990	+	24374480	24374679	0	5	10,44,43,30,57,	0,16,68,111,142,
chr3R	24377810	24377985	Dvir_CRM_1418	872	+	24377810	24377985	0	5	60,20,5,75,10,	0,60,80,90,165,
chr3R	24379594	24379938	Dvir_CRM_1419	852	+	24379594	24379938	0	11	17,58,8,57,10,13,25,28,13,29,37,	0,17,75,83,140,187,200,225,260,278,307,
chr3R	24381121	24381333	Dvir_CRM_1420	876	+	24381121	24381333	0	7	38,34,15,80,11,11,20,	0,38,73,88,168,179,192,
chr3R	24382421	24382665	Dvir_CRM_1421	990	+	24382421	24382665	0	10	18,24,15,31,37,15,4,19,22,8,	0,21,56,74,105,148,179,189,213,236,
chr3R	24393599	24393896	Dvir_CRM_1422	966	+	24393599	24393896	0	11	12,29,13,14,34,38,13,9,15,9,46,	0,12,44,67,83,117,195,208,217,239,251,
chr3R	24395957	24396153	Dvir_CRM_1423	988	+	24395957	24396153	0	3	20,36,95,	0,20,101,
chr3R	24400805	24400922	Dvir_CRM_1424	682	+	24400805	24400922	0	7	8,5,10,38,18,6,28,	0,8,17,27,65,83,89,
chr3R	24405894	24406051	Dvir_CRM_1425	756	+	24405894	24406051	0	11	24,14,24,5,13,19,6,15,12,10,13,	0,24,39,63,68,81,100,106,121,133,144,
chr3R	24411127	24411267	Dvir_CRM_1426	914	+	24411127	24411267	0	5	8,71,22,28,8,	0,8,81,104,132,
chr3R	24422263	24422365	Dvir_CRM_1427	816	+	24422263	24422365	0	5	32,17,26,5,17,	0,32,51,79,85,
chr3R	17604027	17604271	Dvir_CRM_1429	870	+	17604027	17604271	0	5	12,11,18,6,197,	0,12,23,41,47,
chr3R	17608401	17608530	Dvir_CRM_1430	712	+	17608401	17608530	0	8	27,15,22,14,15,8,17,7,	0,30,45,67,81,96,105,122,
chr3R	17628906	17629049	Dvir_CRM_1431	800	+	17628906	17629049	0	8	21,13,23,19,23,15,18,8,	0,21,34,58,78,101,116,135,
chr3R	17648347	17648537	Dvir_CRM_1432	848	+	17648347	17648537	0	9	12,43,17,12,26,24,27,20,1,	0,15,58,77,90,116,142,169,189,
chr3R	17653695	17653937	Dvir_CRM_1434	982	+	17653695	17653937	0	8	9,19,17,69,50,12,6,38,	0,25,45,62,131,184,197,204,
chr3R	17654157	17654410	Dvir_CRM_1435	980	+	17654157	17654410	0	9	36,9,19,12,7,38,26,18,25,	0,36,45,65,79,89,155,208,228,
chr3R	17654592	17655284	Dvir_CRM_1436	948	+	17654592	17655284	0	19	21,15,12,3,4,19,18,31,18,15,53,38,25,10,20,54,15,45,5,	0,272,287,301,306,311,330,348,379,398,413,475,513,538,548,568,622,637,687,
chr3R	17660208	17660412	Dvir_CRM_1437	980	+	17660208	17660412	0	6	52,27,20,37,41,8,	0,62,95,115,152,196,
chr3R	17662516	17662750	Dvir_CRM_1438	980	+	17662516	17662750	0	7	25,33,23,26,12,66,11,	0,35,81,104,143,155,223,
chr3R	17675039	17675332	Dvir_CRM_1439	978	+	17675039	17675332	0	9	14,19,78,40,20,42,6,19,22,	0,15,37,115,155,175,219,227,271,
chr3R	17675623	17675852	Dvir_CRM_1440	954	+	17675623	17675852	0	9	3,13,46,5,50,18,8,24,5,	0,3,16,89,113,163,181,196,224,
chr3R	17679598	17679772	Dvir_CRM_1441	720	+	17679598	17679772	0	11	6,7,11,5,35,16,25,15,5,21,18,	0,6,13,24,29,64,80,105,120,125,156,
chr3L	2519185	2519363	Dvir_CRM_1442	988	-	2519185	2519363	0	6	13,18,25,24,49,27,	0,17,36,61,87,151,
chr3R	17682982	17683785	Dvir_CRM_1443	982	+	17682982	17683785	0	5	31,21,15,9,28,	0,33,55,752,775,
chr3R	17684241	17684952	Dvir_CRM_1444	932	+	17684241	17684952	0	13	1,72,18,20,41,14,17,16,4,21,12,12,10,	0,26,98,534,557,605,619,636,652,656,677,689,701,
chr3R	17688456	17689253	Dvir_CRM_1445	976	+	17688456	17689253	0	23	6,39,26,8,12,15,6,54,14,18,27,11,31,21,28,57,46,24,36,27,36,13,20,	0,12,55,83,116,128,151,162,216,230,255,319,337,377,398,426,530,598,622,689,723,759,777,
chr3R	1686174	1686350	Dvir_CRM_1446	812	+	1686174	1686350	0	9	14,21,9,10,6,15,48,36,10,	0,17,42,51,61,67,82,130,166,
chr3R	54321	54397	Dvir_CRM_1447	1000	-	54321	54397	0	2	48,27,	0,49,
chr3R	8481785	8481959	Dvir_CRM_1449	848	-	8481785	8481959	0	6	24,34,23,35,25,29,	0,24,59,82,120,145,
chr3R	8480069	8480293	Dvir_CRM_1450	968	-	8480069	8480293	0	8	25,22,35,16,15,33,25,14,	0,25,47,85,106,150,185,210,
chr3R	8479386	8479533	Dvir_CRM_1451	738	-	8479386	8479533	0	9	1,16,7,22,11,17,13,32,18,	0,1,23,30,52,63,84,97,129,
chr3R	8475364	8475652	Dvir_CRM_1452	984	-	8475364	8475652	0	9	9,23,88,10,38,3,38,15,13,	0,15,41,131,141,207,212,260,275,
chr3R	8474799	8475073	Dvir_CRM_1453	978	-	8474799	8475073	0	9	11,72,10,32,46,14,39,22,5,	0,19,91,107,141,187,205,244,269,
chr3R	8473099	8474142	Dvir_CRM_1454	954	-	8473099	8474142	0	43	29,31,5,30,15,14,8,35,11,23,19,10,13,9,23,43,6,30,34,15,5,14,23,53,13,12,61,13,16,9,47,6,5,23,25,22,14,10,11,6,10,17,5,	0,29,64,77,120,142,175,223,261,276,299,318,328,341,350,373,434,449,479,513,528,533,547,572,625,638,652,714,733,753,766,831,863,879,909,944,967,981,994,1005,1011,1021,1038,
chr3R	8472131	8472378	Dvir_CRM_1456	840	-	8472131	8472378	0	10	6,24,11,11,51,13,14,45,15,46,	0,16,40,52,63,114,127,141,186,201,
chr3R	8469443	8469597	Dvir_CRM_1458	804	-	8469443	8469597	0	6	10,25,27,68,5,18,	0,11,36,63,131,136,
chr3R	8456388	8456581	Dvir_CRM_1459	1000	-	8456388	8456581	0	4	15,18,106,44,	0,17,38,149,
chr3R	8453903	8454063	Dvir_CRM_1460	788	-	8453903	8454063	0	3	21,93,8,	0,59,152,
chr3R	8453399	8453594	Dvir_CRM_1461	988	-	8453399	8453594	0	6	70,22,10,14,12,26,	0,74,108,124,138,169,
chr3R	8452333	8452589	Dvir_CRM_1462	966	-	8452333	8452589	0	9	33,9,19,7,50,16,35,34,29,	0,33,42,67,74,139,157,192,227,
chr2R	11740330	11740534	Dvir_CRM_1463	990	-	11740330	11740534	0	5	28,14,132,18,1,	0,33,52,184,203,
chr2R	11723458	11723645	Dvir_CRM_1466_2	986	-	11723458	11723645	0	8	13,17,56,12,11,6,20,2,	0,20,54,119,137,148,157,185,
chr2L	12086674	12086746	Dvir_CRM_1466_1	1000	-	12086674	12086746	0	2	5,55,	0,17,
chr2R	11722522	11722868	Dvir_CRM_1467	1000	-	11722522	11722868	0	13	21,12,41,11,4,10,31,37,26,6,24,15,30,	0,24,58,104,116,121,144,177,227,256,265,300,316,
chr2R	11714897	11715077	Dvir_CRM_1468	856	-	11714897	11715077	0	5	36,10,28,62,44,	0,36,46,74,136,
chr2R	6977315	6977626	Dvir_CRM_1473	976	-	6977315	6977626	0	13	29,9,19,22,33,25,10,20,11,13,19,7,33,	0,29,41,81,110,152,182,197,224,236,252,271,278,
chr2R	6960027	6960267	Dvir_CRM_1474	866	-	6960027	6960267	0	9	21,10,24,50,32,46,5,23,25,	0,23,33,57,107,139,185,191,215,
chr2R	6890933	6891187	Dvir_CRM_1475	990	+	6890933	6891187	0	9	4,6,30,16,54,22,12,21,28,	0,11,21,51,72,148,177,193,226,
chr2R	8402933	8403020	Dvir_CRM_1476	818	-	8402933	8403020	0	2	83,4,	0,83,
chr2R	8356139	8356294	Dvir_CRM_1477	986	-	8356139	8356294	0	4	30,14,27,66,	0,36,62,89,
chr2R	5080608	5080849	Dvir_CRM_1478	942	+	5080608	5080849	0	10	12,19,9,51,10,28,24,30,7,12,	0,12,37,46,124,134,162,186,222,229,
chr2R	5082542	5082724	Dvir_CRM_1479	782	+	5082542	5082724	0	11	18,21,14,33,7,7,13,6,9,26,11,	0,19,51,65,98,105,112,125,131,145,171,
chr2R	5085117	5085267	Dvir_CRM_1480	826	+	5085117	5085267	0	5	16,13,36,16,68,	0,17,30,66,82,
chr2R	5290361	5290555	Dvir_CRM_1481	966	+	5290361	5290555	0	8	21,4,11,14,7,56,20,42,	0,21,25,36,52,60,121,152,
chr2R	5291543	5291664	Dvir_CRM_1482	700	+	5291543	5291664	0	7	26,9,11,20,24,9,21,	0,26,35,46,67,91,100,
chr2R	5292118	5292263	Dvir_CRM_1483	726	+	5292118	5292263	0	6	18,12,33,24,8,21,	0,18,35,73,114,124,
chr2R	5293388	5293615	Dvir_CRM_1485	964	+	5293388	5293615	0	10	4,34,16,17,10,41,15,65,5,4,	0,5,39,62,81,96,137,153,218,223,
chr2R	5294324	5294541	Dvir_CRM_1487	878	+	5294324	5294541	0	9	57,15,35,10,7,39,14,4,15,	0,57,72,107,117,124,167,183,202,
chr2R	5301808	5301877	Dvir_CRM_1489	1000	+	5301808	5301877	0	3	13,12,39,	0,17,30,
chr2R	19634214	19634400	Dvir_CRM_1490	966	-	19634214	19634400	0	6	30,19,49,35,21,18,	0,38,63,112,147,168,
chr2R	19627072	19627331	Dvir_CRM_1492	748	-	19627072	19627331	0	11	5,6,6,16,37,7,31,7,8,26,1,	0,5,11,17,33,74,92,123,130,138,258,
chr2R	19601348	19601467	Dvir_CRM_1494	898	-	19601348	19601467	0	6	12,18,26,15,38,8,	0,12,30,57,72,111,
chr2R	19596912	19597002	Dvir_CRM_1495	888	-	19596912	19597002	0	3	19,13,57,	0,20,33,
chr2R	19594479	19594643	Dvir_CRM_1496	782	-	19594479	19594643	0	8	16,14,26,27,46,6,12,17,	0,16,30,56,83,129,135,147,
chr2R	13616069	13616247	Dvir_CRM_1500	832	-	13616069	13616247	0	9	5,20,18,19,21,9,32,16,26,	0,5,33,51,71,92,101,136,152,
chr2R	13614405	13614487	Dvir_CRM_1501	742	-	13614405	13614487	0	5	24,10,16,21,6,	0,24,34,50,76,
chr2R	7872874	7873485	Dvir_CRM_1502	956	-	7872874	7873485	0	5	55,28,32,14,2,	0,55,558,590,609,
chr2R	7872192	7872440	Dvir_CRM_1503	974	-	7872192	7872440	0	7	30,19,10,12,20,8,118,	0,48,77,90,102,122,130,
chr2R	7858088	7858238	Dvir_CRM_1504	758	-	7858088	7858238	0	10	4,7,12,11,18,7,40,8,10,23,	0,4,11,23,35,53,62,103,117,127,
chr2R	7814167	7814404	Dvir_CRM_1506	990	-	7814167	7814404	0	8	13,19,56,37,20,25,20,9,	0,13,36,101,154,178,204,228,
chr2R	7811975	7812151	Dvir_CRM_1507	914	-	7811975	7812151	0	6	11,28,20,14,65,24,	0,20,48,69,83,152,
chr2R	7787197	7787305	Dvir_CRM_1508	636	-	7787197	7787305	0	9	2,8,14,8,25,14,15,9,9,	0,3,14,28,36,61,75,90,99,
chr2R	7780407	7780860	Dvir_CRM_1509	886	-	7780407	7780860	0	17	29,46,28,26,12,55,79,11,9,26,9,29,17,13,15,6,5,	0,45,93,121,147,159,214,296,307,316,342,351,383,400,426,442,448,
chr2R	7778424	7779677	Dvir_CRM_1510	964	-	7778424	7779677	0	7	27,36,22,26,19,63,25,	0,1041,1085,1120,1146,1165,1228,
chr2R	7772942	7773610	Dvir_CRM_1511	962	-	7772942	7773610	0	12	9,21,8,23,42,9,19,54,7,32,17,10,	0,26,59,69,98,141,150,169,598,605,641,658,
chr2R	1903114	1903200	Dvir_CRM_1512	1000	-	1903114	1903200	0	3	46,20,13,	0,50,73,
chr2R	1872734	1872926	Dvir_CRM_1514	792	-	1872734	1872926	0	8	49,30,25,5,28,17,25,13,	0,49,79,104,109,137,154,179,
chr3R	24843821	24843935	Dvir_CRM_1515	790	+	24843821	24843935	0	3	27,18,69,	0,27,45,
chr2R	1869730	1869864	Dvir_CRM_1516	596	-	1869730	1869864	0	6	16,35,11,15,14,8,	0,16,52,97,112,126,
chr2R	1806405	1806906	Dvir_CRM_1518	894	-	1806405	1806906	0	18	19,15,13,16,30,20,14,31,92,38,31,14,21,36,54,7,13,1,	0,19,34,47,65,95,115,130,187,280,318,354,368,389,426,480,487,500,
chr2R	1648425	1648479	Dvir_CRM_1524	1000	-	1648425	1648479	0	1	54,	0,
chr2R	3819758	3819996	Dvir_CRM_1525	964	-	3819758	3819996	0	10	70,6,36,6,9,14,15,15,21,19,	0,70,76,115,124,133,153,172,198,219,
chr2R	3804803	3804957	Dvir_CRM_1526	944	-	3804803	3804957	0	6	12,22,29,9,27,41,	0,12,34,63,72,113,
chr2R	3804454	3804546	Dvir_CRM_1527	950	-	3804454	3804546	0	5	24,21,14,6,15,	0,25,57,71,77,
chr2R	3803436	3803639	Dvir_CRM_1528	980	-	3803436	3803639	0	6	41,80,27,22,8,12,	0,41,129,156,181,191,
chr2R	3783611	3783750	Dvir_CRM_1530	950	+	3783611	3783750	0	7	24,23,22,9,8,16,17,	0,24,57,86,95,103,122,
chr2R	3773776	3773965	Dvir_CRM_1532	870	-	3773776	3773965	0	7	3,5,44,23,53,41,15,	0,3,9,53,80,133,174,
chr2R	3765395	3765562	Dvir_CRM_1533	862	-	3765395	3765562	0	7	13,45,38,5,8,7,43,	0,15,61,99,104,112,124,
chr2R	7106752	7106914	Dvir_CRM_1534	802	-	7106752	7106914	0	8	14,34,18,26,11,16,22,10,	0,14,52,72,98,109,125,152,
chr2R	7090244	7091277	Dvir_CRM_1535	944	-	7090244	7091277	0	33	1,25,15,8,43,10,17,39,16,36,18,11,16,35,18,17,43,6,14,24,4,8,32,19,30,9,10,50,42,28,26,18,12,	0,1,26,41,49,92,102,119,158,174,210,449,464,492,527,550,567,610,619,633,657,661,669,701,720,776,786,796,856,904,933,992,1021,
chr2R	7086330	7087421	Dvir_CRM_1536	938	-	7086330	7087421	0	35	5,10,39,29,15,22,20,27,6,8,50,25,15,16,25,16,15,34,44,12,16,46,45,10,11,13,18,5,15,16,24,9,22,28,14,	0,5,15,55,84,99,121,141,168,174,182,232,259,274,290,318,335,350,384,429,441,457,835,881,892,903,916,939,944,961,977,1013,1022,1049,1077,
chr2R	7084496	7085717	Dvir_CRM_1537	962	-	7084496	7085717	0	11	60,8,20,19,19,16,28,52,36,40,12,	0,61,69,92,111,131,147,1078,1130,1166,1209,
chr2R	7082658	7083803	Dvir_CRM_1538	974	-	7082658	7083803	0	27	13,67,11,18,17,23,22,10,25,37,33,30,92,14,32,19,13,46,16,20,17,10,7,28,32,3,2,	0,20,119,134,152,173,200,225,279,312,349,696,734,834,851,884,903,917,997,1013,1033,1050,1060,1067,1095,1138,1143,
chr2R	7079132	7079404	Dvir_CRM_1540_2	992	-	7079132	7079404	0	11	35,11,8,13,43,4,30,10,9,40,25,	0,47,60,72,86,130,138,176,194,207,247,
chr3R	22947935	22948034	Dvir_CRM_1540_1	978	-	22947935	22948034	0	4	11,15,11,53,	0,16,35,46,
chr2R	7078391	7078470	Dvir_CRM_1541	672	-	7078391	7078470	0	3	35,36,8,	0,35,71,
chr2R	7070206	7070307	Dvir_CRM_1544	438	-	7070206	7070307	0	6	7,9,25,9,13,1,	0,7,16,41,50,100,
chr2R	7068177	7068271	Dvir_CRM_1545	810	-	7068177	7068271	0	3	8,41,45,	0,8,49,
chr2R	7061110	7061449	Dvir_CRM_1546	900	-	7061110	7061449	0	13	18,9,16,26,28,25,7,16,16,22,65,14,14,	0,19,37,53,79,113,138,145,161,177,199,277,325,
chr2R	7037421	7037683	Dvir_CRM_1547	964	-	7037421	7037683	0	10	17,22,39,5,19,17,44,4,19,31,	0,17,59,103,122,141,163,207,212,231,
chr2R	11698717	11698844	Dvir_CRM_1549_2	982	-	11698717	11698844	0	4	11,31,25,34,	0,31,62,93,
chr2R	11698861	11698968	Dvir_CRM_1549_1	1000	-	11698861	11698968	0	4	15,5,47,25,	0,20,27,82,
chr2R	11682739	11682929	Dvir_CRM_1550	892	-	11682739	11682929	0	6	51,31,13,29,23,35,	0,56,90,103,132,155,
chr2R	11643263	11643449	Dvir_CRM_1552	834	-	11643263	11643449	0	7	27,4,24,29,54,34,7,	0,32,38,62,91,145,179,
chr2R	11638291	11638779	Dvir_CRM_1553	906	-	11638291	11638779	0	19	40,33,17,11,18,7,6,29,28,28,6,18,39,21,72,14,35,12,11,	0,40,73,90,101,123,132,144,173,212,242,248,266,311,343,416,430,465,477,
chr2R	11632216	11632389	Dvir_CRM_1555	846	-	11632216	11632389	0	6	37,16,22,15,47,31,	0,37,53,76,95,142,
chr2R	11627032	11627104	Dvir_CRM_1556	968	-	11627032	11627104	0	3	38,15,7,	0,50,65,
chr2R	11622853	11623033	Dvir_CRM_1557	834	-	11622853	11623033	0	7	28,9,27,45,6,39,2,	0,50,61,88,133,139,178,
chr2R	5935676	5935889	Dvir_CRM_1562	990	+	5935676	5935889	0	5	11,29,18,124,9,	0,11,48,73,204,
chr2R	3376202	3378370	Dvir_CRM_1564	944	-	3376202	3378370	0	51	6,29,6,61,8,16,31,11,21,13,7,8,9,32,22,11,10,48,24,5,23,21,14,31,18,31,16,13,12,9,69,5,29,50,5,19,20,22,15,54,22,8,31,27,11,12,8,31,14,11,15,	0,14,43,49,113,122,140,172,183,205,218,225,233,242,274,296,307,320,983,1007,1018,1041,1062,1081,1115,1133,1173,1191,1204,1218,1230,1299,1308,1337,1387,1392,1843,1870,1892,1907,1961,1989,1997,2028,2055,2068,2083,2091,2128,2142,2153,
chr2R	3375501	3375794	Dvir_CRM_1565	906	-	3375501	3375794	0	11	29,12,19,11,54,37,16,36,20,5,33,	0,30,49,68,79,133,170,186,222,247,260,
chr2L	3197059	3197224	Dvir_CRM_1566	988	+	3197059	3197224	0	5	66,12,11,42,24,	0,69,85,99,141,
chr2R	3373781	3374070	Dvir_CRM_1567_2	934	-	3373781	3374070	0	13	11,20,21,34,8,14,31,23,24,12,8,8,23,	0,11,33,54,88,96,113,146,188,212,236,249,266,
chr2L	3197762	3197837	Dvir_CRM_1567_1	810	+	3197762	3197837	0	5	12,10,21,22,8,	0,12,22,45,67,
chr2R	3356614	3356753	Dvir_CRM_1570	800	-	3356614	3356753	0	3	121,12,6,	0,121,133,
chr2R	4994070	4994316	Dvir_CRM_1572	990	+	4994070	4994316	0	9	31,39,9,17,38,10,11,14,12,	0,37,80,90,125,184,200,220,234,
chr2R	5001352	5001523	Dvir_CRM_1574	822	+	5001352	5001523	0	7	3,28,9,6,49,21,52,	0,6,34,43,49,98,119,
chr2R	2855065	2855186	Dvir_CRM_1578	704	-	2855065	2855186	0	6	4,12,38,33,17,17,	0,4,16,54,87,104,
chr2R	2850030	2850322	Dvir_CRM_1580	892	-	2850030	2850322	0	7	36,18,43,12,26,38,30,	0,49,68,116,128,154,262,
chr2R	2848837	2848945	Dvir_CRM_1581_2	756	-	2848837	2848945	0	5	28,23,9,31,15,	0,28,53,62,93,
chr3L	19025065	19025177	Dvir_CRM_1581_1	962	-	19025065	19025177	0	5	8,58,20,7,12,	0,8,71,91,100,
chr2R	2838695	2838957	Dvir_CRM_1582	992	-	2838695	2838957	0	6	8,71,54,4,12,93,	0,19,93,150,154,169,
chr2R	2835331	2836802	Dvir_CRM_1583_2	932	-	2835331	2836802	0	4	10,13,22,13,	0,10,23,1458,
chr2R	2052545	2052677	Dvir_CRM_1583_1	774	-	2052545	2052677	0	6	50,15,6,20,12,29,	0,50,65,71,91,103,
chr2R	2810771	2810941	Dvir_CRM_1584	772	-	2810771	2810941	0	10	17,15,12,12,9,10,29,16,35,11,	0,17,32,44,59,68,78,107,124,159,
chr2R	2781189	2781323	Dvir_CRM_1586	894	-	2781189	2781323	0	5	46,22,11,10,43,	0,46,69,81,91,
chr2R	2765908	2766325	Dvir_CRM_1590	890	-	2765908	2766325	0	18	20,68,4,25,4,24,29,14,15,40,14,33,18,45,9,9,18,7,	0,21,89,93,124,133,157,186,201,220,260,274,307,325,374,383,392,410,
chr2R	2759288	2759804	Dvir_CRM_1592	908	-	2759288	2759804	0	20	15,12,48,17,24,14,20,29,19,44,22,25,17,6,44,51,28,32,6,20,	0,16,29,77,95,119,133,153,182,201,245,267,299,316,322,367,426,454,490,496,
chr2R	2758929	2759119	Dvir_CRM_1593	806	-	2758929	2759119	0	7	41,13,31,21,34,21,23,	0,47,60,91,112,146,167,
chr2R	2753930	2754095	Dvir_CRM_1594	858	-	2753930	2754095	0	5	35,46,8,41,24,	0,35,81,89,141,
chr2R	5078774	5078956	Dvir_CRM_1596	946	-	5078774	5078956	0	3	134,36,9,	0,134,173,
chr2R	5073308	5073441	Dvir_CRM_1598	708	-	5073308	5073441	0	7	36,22,7,13,16,21,15,	0,36,58,65,78,94,118,
chr2R	5048124	5048284	Dvir_CRM_1600	1000	-	5048124	5048284	0	1	160,	0,
chr2R	5032716	5032842	Dvir_CRM_1601	732	-	5032716	5032842	0	6	53,17,4,12,25,15,	0,53,70,74,86,111,
chr2R	5031387	5031627	Dvir_CRM_1602	970	-	5031387	5031627	0	9	19,17,30,12,27,21,14,45,4,	0,23,40,70,82,124,159,185,236,
chr2R	16864441	16864600	Dvir_CRM_1603	948	-	16864441	16864600	0	7	7,4,19,46,10,18,11,	0,21,25,44,90,122,148,
chr2R	16854432	16854539	Dvir_CRM_1604	1000	-	16854432	16854539	0	1	107,	0,
chr2R	16849884	16850058	Dvir_CRM_1605	848	-	16849884	16850058	0	6	1,13,31,55,29,42,	0,1,15,48,103,132,
chr2R	16849092	16849243	Dvir_CRM_1606	738	-	16849092	16849243	0	9	13,7,8,18,32,15,10,41,1,	0,13,20,28,46,78,93,103,150,
chr2R	16848404	16848666	Dvir_CRM_1607	942	-	16848404	16848666	0	11	36,10,13,5,18,28,11,26,9,10,5,	0,36,46,59,64,111,141,153,211,247,257,
chr2R	16840321	16840500	Dvir_CRM_1608	878	-	16840321	16840500	0	3	19,55,105,	0,19,74,
chr2R	16839079	16839176	Dvir_CRM_1609	646	-	16839079	16839176	0	6	6,33,6,29,19,3,	0,7,40,46,75,94,
chr2R	16836648	16836920	Dvir_CRM_1610	836	-	16836648	16836920	0	14	31,13,6,10,26,10,8,15,19,39,23,15,25,15,	0,31,44,50,60,96,106,114,130,150,189,213,228,257,
chr2R	16834077	16834255	Dvir_CRM_1611	764	-	16834077	16834255	0	9	15,14,19,9,10,19,31,10,8,	0,15,33,54,65,75,94,125,170,
chr2R	16831216	16831443	Dvir_CRM_1612	798	-	16831216	16831443	0	14	14,6,9,24,9,11,28,15,15,13,24,10,9,11,	0,18,33,56,80,89,101,129,145,160,173,197,207,216,
chr2R	16830380	16830820	Dvir_CRM_1613	958	-	16830380	16830820	0	18	38,21,36,9,24,9,20,33,24,12,34,39,13,25,6,14,5,8,	0,41,99,136,147,171,180,204,243,267,294,328,367,380,405,411,426,432,
chr2R	16828092	16828194	Dvir_CRM_1614	766	-	16828092	16828194	0	5	13,7,32,35,15,	0,13,20,52,87,
chr2R	16827087	16827346	Dvir_CRM_1615	990	-	16827087	16827346	0	5	71,20,14,21,55,	0,71,132,175,204,
chr2R	16822670	16822933	Dvir_CRM_1616	824	-	16822670	16822933	0	12	2,9,12,19,51,4,19,14,56,27,18,29,	0,2,11,23,42,93,97,116,133,189,216,234,
chr2R	16822259	16822475	Dvir_CRM_1617	914	-	16822259	16822475	0	7	48,9,57,12,9,31,40,	0,50,67,124,136,145,176,
chr2R	16818666	16818830	Dvir_CRM_1618	824	-	16818666	16818830	0	6	28,14,65,28,14,9,	0,28,43,108,136,155,
chr2R	16815436	16815675	Dvir_CRM_1619	980	-	16815436	16815675	0	11	7,6,46,32,14,8,9,41,14,5,10,	0,25,33,79,111,126,141,157,200,223,229,
chr2R	16813870	16814050	Dvir_CRM_1620	836	-	16813870	16814050	0	11	12,14,3,57,12,18,7,3,12,22,9,	0,16,30,33,90,103,121,130,136,148,171,
chr2R	16805613	16805791	Dvir_CRM_1621	860	-	16805613	16805791	0	7	10,23,33,10,21,44,14,	0,10,33,67,78,120,164,
chr2R	16804113	16804349	Dvir_CRM_1622	980	-	16804113	16804349	0	9	33,20,9,20,14,13,21,34,36,	0,35,55,64,91,117,137,159,200,
chr2R	16801717	16801893	Dvir_CRM_1623	794	-	16801717	16801893	0	5	59,21,20,30,5,	0,59,80,141,171,
chr2R	16798825	16799023	Dvir_CRM_1624	966	-	16798825	16799023	0	7	39,22,9,34,17,12,37,	0,39,62,71,105,141,161,
chr2R	16794783	16795390	Dvir_CRM_1625	908	-	16794783	16795390	0	24	45,14,11,8,42,23,16,36,9,9,6,45,21,36,17,7,51,28,17,11,14,33,9,5,	0,52,72,83,91,133,169,189,225,234,243,249,294,315,351,368,407,473,510,528,539,554,593,602,
chr2R	16791064	16791278	Dvir_CRM_1626	968	-	16791064	16791278	0	10	10,12,11,21,15,22,23,18,35,15,	0,17,30,49,83,98,121,146,164,199,
chr2R	16780838	16781001	Dvir_CRM_1627	764	-	16780838	16781001	0	9	18,33,10,28,8,16,6,3,30,	0,29,62,72,100,108,124,130,133,
chr3R	2488213	2488341	Dvir_CRM_1628	980	-	2488213	2488341	0	5	15,13,34,16,21,	0,15,45,84,107,
chr2R	16771880	16772082	Dvir_CRM_1629	952	-	16771880	16772082	0	9	16,11,10,11,50,23,10,17,15,	0,16,30,45,75,137,160,170,187,
chr2R	16758192	16758244	Dvir_CRM_1631	958	-	16758192	16758244	0	3	6,16,25,	0,11,27,
chr2R	16747233	16747487	Dvir_CRM_1632	1000	-	16747233	16747487	0	9	26,44,29,14,26,6,15,21,20,	0,31,77,116,131,158,170,192,234,
chr2R	16733698	16733793	Dvir_CRM_1633	978	-	16733698	16733793	0	4	12,27,14,32,	0,17,49,63,
chr2R	16726290	16726601	Dvir_CRM_1634	852	-	16726290	16726601	0	14	21,32,40,14,31,35,11,12,19,19,13,10,14,24,	0,21,53,93,110,152,187,198,210,229,249,263,273,287,
chr2R	16725161	16725339	Dvir_CRM_1635	786	-	16725161	16725339	0	8	2,4,66,15,24,29,18,19,	0,3,7,73,88,112,141,159,
chr2R	16723794	16724074	Dvir_CRM_1636	968	-	16723794	16724074	0	9	10,22,83,23,21,20,42,8,12,	0,10,46,133,156,177,202,244,268,
chr2R	16719375	16719517	Dvir_CRM_1638	712	-	16719375	16719517	0	8	1,11,16,29,15,25,24,17,	0,1,12,28,57,72,101,125,
chr2R	16553998	16554312	Dvir_CRM_1640	1000	-	16553998	16554312	0	12	13,10,11,11,10,36,9,22,17,31,8,23,	0,25,36,50,64,75,141,184,217,240,272,291,
chr2R	16553158	16553296	Dvir_CRM_1641	754	-	16553158	16553296	0	6	43,28,18,24,19,6,	0,43,71,89,113,132,
chr2R	16551973	16552174	Dvir_CRM_1643	1000	-	16551973	16552174	0	1	201,	0,
chr2R	16547937	16548199	Dvir_CRM_1644	966	-	16547937	16548199	0	7	75,29,13,17,34,34,27,	0,100,129,150,167,201,235,
chr2R	16533799	16534153	Dvir_CRM_1647	796	-	16533799	16534153	0	4	112,28,15,21,	0,112,140,333,
chr2R	16528094	16528451	Dvir_CRM_1648	972	-	16528094	16528451	0	14	14,22,11,42,16,29,12,17,9,11,8,9,12,2,	0,19,152,163,207,237,267,282,300,313,324,333,343,355,
chr2R	16491461	16492014	Dvir_CRM_1651	982	-	16491461	16492014	0	20	40,65,22,37,32,12,31,5,8,21,8,8,11,20,5,41,23,11,22,7,	0,40,106,128,173,214,227,259,268,278,301,318,330,342,375,381,422,445,479,546,
chr2R	16489583	16490563	Dvir_CRM_1652	976	-	16489583	16490563	0	8	52,24,25,22,6,81,23,8,	0,61,93,838,861,867,949,972,
chr2R	16488141	16488573	Dvir_CRM_1653	874	-	16488141	16488573	0	18	31,30,18,23,11,15,6,31,27,58,13,11,24,9,40,8,28,12,	0,32,62,80,106,118,133,139,170,210,283,300,311,335,344,384,392,420,
chr2R	16487708	16487907	Dvir_CRM_1654	846	-	16487708	16487907	0	11	5,7,17,22,5,57,20,13,10,8,17,	0,9,17,34,56,61,118,138,152,174,182,
chr2R	16486392	16487183	Dvir_CRM_1656	976	-	16486392	16487183	0	5	54,25,39,13,30,	0,676,701,745,761,
chr2R	16484536	16484767	Dvir_CRM_1658	968	-	16484536	16484767	0	8	39,15,12,48,13,19,9,26,	0,57,98,115,164,177,196,205,
chr2R	20770077	20770312	Dvir_CRM_1662	952	+	20770077	20770312	0	9	28,18,40,9,43,29,13,15,11,	0,28,46,86,95,146,175,204,224,
chr2R	20788626	20788750	Dvir_CRM_1663	716	+	20788626	20788750	0	7	9,43,9,5,26,25,2,	0,9,52,61,66,92,122,
chr2R	20789174	20789282	Dvir_CRM_1664	718	+	20789174	20789282	0	5	2,7,38,45,14,	0,2,9,49,94,
chr2R	20791399	20791691	Dvir_CRM_1665	990	+	20791399	20791691	0	7	97,10,15,16,6,21,31,	0,97,133,168,194,214,261,
chr2R	20814411	20814564	Dvir_CRM_1666	828	+	20814411	20814564	0	6	21,16,45,7,51,11,	0,22,38,83,91,142,
chr3R	6602226	6602287	Dvir_CRM_1668	1000	+	6602226	6602287	0	2	10,27,	0,34,
chr3R	6603034	6603261	Dvir_CRM_1669	990	+	6603034	6603261	0	5	17,132,17,28,5,	0,18,176,194,222,
chr3R	6613787	6613860	Dvir_CRM_1670	894	+	6613787	6613860	0	5	2,21,8,12,13,	0,19,40,48,60,
chr3R	6617313	6618667	Dvir_CRM_1671_2	968	+	6617313	6618667	0	12	28,20,18,13,16,37,35,31,16,30,51,4,	0,38,68,98,114,136,1185,1220,1251,1267,1299,1350,
chrU	6889172	6889416	Dvir_CRM_1671_1	980	+	6889172	6889416	0	5	7,46,59,9,67,	0,19,65,168,177,
chr3R	12890714	12890972	Dvir_CRM_1674	980	-	12890714	12890972	0	9	14,5,10,7,54,10,34,43,19,	0,16,27,56,68,142,152,196,239,
chr3R	12881976	12882100	Dvir_CRM_1675	768	-	12881976	12882100	0	5	51,10,15,26,18,	0,51,61,78,106,
chr3R	12878473	12878525	Dvir_CRM_1677	1000	-	12878473	12878525	0	3	11,19,17,	0,15,35,
chr3R	12814297	12814424	Dvir_CRM_1680	1000	-	12814297	12814424	0	5	23,27,31,14,14,	0,30,64,98,113,
chr3R	12800571	12800714	Dvir_CRM_1681	778	-	12800571	12800714	0	5	54,27,15,35,12,	0,54,81,96,131,
chr3R	12796006	12796181	Dvir_CRM_1682	828	-	12796006	12796181	0	6	30,7,19,60,11,35,	0,31,38,69,129,140,
chr3R	12794181	12794336	Dvir_CRM_1683	824	-	12794181	12794336	0	6	14,23,21,53,29,7,	0,14,37,65,118,148,
chr3R	12792779	12793025	Dvir_CRM_1684	1000	-	12792779	12793025	0	7	38,33,17,24,19,25,35,	0,48,90,115,150,175,211,
chr3R	12786054	12786253	Dvir_CRM_1685	938	-	12786054	12786253	0	7	17,32,31,40,47,19,2,	0,17,54,85,130,178,197,
chr3R	12784103	12784349	Dvir_CRM_1686	990	-	12784103	12784349	0	10	25,17,8,28,19,15,15,10,12,29,	0,43,65,84,127,149,169,191,205,217,
chr3R	12781432	12781677	Dvir_CRM_1687	916	-	12781432	12781677	0	7	16,74,15,15,13,21,80,	0,16,90,112,127,144,165,
chr3R	12777261	12777444	Dvir_CRM_1688	860	-	12777261	12777444	0	8	5,12,42,11,47,12,33,9,	0,5,17,64,76,126,138,174,
chr3R	12776891	12777104	Dvir_CRM_1689	978	-	12776891	12777104	0	4	50,35,60,23,	0,75,130,190,
chr3R	12774388	12774613	Dvir_CRM_1690	804	-	12774388	12774613	0	11	13,30,10,35,7,24,11,24,14,10,36,	0,13,43,53,88,95,126,141,165,179,189,
chr3R	12767543	12767733	Dvir_CRM_1691	896	-	12767543	12767733	0	6	88,3,16,21,40,3,	0,96,105,126,147,187,
chr3R	12763964	12764171	Dvir_CRM_1692	838	-	12763964	12764171	0	10	46,10,7,8,35,9,9,20,20,33,	0,48,58,65,74,109,118,134,154,174,
chr3R	12761960	12762214	Dvir_CRM_1693	964	-	12761960	12762214	0	7	16,56,9,16,40,23,3,	0,16,72,81,118,177,251,
chr3R	12760518	12760758	Dvir_CRM_1694	876	-	12760518	12760758	0	8	2,11,37,28,68,31,16,30,	0,2,14,51,79,160,193,210,
chr3R	12760130	12760325	Dvir_CRM_1695	874	-	12760130	12760325	0	9	24,7,21,6,21,11,8,32,43,	0,27,34,55,61,95,112,120,152,
chr3R	12749287	12749456	Dvir_CRM_1696	750	-	12749287	12749456	0	9	9,18,13,8,16,13,51,28,12,	0,9,27,40,48,65,78,129,157,
chr3R	12746219	12746462	Dvir_CRM_1697	832	-	12746219	12746462	0	11	5,9,14,20,7,32,58,24,13,49,6,	0,5,14,28,50,58,90,148,172,185,237,
chr3R	12744683	12744879	Dvir_CRM_1699	976	-	12744683	12744879	0	7	10,13,16,28,40,45,6,	0,28,42,58,102,142,190,
chr3R	12744088	12744288	Dvir_CRM_1700	958	-	12744088	12744288	0	6	24,34,20,18,34,54,	0,27,63,83,101,146,
chr3R	12739447	12739938	Dvir_CRM_1701	884	-	12739447	12739938	0	20	12,10,28,20,14,6,17,57,32,8,16,32,13,20,30,17,38,37,5,13,	0,12,22,50,71,89,95,112,175,207,215,231,264,277,298,328,397,436,473,478,
chr3R	12736375	12736589	Dvir_CRM_1702	966	-	12736375	12736589	0	9	5,10,51,20,9,21,25,28,2,	0,6,16,67,93,107,158,184,212,
chr3R	12730720	12730890	Dvir_CRM_1703	790	-	12730720	12730890	0	7	40,5,8,31,53,10,23,	0,40,45,53,84,137,147,
chr3R	12730312	12730482	Dvir_CRM_1704	822	-	12730312	12730482	0	7	10,4,80,22,10,16,15,	0,10,14,101,129,139,155,
chr3R	12727971	12728234	Dvir_CRM_1705	962	-	12727971	12728234	0	11	14,9,11,19,23,29,17,24,14,23,18,	0,14,23,37,56,80,114,169,198,212,245,
chr3R	12725200	12725828	Dvir_CRM_1706	910	-	12725200	12725828	0	26	9,28,40,12,5,24,39,30,14,21,11,11,22,4,24,13,37,35,32,12,25,48,22,9,13,8,	0,9,37,81,93,98,123,162,192,207,228,239,250,276,283,307,321,364,446,478,490,519,569,594,607,620,
chr3R	12724608	12724984	Dvir_CRM_1707	860	-	12724608	12724984	0	20	26,45,9,14,20,22,21,16,14,9,14,16,11,27,21,8,16,13,14,5,	0,27,72,81,95,115,139,166,186,209,218,232,256,267,297,318,326,342,357,371,
chr3R	12721806	12721915	Dvir_CRM_1709	616	-	12721806	12721915	0	8	6,8,49,5,6,7,13,15,	0,6,14,63,68,74,81,94,
chr3R	12717954	12718176	Dvir_CRM_1711	932	-	12717954	12718176	0	8	22,23,22,38,37,6,41,14,	0,22,45,67,105,156,163,208,
chr3R	12712305	12712967	Dvir_CRM_1712	954	-	12712305	12712967	0	8	10,55,30,30,16,15,9,3,	0,10,70,100,617,634,649,659,
chr3R	12707992	12708452	Dvir_CRM_1713	930	-	12707992	12708452	0	14	48,17,26,14,19,51,19,32,32,8,20,97,22,17,	0,48,71,107,124,143,194,213,245,278,286,306,408,443,
chr3R	12704605	12704706	Dvir_CRM_1714	1000	-	12704605	12704706	0	3	22,14,58,	0,26,43,
chr3R	12698132	12698341	Dvir_CRM_1715	890	-	12698132	12698341	0	8	20,51,27,22,10,24,29,15,	0,20,71,99,127,141,165,194,
chr3R	12695830	12695929	Dvir_CRM_1716	958	-	12695830	12695929	0	6	15,21,6,14,23,15,	0,15,36,43,60,84,
chr3R	12695042	12695357	Dvir_CRM_1717	898	-	12695042	12695357	0	11	86,29,14,14,33,39,43,18,20,8,4,	0,89,118,132,148,182,221,264,282,302,311,
chr3R	12691948	12692866	Dvir_CRM_1718	916	-	12691948	12692866	0	35	10,22,18,7,12,18,34,31,22,15,52,7,23,10,35,10,61,11,46,7,18,7,19,24,48,46,18,10,37,7,64,10,11,17,36,	0,10,33,58,70,90,114,149,182,204,219,271,278,301,311,346,356,420,453,500,507,525,532,551,575,624,675,693,703,742,749,815,833,854,882,
chr3R	12690772	12690954	Dvir_CRM_1719	856	-	12690772	12690954	0	10	7,19,10,10,5,30,37,28,11,9,	0,16,36,49,60,66,97,134,162,173,
chr3R	12686705	12686848	Dvir_CRM_1720	764	-	12686705	12686848	0	5	24,18,80,14,7,	0,24,42,122,136,
chr3R	12685477	12685607	Dvir_CRM_1721	984	-	12685477	12685607	0	3	27,19,71,	0,27,59,
chr3R	12683301	12683754	Dvir_CRM_1722	948	-	12683301	12683754	0	15	16,9,7,9,41,13,27,12,65,18,21,77,29,45,19,	0,32,41,54,66,109,122,151,163,232,253,283,360,389,434,
chr3R	12677880	12678129	Dvir_CRM_1723	960	-	12677880	12678129	0	10	6,19,24,22,4,18,37,27,31,6,	0,44,65,94,120,124,142,179,206,243,
chr3R	12676628	12676817	Dvir_CRM_1724	882	-	12676628	12676817	0	9	4,18,9,11,37,16,21,43,8,	0,4,23,36,52,93,109,138,181,
chr3R	12676095	12676251	Dvir_CRM_1725	828	-	12676095	12676251	0	6	22,35,22,10,49,12,	0,28,63,85,95,144,
chr3R	12675581	12675873	Dvir_CRM_1726	842	-	12675581	12675873	0	12	3,22,43,7,8,14,72,11,28,17,24,40,	0,3,25,68,75,83,99,171,182,210,227,252,
chr3R	12674088	12674248	Dvir_CRM_1727	824	-	12674088	12674248	0	5	52,64,25,9,8,	0,54,118,143,152,
chr3R	12673064	12673188	Dvir_CRM_1728	690	-	12673064	12673188	0	9	35,15,3,7,7,16,7,18,14,	0,35,50,53,60,67,83,90,110,
chr3R	12667758	12668003	Dvir_CRM_1729	888	-	12667758	12668003	0	11	12,38,20,11,7,6,39,13,5,27,53,	0,12,50,71,82,89,95,140,156,164,192,
chr3R	12665403	12665472	Dvir_CRM_1730	914	-	12665403	12665472	0	2	30,39,	0,30,
chr3R	12663463	12663711	Dvir_CRM_1731	992	-	12663463	12663711	0	6	20,23,50,29,48,51,	0,22,45,101,131,197,
chr3R	12661665	12661797	Dvir_CRM_1732	984	-	12661665	12661797	0	4	34,9,74,8,	0,40,50,124,
chr3R	12658757	12658981	Dvir_CRM_1734	958	-	12658757	12658981	0	11	39,15,22,16,7,20,24,12,15,10,9,	0,42,57,79,97,107,130,165,177,205,215,
chr3R	12655846	12655928	Dvir_CRM_1735	1000	-	12655846	12655928	0	4	15,32,13,10,	0,16,57,72,
chr3R	12654962	12655049	Dvir_CRM_1736	606	-	12654962	12655049	0	5	7,13,12,7,47,	0,7,21,33,40,
chr3R	12652095	12652528	Dvir_CRM_1738	964	-	12652095	12652528	0	16	13,24,22,5,40,19,17,80,18,23,32,43,10,12,8,10,	0,13,37,59,64,104,124,160,240,262,285,327,374,390,413,423,
chr3R	12650743	12650871	Dvir_CRM_1739	750	-	12650743	12650871	0	5	7,39,14,25,43,	0,7,46,60,85,
chr3R	12649736	12649910	Dvir_CRM_1740	1000	-	12649736	12649910	0	2	147,23,	0,151,
chr3R	12647853	12648219	Dvir_CRM_1741	878	-	12647853	12648219	0	19	22,12,17,11,27,42,11,17,17,11,17,18,14,7,12,10,61,7,10,	0,28,40,57,68,95,137,151,168,185,198,215,234,248,258,270,280,345,356,
chr3R	12645211	12645530	Dvir_CRM_1742	862	-	12645211	12645530	0	12	15,12,27,96,3,18,17,38,39,20,5,12,	0,22,34,69,165,168,186,204,243,282,302,307,
chr3R	12643530	12643732	Dvir_CRM_1743	858	-	12643530	12643732	0	8	5,12,21,20,6,32,46,40,	0,14,31,52,72,78,110,162,
chr3R	12640068	12640385	Dvir_CRM_1744	892	-	12640068	12640385	0	11	111,6,15,14,14,6,15,15,41,49,10,	0,112,118,141,157,171,177,192,207,248,307,
chr3R	12637510	12637789	Dvir_CRM_1745_2	986	-	12637510	12637789	0	6	85,26,46,20,35,53,	0,95,124,171,191,226,
chr2L	19768798	19769082	Dvir_CRM_1745_1	976	-	19768798	19769082	0	10	31,46,23,22,21,12,22,44,12,15,	0,34,80,120,142,164,183,212,257,269,
chr3R	12636132	12636224	Dvir_CRM_1746	826	-	12636132	12636224	0	3	67,9,15,	0,68,77,
chr3R	12631206	12631375	Dvir_CRM_1747	814	-	12631206	12631375	0	7	20,10,11,23,47,37,12,	0,20,30,41,64,120,157,
chr3R	12628724	12629002	Dvir_CRM_1748	854	-	12628724	12629002	0	10	59,18,12,15,46,31,29,31,15,15,	0,59,77,89,104,150,181,217,248,263,
chr3R	12627233	12627402	Dvir_CRM_1749	822	-	12627233	12627402	0	7	19,36,29,21,15,28,20,	0,19,55,84,105,120,149,
chr3R	8388068	8388352	Dvir_CRM_1751	984	-	8388068	8388352	0	10	8,24,56,11,23,11,21,21,31,23,	0,8,50,108,132,157,169,202,230,261,
chr3R	8387182	8387365	Dvir_CRM_1752	860	-	8387182	8387365	0	7	17,30,44,35,9,19,1,	0,17,49,118,153,162,182,
chr3R	8373796	8373929	Dvir_CRM_1753	834	-	8373796	8373929	0	4	32,27,49,24,	0,32,60,109,
chr3R	8339454	8339588	Dvir_CRM_1754	834	-	8339454	8339588	0	8	22,15,7,7,14,42,9,16,	0,23,38,45,52,67,109,118,
chr3R	14850694	14850892	Dvir_CRM_1755	896	+	14850694	14850892	0	6	55,15,7,21,16,39,	0,55,70,77,140,159,
chr3R	25318693	25320297	Dvir_CRM_1756	978	+	25318693	25320297	0	10	58,64,21,5,11,20,19,11,42,4,	0,62,132,156,164,181,201,220,236,1600,
chr3R	25331192	25331372	Dvir_CRM_1757	930	+	25331192	25331372	0	6	6,28,44,45,23,23,	0,8,36,80,134,157,
chr3R	25336336	25336777	Dvir_CRM_1758	968	+	25336336	25336777	0	13	12,42,7,83,30,11,16,24,11,54,16,61,5,	0,12,57,64,149,179,190,215,239,250,329,365,436,
chr3R	25337141	25337358	Dvir_CRM_1759	980	+	25337141	25337358	0	7	18,24,24,22,66,16,17,	0,21,55,79,101,170,200,
chr3R	25342365	25342605	Dvir_CRM_1760	832	+	25342365	25342605	0	10	17,8,29,37,9,8,45,9,42,34,	0,18,26,56,93,102,110,155,164,206,
chr3R	25349829	25350041	Dvir_CRM_1761	882	+	25349829	25350041	0	8	21,21,26,7,9,4,27,70,	0,23,62,94,101,110,114,142,
chr3R	25365464	25365685	Dvir_CRM_1762	980	+	25365464	25365685	0	10	24,16,9,17,37,21,34,8,13,15,	0,24,42,51,71,118,143,180,189,206,
chr3R	25366213	25366418	Dvir_CRM_1763	850	+	25366213	25366418	0	10	7,7,23,32,17,25,47,16,8,17,	0,9,16,43,75,92,117,164,180,188,
chr3R	25366926	25367393	Dvir_CRM_1764	990	+	25366926	25367393	0	6	55,28,26,65,12,1,	0,60,91,118,452,466,
chr3R	25368280	25368660	Dvir_CRM_1765	972	+	25368280	25368660	0	12	113,11,31,62,18,6,15,20,12,16,12,18,	0,130,159,190,253,271,277,292,319,331,349,362,
chr3R	25369830	25370081	Dvir_CRM_1766	860	+	25369830	25370081	0	10	12,9,39,30,16,31,40,26,6,18,	0,17,27,66,96,112,143,201,227,233,
chr3R	25371180	25371362	Dvir_CRM_1767	850	+	25371180	25371362	0	7	17,47,20,19,21,47,1,	0,17,64,85,113,134,181,
chr3R	25371887	25372362	Dvir_CRM_1768	956	+	25371887	25372362	0	21	12,6,12,30,12,27,10,5,25,7,30,17,34,13,22,21,8,14,70,5,13,	0,12,18,30,61,110,138,158,165,193,211,241,260,294,308,341,362,370,384,457,462,
chr3R	25373849	25374121	Dvir_CRM_1769	862	+	25373849	25374121	0	10	14,14,38,14,16,22,14,19,15,63,	0,14,55,98,115,131,159,173,192,209,
chr3R	25378669	25378814	Dvir_CRM_1770	764	+	25378669	25378814	0	7	22,12,58,9,24,9,10,	0,22,34,92,102,126,135,
chr3R	25381487	25382107	Dvir_CRM_1771	892	+	25381487	25382107	0	24	6,32,23,29,27,59,46,58,25,14,80,30,6,18,7,9,15,20,13,33,4,23,7,1,	0,6,38,61,90,117,176,240,298,324,342,427,457,463,487,494,503,518,538,551,584,588,612,619,
chr3R	25385311	25385580	Dvir_CRM_1772	880	+	25385311	25385580	0	10	24,19,15,8,48,6,36,19,48,9,	0,24,43,70,100,149,155,191,212,260,
chr3R	25386682	25386804	Dvir_CRM_1773	722	+	25386682	25386804	0	5	41,10,26,24,21,	0,41,51,77,101,
chr3R	25397601	25397749	Dvir_CRM_1774	784	+	25397601	25397749	0	6	37,15,35,10,16,35,	0,37,52,87,97,113,
chr3R	25399465	25399687	Dvir_CRM_1775	944	+	25399465	25399687	0	7	21,25,17,22,30,36,60,	0,21,46,73,95,125,162,
chr3R	25401860	25402070	Dvir_CRM_1776	840	+	25401860	25402070	0	9	4,27,7,6,90,14,10,5,12,	0,8,35,42,48,162,181,193,198,
chr3R	25444360	25444538	Dvir_CRM_1777	816	+	25444360	25444538	0	9	13,9,39,30,11,11,6,7,14,	0,40,51,98,128,139,150,156,164,
chr3R	25444930	25445101	Dvir_CRM_1778	806	+	25444930	25445101	0	9	12,13,11,24,22,28,35,17,2,	0,12,29,40,64,86,114,152,169,
chr3R	25476940	25477163	Dvir_CRM_1779	950	+	25476940	25477163	0	2	9,31,	0,192,
chr3R	25495275	25495450	Dvir_CRM_1780	894	+	25495275	25495450	0	7	12,60,11,41,19,9,17,	0,12,72,85,126,149,158,
chr3R	24921502	24921582	Dvir_CRM_1784	726	-	24921502	24921582	0	4	17,20,16,27,	0,17,37,53,
chr3R	24914562	24915195	Dvir_CRM_1785	964	-	24914562	24915195	0	11	59,18,22,30,61,13,30,29,43,32,33,	0,60,78,100,391,452,465,495,524,568,600,
chr3R	24908680	24908819	Dvir_CRM_1788	738	-	24908680	24908819	0	8	9,19,26,15,6,15,18,29,	0,9,28,54,69,77,92,110,
chr3R	24898313	24898439	Dvir_CRM_1790	770	-	24898313	24898439	0	7	17,17,14,17,12,15,29,	0,17,35,49,70,82,97,
chr3R	24896103	24896483	Dvir_CRM_1791	926	-	24896103	24896483	0	15	17,53,37,15,22,15,23,16,48,15,11,28,15,30,3,	0,25,78,116,131,161,176,199,219,270,285,296,324,339,377,
chr3R	24894911	24895215	Dvir_CRM_1792	990	-	24894911	24895215	0	12	3,15,30,11,22,12,9,9,16,13,11,33,	0,15,36,87,98,165,190,205,215,232,246,271,
chr3R	24890360	24890595	Dvir_CRM_1793	970	-	24890360	24890595	0	8	26,12,9,20,12,63,18,30,	0,36,69,81,101,113,176,205,
chr3R	24888668	24889613	Dvir_CRM_1794	930	-	24888668	24889613	0	23	44,7,26,33,10,17,14,14,25,7,23,15,29,32,31,32,30,21,9,24,6,12,18,	0,44,51,77,110,120,137,151,165,193,205,228,247,277,760,791,823,853,874,885,909,915,927,
chr3R	24881940	24882141	Dvir_CRM_1795	980	-	24881940	24882141	0	4	124,30,10,28,	0,133,163,173,
chr3R	24881554	24881752	Dvir_CRM_1796	852	-	24881554	24881752	0	11	6,6,33,17,13,7,6,15,55,20,10,	0,6,12,45,62,75,84,91,113,168,188,
chr3R	24875173	24875288	Dvir_CRM_1797_2	1000	-	24875173	24875288	0	7	10,8,4,36,18,5,4,	0,16,33,43,85,104,111,
chr3R	6123772	6123890	Dvir_CRM_1797_1	1000	-	6123772	6123890	0	2	81,35,	0,83,
chr3R	24865025	24865237	Dvir_CRM_1799	966	-	24865025	24865237	0	9	14,18,5,19,24,23,23,10,34,	0,14,32,44,68,109,143,166,178,
chr3R	4129652	4129776	Dvir_CRM_1800	984	-	4129652	4129776	0	4	36,14,11,51,	0,36,54,73,
chr3R	4126188	4126379	Dvir_CRM_1801	884	-	4126188	4126379	0	8	49,22,6,16,28,40,14,12,	0,49,71,78,94,124,165,179,
chr3R	4125595	4125792	Dvir_CRM_1802	918	-	4125595	4125792	0	5	9,24,72,59,29,	0,9,34,106,168,
chr3R	4114710	4114999	Dvir_CRM_1803	916	-	4114710	4114999	0	10	9,10,16,14,73,41,50,16,9,23,	0,9,21,43,58,139,188,238,257,266,
chr3R	4111728	4111991	Dvir_CRM_1804	980	-	4111728	4111991	0	8	16,6,38,11,24,31,45,14,	0,17,24,94,144,168,199,249,
chr3R	4109995	4110174	Dvir_CRM_1805	856	-	4109995	4110174	0	7	8,93,7,28,15,10,5,	0,8,112,121,149,164,174,
chr3R	4103582	4103737	Dvir_CRM_1806	760	-	4103582	4103737	0	9	36,24,9,21,31,6,7,13,2,	0,36,60,69,90,127,133,140,153,
chr3R	4101004	4101193	Dvir_CRM_1807	850	-	4101004	4101193	0	10	2,48,14,20,18,20,9,15,8,19,	0,2,51,69,91,109,129,138,162,170,
chr3R	4099095	4099326	Dvir_CRM_1808	966	-	4099095	4099326	0	8	3,31,41,15,11,23,24,25,	0,23,54,98,144,159,182,206,
chr3R	4097906	4098114	Dvir_CRM_1809	874	-	4097906	4098114	0	10	13,21,23,10,11,20,30,45,12,5,	0,15,36,67,79,94,116,146,191,203,
chr3R	20060066	20060235	Dvir_CRM_1810	828	-	20060066	20060235	0	7	33,11,7,7,22,27,55,	0,34,45,52,59,87,114,
chr3R	20056980	20057172	Dvir_CRM_1811	868	-	20056980	20057172	0	8	17,12,26,37,31,25,20,13,	0,17,29,55,94,133,159,179,
chr3R	20056509	20056678	Dvir_CRM_1812	784	-	20056509	20056678	0	8	26,39,38,11,7,21,15,9,	0,26,68,106,117,124,145,160,
chr3R	23064701	23064781	Dvir_CRM_1814	716	-	23064701	23064781	0	6	15,15,13,10,19,5,	0,17,32,45,55,75,
chr3R	23062497	23062639	Dvir_CRM_1815	856	-	23062497	23062639	0	6	15,22,23,45,29,3,	0,16,41,64,109,139,
chr3R	23060230	23060431	Dvir_CRM_1816	1000	-	23060230	23060431	0	1	201,	0,
chr3R	25513388	25513555	Dvir_CRM_1818	830	+	25513388	25513555	0	9	22,38,9,6,11,15,20,13,6,	0,22,67,77,91,110,125,145,161,
chr3R	25516729	25516972	Dvir_CRM_1820	854	+	25516729	25516972	0	10	24,34,33,12,24,5,26,24,21,1,	0,29,72,110,122,146,154,184,221,242,
chr3R	25517795	25518274	Dvir_CRM_1821	930	+	25517795	25518274	0	12	63,9,63,15,26,41,24,104,7,32,45,18,	0,63,79,142,157,183,224,256,365,375,416,461,
chr3R	25525859	25526069	Dvir_CRM_1822	970	+	25525859	25526069	0	7	7,30,13,77,23,35,5,	0,11,41,62,139,162,205,
chr3R	25532904	25533246	Dvir_CRM_1823	890	+	25532904	25533246	0	11	29,26,16,10,16,33,24,59,81,7,21,	0,29,57,74,84,100,143,170,233,314,321,
chr3R	25534664	25534861	Dvir_CRM_1824	978	+	25534664	25534861	0	7	18,24,28,9,41,10,38,	0,20,59,89,98,139,159,
chr3R	25543448	25543624	Dvir_CRM_1826	830	+	25543448	25543624	0	8	40,14,21,15,17,7,31,19,	0,40,54,75,90,117,125,157,
chr3R	25561120	25561389	Dvir_CRM_1828	994	+	25561120	25561389	0	5	2,16,3,14,226,	0,2,20,26,43,
chr3R	25571042	25571281	Dvir_CRM_1829	990	+	25571042	25571281	0	6	16,13,23,9,20,91,	0,20,35,59,72,148,
chr3R	25574455	25574689	Dvir_CRM_1830	974	+	25574455	25574689	0	8	31,29,25,18,32,28,22,33,	0,33,62,92,113,145,173,201,
chr3R	25575340	25575508	Dvir_CRM_1831	984	+	25575340	25575508	0	5	11,47,3,28,31,	0,11,68,108,137,
chr3R	25591934	25592135	Dvir_CRM_1832	976	+	25591934	25592135	0	7	38,9,36,51,3,8,20,	0,66,80,116,168,173,181,
chr3R	25597570	25597966	Dvir_CRM_1833	878	+	25597570	25597966	0	15	21,40,23,39,21,21,39,14,13,45,45,8,21,11,15,	0,35,75,98,137,158,179,218,232,245,293,340,348,369,381,
chr3R	25598427	25598661	Dvir_CRM_1834	940	+	25598427	25598661	0	8	9,16,16,38,31,32,16,8,	0,9,25,41,79,110,161,226,
chr3R	5086215	5086457	Dvir_CRM_1838	990	+	5086215	5086457	0	7	5,19,23,19,11,59,64,	0,5,30,56,97,109,178,
chr3R	5092537	5092589	Dvir_CRM_1839	958	+	5092537	5092589	0	4	1,7,20,18,	0,1,13,34,
chr3R	27048978	27049142	Dvir_CRM_1840	814	-	27048978	27049142	0	6	59,6,28,10,38,20,	0,59,65,93,103,144,
chr3R	27048027	27048117	Dvir_CRM_1841	702	-	27048027	27048117	0	5	32,24,6,18,7,	0,35,59,65,83,
chr3R	27047543	27047770	Dvir_CRM_1842	820	-	27047543	27047770	0	13	12,20,15,27,12,31,14,5,28,11,23,11,13,	0,12,32,47,74,86,117,132,138,167,178,203,214,
chr3R	27046975	27047186	Dvir_CRM_1843	980	-	27046975	27047186	0	5	11,28,19,16,120,	0,13,41,75,91,
chr3R	27045249	27045731	Dvir_CRM_1844	982	-	27045249	27045731	0	3	45,42,19,	0,420,463,
chr3R	27039188	27039298	Dvir_CRM_1845	904	-	27039188	27039298	0	5	16,29,8,11,39,	0,16,45,53,71,
chr3R	27022604	27022671	Dvir_CRM_1846	728	-	27022604	27022671	0	4	20,31,6,9,	0,20,51,58,
chr3R	27018924	27019109	Dvir_CRM_1847	834	-	27018924	27019109	0	8	5,42,23,23,19,8,10,49,	0,5,47,75,98,117,125,136,
chr2RHet	1361821	1361879	Dvir_CRM_1848_2	1000	+	1361821	1361879	0	1	58,	0,
chrUextra	372373	372524	Dvir_CRM_1848_1	986	+	372373	372524	0	6	41,23,19,41,5,12,	0,43,67,89,134,139,
chr3R	26953695	26953851	Dvir_CRM_1849	792	-	26953695	26953851	0	8	3,21,8,9,26,43,4,39,	0,3,24,32,44,70,113,117,
chr3R	26888664	26888748	Dvir_CRM_1851	972	-	26888664	26888748	0	3	14,40,13,	0,31,71,
chr3R	26886478	26886677	Dvir_CRM_1852	842	-	26886478	26886677	0	7	22,8,17,20,16,88,17,	0,24,35,58,78,94,182,
chr3R	26881978	26882120	Dvir_CRM_1854	790	-	26881978	26882120	0	6	20,23,32,9,18,31,	0,27,50,82,91,111,
chr3R	26878030	26878098	Dvir_CRM_1855	1000	-	26878030	26878098	0	2	15,49,	0,19,
chr3R	26864195	26864389	Dvir_CRM_1856	966	-	26864195	26864389	0	10	11,14,18,8,34,35,17,6,23,6,	0,11,30,50,58,103,139,157,165,188,
chr3R	26862915	26863076	Dvir_CRM_1857	828	-	26862915	26863076	0	7	49,10,6,18,13,32,10,	0,49,59,65,89,119,151,
chr3R	10549257	10549759	Dvir_CRM_1858	974	-	10549257	10549759	0	18	10,16,18,33,16,8,18,16,4,15,18,56,30,49,7,22,28,16,	0,28,72,98,142,167,175,216,247,252,270,291,347,377,426,433,456,486,
chr3R	10548146	10548230	Dvir_CRM_1859	524	-	10548146	10548230	0	6	1,21,18,15,17,12,	0,1,22,40,55,72,
chr3R	10543058	10543741	Dvir_CRM_1860	912	-	10543058	10543741	0	22	42,40,16,37,19,16,6,7,64,14,29,22,52,19,23,9,20,14,35,17,36,19,	0,42,82,98,135,154,173,180,187,251,294,323,348,408,427,450,476,506,547,582,623,664,
chr3R	10539711	10540911	Dvir_CRM_1861	972	-	10539711	10540911	0	34	33,40,34,56,14,19,29,42,30,3,109,4,16,30,38,14,22,16,41,12,14,11,15,13,41,13,17,4,61,10,7,56,30,17,	0,33,73,107,163,177,205,239,281,312,315,424,428,444,555,598,614,651,670,718,763,793,806,834,852,903,916,934,952,1064,1078,1094,1153,1183,
chr3R	10537139	10537418	Dvir_CRM_1862	1000	-	10537139	10537418	0	6	78,5,8,34,59,17,	0,109,137,147,199,262,
chr3R	10535934	10536103	Dvir_CRM_1863	798	-	10535934	10536103	0	9	14,10,33,33,22,35,7,13,1,	0,14,25,58,91,113,148,155,168,
chr3R	10532586	10533007	Dvir_CRM_1864	938	-	10532586	10533007	0	8	10,32,15,40,14,35,12,1,	0,10,303,318,359,373,408,420,
chr3R	10529615	10529679	Dvir_CRM_1865	970	-	10529615	10529679	0	3	8,23,32,	0,8,32,
chr3R	10529140	10529277	Dvir_CRM_1866	790	-	10529140	10529277	0	5	8,19,9,53,44,	0,8,27,36,93,
chr3R	25719809	25719888	Dvir_CRM_1867	1000	-	25719809	25719888	0	3	18,31,21,	0,23,58,
chr3R	25707593	25707649	Dvir_CRM_1868	894	-	25707593	25707649	0	2	39,17,	0,39,
chr3R	25702169	25702876	Dvir_CRM_1870	962	-	25702169	25702876	0	27	28,15,26,9,43,12,55,19,10,31,30,4,13,8,13,22,25,30,15,23,62,25,11,41,18,33,5,	0,29,46,72,81,124,142,197,216,226,257,289,307,320,329,342,365,395,426,459,487,549,579,607,648,669,702,
chr3R	23070310	23070489	Dvir_CRM_1871	950	+	23070310	23070489	0	9	14,31,16,5,31,7,17,22,11,	0,14,48,66,71,102,112,146,168,
chr3R	23070887	23071050	Dvir_CRM_1872	800	+	23070887	23071050	0	8	13,30,25,13,17,17,23,11,	0,16,49,74,91,112,129,152,
chr3R	23073545	23073612	Dvir_CRM_1873_2	822	+	23073545	23073612	0	3	25,19,23,	0,25,44,
chr2R	15486652	15486755	Dvir_CRM_1873_1	1000	-	15486652	15486755	0	1	103,	0,
chr3R	23078721	23078885	Dvir_CRM_1874	824	+	23078721	23078885	0	6	42,17,30,29,28,13,	0,46,64,94,123,151,
chr3R	11187275	11187450	Dvir_CRM_1875	858	-	11187275	11187450	0	7	27,22,9,18,29,36,26,	0,31,53,64,82,111,149,
chr3R	11176547	11176846	Dvir_CRM_1876	902	-	11176547	11176846	0	10	13,74,28,11,33,8,12,6,53,23,	0,24,98,136,164,197,205,217,223,276,
chr3R	11173698	11173823	Dvir_CRM_1877	704	-	11173698	11173823	0	8	8,21,12,31,15,5,27,2,	0,11,32,44,75,91,96,123,
chr3R	11171186	11171407	Dvir_CRM_1878	950	-	11171186	11171407	0	10	16,15,22,59,27,4,11,7,15,18,	0,16,36,58,137,165,170,181,188,203,
chr3R	23686818	23687007	Dvir_CRM_1881	964	-	23686818	23687007	0	6	50,11,27,7,9,59,	0,75,87,114,121,130,
chr3R	23669334	23669428	Dvir_CRM_1882	716	-	23669334	23669428	0	4	1,11,20,59,	0,1,12,35,
chr3R	23656369	23656813	Dvir_CRM_1883	976	-	23656369	23656813	0	5	24,20,30,17,65,	0,28,49,362,379,
chr3R	23651847	23652009	Dvir_CRM_1884	828	-	23651847	23652009	0	6	53,14,4,21,17,53,	0,53,67,71,92,109,
chr3R	23629610	23629913	Dvir_CRM_1885	974	-	23629610	23629913	0	11	21,9,13,12,21,26,16,30,29,24,15,	0,34,53,85,98,119,151,173,235,264,288,
chr3R	23597305	23597565	Dvir_CRM_1886	1000	-	23597305	23597565	0	8	4,22,55,33,9,19,50,9,	0,8,60,116,159,176,200,251,
chr3R	23588992	23589484	Dvir_CRM_1887	970	-	23588992	23589484	0	5	5,6,24,42,54,	0,5,15,394,438,
chr3R	23587788	23587987	Dvir_CRM_1889	830	-	23587788	23587987	0	5	58,13,49,28,39,	0,58,71,132,160,
chr3R	23579850	23580032	Dvir_CRM_1890	990	-	23579850	23580032	0	3	99,38,41,	0,103,141,
chr3R	23573212	23573420	Dvir_CRM_1891	962	-	23573212	23573420	0	7	15,7,21,34,25,20,35,	0,23,31,54,88,153,173,
chr3R	23532716	23532915	Dvir_CRM_1892	874	-	23532716	23532915	0	9	50,37,6,19,9,11,20,26,11,	0,50,89,95,114,124,135,155,188,
chr3R	23517087	23517138	Dvir_CRM_1893	1000	-	23517087	23517138	0	3	21,5,17,	0,27,34,
chr3R	23507618	23507800	Dvir_CRM_1894	988	-	23507618	23507800	0	7	23,16,33,36,17,16,18,	0,32,55,90,128,148,164,
chr3R	23486632	23486841	Dvir_CRM_1896	990	-	23486632	23486841	0	10	43,22,7,26,14,8,27,13,10,1,	0,43,69,77,104,131,140,175,193,208,
chr3R	23485971	23486152	Dvir_CRM_1897	818	-	23485971	23486152	0	10	8,8,44,12,23,30,8,18,20,3,	0,13,21,65,77,100,130,138,158,178,
chr3R	23485042	23485220	Dvir_CRM_1898	978	-	23485042	23485220	0	7	23,3,62,44,22,10,4,	0,30,33,95,140,163,174,
chr3R	23461746	23462385	Dvir_CRM_1900	968	-	23461746	23462385	0	7	21,23,7,70,36,12,17,	0,24,47,498,568,608,622,
chr3R	23451892	23452071	Dvir_CRM_1901	818	-	23451892	23452071	0	9	25,31,18,10,20,12,14,8,26,	0,25,56,83,93,119,131,145,153,
chr3R	23448746	23448877	Dvir_CRM_1902	968	-	23448746	23448877	0	5	50,15,16,30,14,	0,50,70,87,117,
chr3R	23405295	23405891	Dvir_CRM_1905	960	-	23405295	23405891	0	10	36,12,43,30,38,25,30,14,12,7,	0,36,55,135,463,501,526,559,573,589,
chr3R	23397828	23397989	Dvir_CRM_1907	876	-	23397828	23397989	0	4	25,80,36,20,	0,25,105,141,
chr3R	23386996	23387466	Dvir_CRM_1908	978	-	23386996	23387466	0	19	1,42,22,10,16,34,7,21,11,27,14,8,30,29,20,11,15,21,16,	0,2,44,70,80,97,156,176,199,222,256,272,312,342,379,399,411,432,454,
chr3R	16774669	16774896	Dvir_CRM_1909	950	+	16774669	16774896	0	11	13,5,23,17,5,29,20,12,7,13,15,	0,13,18,41,58,64,141,163,177,194,212,
chr3R	18516338	18516481	Dvir_CRM_1912	986	-	18516338	18516481	0	5	13,4,11,39,64,	0,16,20,32,79,
chr3R	18512504	18512670	Dvir_CRM_1913	808	-	18512504	18512670	0	6	24,13,32,35,5,57,	0,24,37,69,104,109,
chr3R	18512076	18512208	Dvir_CRM_1914	888	-	18512076	18512208	0	5	13,29,17,20,45,	0,13,46,66,87,
chr3R	18511658	18511835	Dvir_CRM_1915	854	-	18511658	18511835	0	4	3,7,29,138,	0,3,10,39,
chr3R	18499607	18499826	Dvir_CRM_1917	982	-	18499607	18499826	0	6	89,10,53,24,21,11,	0,90,100,155,179,208,
chr3L	18849889	18855550	Dvir_CRM_1918	986	-	18849889	18855550	0	4	41,17,46,34,	0,42,65,5627,
chr3R	18492316	18492881	Dvir_CRM_1919	950	-	18492316	18492881	0	27	15,32,13,10,8,11,27,30,16,11,8,30,8,34,29,8,15,7,4,24,17,21,15,12,43,21,9,	0,19,53,69,83,91,116,163,193,210,222,239,273,281,316,345,353,368,375,379,403,430,460,480,492,535,556,
chr3R	18483944	18484189	Dvir_CRM_1920	990	-	18483944	18484189	0	5	61,14,46,8,70,	0,61,97,157,175,
chr3R	20702846	20703051	Dvir_CRM_1921	892	+	20702846	20703051	0	10	15,19,15,27,38,30,10,15,7,6,	0,18,39,57,86,126,159,177,192,199,
chr3R	20713970	20714128	Dvir_CRM_1922	804	+	20713970	20714128	0	8	24,10,17,21,22,15,39,4,	0,24,36,53,74,99,114,154,
chr3R	20720363	20720517	Dvir_CRM_1923	748	+	20720363	20720517	0	10	1,7,17,10,15,7,17,20,47,1,	0,1,8,25,35,54,64,81,106,153,
chr3R	20743948	20744272	Dvir_CRM_1924	946	+	20743948	20744272	0	16	2,24,6,14,30,8,36,12,39,37,5,15,11,21,6,23,	0,3,27,33,47,89,99,136,152,191,228,233,258,274,295,301,
chr3R	22708527	22708630	Dvir_CRM_1927	710	+	22708527	22708630	0	5	23,31,6,32,11,	0,23,54,60,92,
chr3R	22710235	22710753	Dvir_CRM_1928	950	-	22710235	22710753	0	15	16,35,22,34,17,8,30,21,31,34,22,14,30,31,44,	0,33,73,95,129,178,186,216,237,268,302,324,338,443,474,
chr3R	22711920	22712559	Dvir_CRM_1929	948	+	22711920	22712559	0	17	1,24,21,25,13,66,25,43,12,16,12,19,15,24,8,23,33,	0,1,25,46,71,90,399,425,469,483,499,511,530,545,572,583,606,
chr3R	22712698	22713005	Dvir_CRM_1930	992	+	22712698	22713005	0	9	25,32,12,51,29,32,12,12,25,	0,31,102,115,177,223,255,268,282,
chr3R	22713279	22713349	Dvir_CRM_1931	1000	+	22713279	22713349	0	3	16,33,10,	0,21,60,
chr3R	22714574	22714833	Dvir_CRM_1932	878	+	22714574	22714833	0	7	32,17,38,21,20,108,6,	0,32,61,99,125,145,253,
chr3R	22723862	22723963	Dvir_CRM_1933	800	+	22723862	22723963	0	4	43,30,15,12,	0,43,73,89,
chr3R	22725325	22725519	Dvir_CRM_1934	884	+	22725325	22725519	0	11	17,13,16,10,19,14,13,23,15,20,10,	0,17,31,49,62,86,100,113,147,162,184,
chr3R	22726343	22726558	Dvir_CRM_1935	970	+	22726343	22726558	0	10	4,63,32,11,7,17,20,14,15,15,	0,6,73,109,122,131,148,168,185,200,
chr3R	22738493	22738751	Dvir_CRM_1936	956	+	22738493	22738751	0	13	10,11,14,17,23,42,5,14,12,19,13,25,17,	0,15,30,46,63,105,148,153,170,182,201,214,241,
chr3R	22741361	22741520	Dvir_CRM_1937	788	+	22741361	22741520	0	7	8,12,11,12,35,46,35,	0,8,20,31,43,78,124,
chr3R	5937821	5937972	Dvir_CRM_1939	958	-	5937821	5937972	0	5	31,16,60,19,14,	0,40,57,118,137,
chr3R	5935790	5935986	Dvir_CRM_1940	832	-	5935790	5935986	0	9	1,81,10,8,7,39,12,28,4,	0,1,82,93,101,108,147,163,192,
chr3R	5934869	5935026	Dvir_CRM_1941	738	-	5934869	5935026	0	10	8,23,22,14,21,15,12,6,14,17,	0,8,31,53,67,89,104,116,122,140,
chr3R	5934056	5934353	Dvir_CRM_1942	864	-	5934056	5934353	0	11	7,10,17,17,41,20,52,24,12,13,79,	0,7,17,34,51,92,112,164,192,204,218,
chr3R	5932109	5932206	Dvir_CRM_1943	712	-	5932109	5932206	0	4	31,29,17,20,	0,31,60,77,
chr3R	5920678	5921093	Dvir_CRM_1944	962	-	5920678	5921093	0	16	37,23,19,11,13,32,31,9,20,10,6,26,28,17,53,19,	0,37,64,83,94,107,139,170,179,206,231,245,277,308,340,396,
chr3R	5919533	5919666	Dvir_CRM_1946	716	-	5919533	5919666	0	7	2,11,29,22,12,15,42,	0,2,13,42,64,76,91,
chr3R	5919113	5919270	Dvir_CRM_1947	798	-	5919113	5919270	0	5	33,46,45,10,23,	0,33,79,124,134,
chr3R	5913048	5913235	Dvir_CRM_1948	1000	-	5913048	5913235	0	6	50,24,14,15,29,25,	0,57,85,115,132,162,
chr3R	5904833	5905333	Dvir_CRM_1949	894	-	5904833	5905333	0	18	13,38,35,34,7,41,35,20,17,12,14,46,20,43,11,52,16,12,	0,13,51,89,126,133,174,209,229,246,260,277,323,343,386,397,449,488,
chr2R	15615078	15615212	Dvir_CRM_1950	968	+	15615078	15615212	0	6	9,31,10,17,15,36,	0,9,47,64,83,98,
chr3R	5903530	5903581	Dvir_CRM_1951	530	-	5903530	5903581	0	3	10,29,12,	0,10,39,
chr4	646707	646842	Dvir_CRM_1952	864	+	646707	646842	0	5	50,4,16,20,42,	0,50,54,73,93,
chr3R	5900615	5900830	Dvir_CRM_1953	1000	-	5900615	5900830	0	5	112,7,7,67,8,	0,113,125,138,207,
chr3R	5899700	5899903	Dvir_CRM_1954	1000	-	5899700	5899903	0	2	35,166,	0,37,
chr3R	5895985	5896146	Dvir_CRM_1955	800	-	5895985	5896146	0	9	2,9,12,44,8,27,23,23,1,	0,4,13,31,75,83,110,134,160,
chr3R	5882758	5882885	Dvir_CRM_1956	750	-	5882758	5882885	0	5	25,12,50,17,23,	0,25,37,87,104,
chr3R	5881932	5881999	Dvir_CRM_1957	1000	-	5881932	5881999	0	3	7,14,41,	0,8,26,
chr3R	262732	262847	Dvir_CRM_1958	1000	-	262732	262847	0	3	4,94,10,	0,9,105,
chr3R	254375	254592	Dvir_CRM_1959	924	-	254375	254592	0	8	19,16,22,44,38,10,16,16,	0,22,38,60,133,175,185,201,
chr3R	228797	228897	Dvir_CRM_1961	978	-	228797	228897	0	5	30,13,14,17,14,	0,31,50,69,86,
chr3R	9276641	9277235	Dvir_CRM_1964	930	-	9276641	9277235	0	10	20,23,11,15,4,28,18,16,12,23,	0,36,59,473,493,497,525,543,559,571,
chr3R	9273706	9274494	Dvir_CRM_1965	968	-	9273706	9274494	0	12	30,26,46,58,39,11,14,32,50,19,43,58,	0,30,61,107,165,205,216,230,275,327,346,730,
chr3R	9265541	9265732	Dvir_CRM_1966	842	-	9265541	9265732	0	9	14,10,20,13,16,12,9,60,10,	0,14,24,44,57,74,86,95,181,
chr3R	9253946	9254591	Dvir_CRM_1967	972	-	9253946	9254591	0	22	4,20,18,42,19,18,24,20,15,15,25,24,13,42,25,16,51,19,15,9,40,18,	0,4,24,42,117,136,174,212,233,250,265,323,367,382,426,452,468,527,547,564,587,627,
chr3R	9250931	9251759	Dvir_CRM_1968	960	-	9250931	9251759	0	10	22,13,30,31,20,23,34,9,84,26,	0,22,35,595,627,649,672,706,718,802,
chr3R	9228684	9229119	Dvir_CRM_1969	940	-	9228684	9229119	0	11	27,44,24,6,21,8,10,8,4,38,6,	0,27,71,97,105,360,368,378,387,391,429,
chr3R	9208166	9208654	Dvir_CRM_1970	886	-	9208166	9208654	0	19	13,11,7,5,60,45,20,91,30,10,15,39,19,35,11,21,18,15,5,	0,13,24,31,36,96,141,161,262,293,304,319,358,377,412,423,444,463,483,
chr3R	9207426	9207532	Dvir_CRM_1971	768	-	9207426	9207532	0	6	19,12,14,24,26,8,	0,19,33,47,71,98,
chr3R	9204778	9205020	Dvir_CRM_1972	958	-	9204778	9205020	0	10	15,15,14,39,19,11,34,20,10,11,	0,16,31,51,90,109,120,161,219,231,
chr3R	9193195	9193284	Dvir_CRM_1973	976	-	9193195	9193284	0	3	32,38,12,	0,32,77,
chr2R	9317807	9317986	Dvir_CRM_1976	848	-	9317807	9317986	0	7	54,26,13,31,20,21,4,	0,54,80,100,131,154,175,
chr3R	9134935	9135151	Dvir_CRM_1977	980	-	9134935	9135151	0	9	22,10,10,14,24,59,11,43,6,	0,24,39,49,68,92,153,166,210,
chr3R	9120067	9120220	Dvir_CRM_1978	776	-	9120067	9120220	0	7	32,7,23,40,7,19,23,	0,34,41,64,104,111,130,
chr3R	9119273	9119447	Dvir_CRM_1979	860	-	9119273	9119447	0	7	15,12,29,9,11,41,39,	0,16,35,64,73,84,135,
chr3R	26028868	26028998	Dvir_CRM_1980	808	+	26028868	26028998	0	7	8,15,9,34,6,8,44,	0,12,29,38,72,78,86,
chr3R	26042799	26043115	Dvir_CRM_1983	962	+	26042799	26043115	0	9	15,24,64,35,10,16,14,40,45,	0,15,39,131,166,176,215,229,271,
chr3R	26043899	26044131	Dvir_CRM_1984	882	+	26043899	26044131	0	9	33,13,61,11,15,17,9,17,43,	0,38,54,115,126,141,158,172,189,
chr3R	26046425	26046862	Dvir_CRM_1985	940	+	26046425	26046862	0	8	13,13,14,28,15,17,45,19,	0,13,26,40,337,352,373,418,
chr3R	26052677	26052969	Dvir_CRM_1986	824	+	26052677	26052969	0	14	26,8,49,44,12,24,5,18,5,14,5,33,26,14,	0,26,34,83,127,139,163,168,186,193,214,219,252,278,
chr3R	26053058	26053489	Dvir_CRM_1987	972	+	26053058	26053489	0	10	24,24,22,25,8,33,31,14,12,8,	0,24,48,87,126,153,357,395,411,423,
chr3R	26060936	26061120	Dvir_CRM_1988	976	+	26060936	26061120	0	7	23,22,34,20,14,36,14,	0,24,50,96,116,134,170,
chr3R	26066291	26066490	Dvir_CRM_1989	978	+	26066291	26066490	0	6	46,19,7,27,44,35,	0,48,72,93,120,164,
chr3R	26073459	26073976	Dvir_CRM_1990	988	+	26073459	26073976	0	17	47,47,13,7,26,20,108,11,20,11,26,6,9,17,21,56,2,	0,52,106,137,147,173,198,309,321,344,363,395,401,414,433,454,515,
chr3R	26074370	26074598	Dvir_CRM_1991	912	+	26074370	26074598	0	6	144,27,8,11,16,18,	0,145,173,181,192,210,
chr3R	26091173	26091683	Dvir_CRM_1992	982	+	26091173	26091683	0	2	77,28,	0,482,
chr3R	26098542	26099023	Dvir_CRM_1993	890	+	26098542	26099023	0	21	4,31,9,30,13,15,12,30,15,12,12,12,8,76,10,8,52,14,29,10,14,	0,6,37,48,81,137,154,166,196,211,223,235,251,262,338,348,360,412,428,457,467,
chr3R	26099781	26099966	Dvir_CRM_1994	926	+	26099781	26099966	0	3	81,39,65,	0,81,120,
chr3R	26101862	26102040	Dvir_CRM_1995	814	+	26101862	26102040	0	9	6,12,25,35,25,14,10,27,6,	0,7,23,52,87,112,126,136,172,
chr3R	26102785	26102895	Dvir_CRM_1996	700	+	26102785	26102895	0	7	12,19,28,22,13,11,1,	0,12,31,59,81,98,109,
chr3R	26103606	26103800	Dvir_CRM_1997	918	+	26103606	26103800	0	4	34,89,26,44,	0,35,124,150,
chr3R	26106862	26107021	Dvir_CRM_1998	932	+	26106862	26107021	0	8	37,10,19,15,15,32,11,6,	0,37,47,66,84,99,131,153,
chr3R	26114167	26114288	Dvir_CRM_1999	678	+	26114167	26114288	0	9	5,16,14,16,8,21,22,15,1,	0,5,23,37,53,61,82,105,120,
chr3R	26126551	26126705	Dvir_CRM_2000	786	+	26126551	26126705	0	8	18,21,34,19,25,15,16,1,	0,18,42,76,95,122,137,153,
chr3R	26213542	26213692	Dvir_CRM_2002	784	+	26213542	26213692	0	7	24,47,9,23,15,27,3,	0,25,72,81,105,120,147,
chr3R	26214261	26214504	Dvir_CRM_2003	868	+	26214261	26214504	0	10	9,31,6,56,9,35,31,18,15,17,	0,9,47,56,116,125,160,191,211,226,
chr3R	26214812	26215418	Dvir_CRM_2004	964	+	26214812	26215418	0	24	5,49,8,16,7,13,68,19,26,9,31,10,41,12,22,41,21,6,30,6,17,10,12,9,	0,5,54,66,83,100,117,188,211,237,246,324,344,385,409,431,474,495,501,548,555,574,585,597,
chr3R	26237251	26237414	Dvir_CRM_2005	850	+	26237251	26237414	0	6	22,74,35,18,6,5,	0,23,97,134,152,158,
chr3R	26240930	26241187	Dvir_CRM_2006	874	+	26240930	26241187	0	10	14,9,22,18,60,7,37,22,33,14,	0,14,23,55,75,140,148,185,210,243,
chr3R	26241791	26242014	Dvir_CRM_2007	946	+	26241791	26242014	0	12	13,20,15,14,15,8,13,16,10,18,38,3,	0,13,39,54,77,95,106,119,137,164,182,220,
chr3R	26245491	26245593	Dvir_CRM_2008	786	+	26245491	26245593	0	3	48,14,40,	0,48,62,
chr3R	26246003	26246112	Dvir_CRM_2009	832	+	26246003	26246112	0	5	23,14,22,34,14,	0,23,37,61,95,
chr3R	26249532	26249597	Dvir_CRM_2010	1000	+	26249532	26249597	0	3	26,10,18,	0,34,47,
chr3R	23774188	23774569	Dvir_CRM_2011	966	-	23774188	23774569	0	14	9,30,21,10,22,12,26,62,24,24,36,14,28,20,	0,9,47,69,79,101,113,139,209,237,261,308,332,361,
chr3R	23751693	23751755	Dvir_CRM_2013	904	-	23751693	23751755	0	2	44,18,	0,44,
chr3R	23748494	23748626	Dvir_CRM_2014	880	-	23748494	23748626	0	2	36,96,	0,36,
chr3R	25855009	25856097	Dvir_CRM_2015	966	+	25855009	25856097	0	21	14,12,63,17,16,33,26,24,21,11,12,42,22,12,26,41,65,16,7,10,37,	0,14,26,96,115,133,176,221,246,317,352,365,407,429,883,909,950,1016,1034,1041,1051,
chr3R	25858107	25858308	Dvir_CRM_2016	968	+	25858107	25858308	0	8	17,23,20,18,31,15,8,51,	0,24,47,67,89,126,142,150,
chr3R	25866797	25866990	Dvir_CRM_2017	968	+	25866797	25866990	0	8	23,15,12,17,21,44,38,8,	0,28,43,56,73,95,139,185,
chr3R	25872828	25872996	Dvir_CRM_2019	834	+	25872828	25872996	0	5	7,53,20,22,65,	0,7,61,81,103,
chr3R	25877845	25878028	Dvir_CRM_2021	836	+	25877845	25878028	0	11	18,32,6,7,16,20,5,9,13,10,21,	0,18,50,56,65,81,107,118,127,140,162,
chr3R	25886611	25886857	Dvir_CRM_2022	840	+	25886611	25886857	0	10	26,31,30,29,5,22,18,13,22,40,	0,26,65,95,124,129,151,170,183,206,
chr3R	25890744	25890919	Dvir_CRM_2024	850	+	25890744	25890919	0	8	25,27,27,15,30,10,32,6,	0,25,53,81,96,127,137,169,
chr3R	25897517	25897812	Dvir_CRM_2025	932	+	25897517	25897812	0	3	24,10,24,	0,261,271,
chr3R	25933606	25933723	Dvir_CRM_2027	980	+	25933606	25933723	0	5	22,41,9,12,12,	0,30,77,93,105,
chr3R	25936829	25936936	Dvir_CRM_2029	684	+	25936829	25936936	0	6	30,5,20,17,30,5,	0,30,35,55,72,102,
chr3R	25950765	25950982	Dvir_CRM_2030	968	+	25950765	25950982	0	9	29,37,16,21,13,12,16,26,13,	0,54,91,111,132,147,160,178,204,
chr3R	25999747	25999859	Dvir_CRM_2031	1000	+	25999747	25999859	0	2	32,53,	0,59,
chr3R	26000272	26000469	Dvir_CRM_2032	926	+	26000272	26000469	0	6	55,12,21,19,76,6,	0,57,70,96,115,191,
chr3R	26002202	26002357	Dvir_CRM_2033	908	+	26002202	26002357	0	7	20,14,77,8,8,14,10,	0,21,35,112,121,129,145,
chr3R	26003146	26003497	Dvir_CRM_2034	994	+	26003146	26003497	0	10	8,121,16,42,28,51,13,8,18,3,	0,8,142,161,213,242,294,308,328,348,
chr3R	9085927	9086155	Dvir_CRM_2035	968	-	9085927	9086155	0	8	13,9,11,20,50,44,21,14,	0,13,23,57,95,149,193,214,
chr3R	9041811	9042087	Dvir_CRM_2036	990	-	9041811	9042087	0	11	18,17,5,14,29,9,31,31,27,16,3,	0,36,58,77,106,135,146,182,214,249,273,
chr3R	9016980	9017067	Dvir_CRM_2037	976	-	9016980	9017067	0	3	54,21,7,	0,59,80,
chr3R	8981553	8981722	Dvir_CRM_2038	946	-	8981553	8981722	0	7	17,9,29,13,50,10,18,	0,17,47,76,89,139,151,
chr3R	8939085	8939197	Dvir_CRM_2039	874	-	8939085	8939197	0	4	32,54,15,10,	0,33,87,102,
chr3R	8914225	8914431	Dvir_CRM_2040	978	-	8914225	8914431	0	9	34,12,12,19,7,36,28,7,22,	0,37,49,61,87,100,142,175,184,
chr3R	8901540	8901739	Dvir_CRM_2041	794	-	8901540	8901739	0	11	22,63,4,7,6,19,13,11,14,22,3,	0,22,85,89,100,109,128,141,160,174,196,
chr3R	8900481	8900698	Dvir_CRM_2042	990	-	8900481	8900698	0	3	8,10,181,	0,8,36,
chr3R	8898678	8898866	Dvir_CRM_2043	838	-	8898678	8898866	0	8	1,26,64,35,13,15,22,7,	0,1,27,95,131,144,159,181,
chr3R	8897028	8897201	Dvir_CRM_2044	850	-	8897028	8897201	0	5	58,6,43,49,16,	0,59,65,108,157,
chr3R	8895779	8896146	Dvir_CRM_2045	888	-	8895779	8896146	0	13	35,18,54,42,11,34,12,14,27,21,11,28,9,	0,35,53,107,151,195,229,249,266,298,319,330,358,
chr3R	8889680	8891051	Dvir_CRM_2046	960	-	8889680	8891051	0	23	8,26,38,16,26,68,17,24,18,24,34,22,19,44,6,13,4,10,26,20,10,64,8,	0,8,34,72,88,125,217,236,260,278,311,345,370,409,453,459,472,476,500,530,559,590,1363,
chr3R	8887355	8887522	Dvir_CRM_2047	814	-	8887355	8887522	0	8	15,32,29,24,11,13,13,24,	0,16,48,77,106,117,130,143,
chr3R	8883148	8883363	Dvir_CRM_2048	802	-	8883148	8883363	0	10	3,4,43,34,14,8,10,15,74,6,	0,3,7,50,84,98,106,116,131,209,
chr3R	1485565	1485658	Dvir_CRM_2049	798	-	1485565	1485658	0	6	22,14,5,9,18,21,	0,22,36,41,51,72,
chr3R	1480439	1480663	Dvir_CRM_2050	956	-	1480439	1480663	0	10	8,4,13,10,30,10,20,41,6,39,	0,17,30,46,56,87,97,138,179,185,
chr3R	1474028	1474858	Dvir_CRM_2051	980	-	1474028	1474858	0	17	26,15,9,20,20,13,9,40,67,108,11,33,32,29,27,12,27,	0,27,53,66,89,109,122,134,174,243,351,365,401,433,754,787,803,
chr3R	8855642	8855848	Dvir_CRM_2053	826	-	8855642	8855848	0	6	99,31,19,30,18,9,	0,99,130,149,179,197,
chr3R	8850774	8851313	Dvir_CRM_2054	892	-	8850774	8851313	0	12	8,13,22,16,68,5,7,116,8,46,14,7,	0,18,31,53,149,217,310,317,458,468,517,532,
chr3R	8837375	8837521	Dvir_CRM_2055	918	-	8837375	8837521	0	3	36,37,71,	0,38,75,
chr3R	8823686	8823872	Dvir_CRM_2057	880	-	8823686	8823872	0	7	37,8,6,31,8,70,23,	0,38,47,53,85,93,163,
chr3R	8811690	8811823	Dvir_CRM_2058	716	-	8811690	8811823	0	7	3,15,11,30,38,20,16,	0,3,18,29,59,97,117,
chr3R	8807922	8808055	Dvir_CRM_2059	822	-	8807922	8808055	0	5	4,36,17,26,40,	0,4,50,67,93,
chr3R	8722304	8722411	Dvir_CRM_2060	1000	-	8722304	8722411	0	1	107,	0,
chr3R	8640753	8640903	Dvir_CRM_2061	1000	-	8640753	8640903	0	4	41,17,57,22,	0,42,64,128,
chr3R	8572778	8573079	Dvir_CRM_2062	980	-	8572778	8573079	0	12	40,11,9,29,8,15,9,25,8,26,16,3,	0,41,52,68,109,149,165,178,230,240,266,298,
chr3R	9935409	9935610	Dvir_CRM_2063	1000	-	9935409	9935610	0	1	201,	0,
chr3R	14491087	14493684	Dvir_CRM_2065	952	-	14491087	14493684	0	11	3,18,26,15,15,11,14,11,10,43,35,	0,16,34,60,2436,2467,2479,2498,2509,2519,2562,
chr3R	14483930	14483981	Dvir_CRM_2066	648	-	14483930	14483981	0	3	21,16,14,	0,21,37,
chr3R	14482687	14482907	Dvir_CRM_2068	966	-	14482687	14482907	0	8	5,23,49,12,11,33,32,4,	0,8,31,80,105,136,169,216,
chr3R	14471486	14471617	Dvir_CRM_2069	1000	-	14471486	14471617	0	1	131,	0,
chr3R	14417726	14417943	Dvir_CRM_2071	954	-	14417726	14417943	0	2	87,130,	0,87,
chr3R	14411230	14411563	Dvir_CRM_2072	962	-	14411230	14411563	0	12	5,13,66,51,48,26,11,30,7,25,7,12,	0,7,27,105,156,204,240,251,281,289,314,321,
chr3R	14409741	14410099	Dvir_CRM_2073	960	-	14409741	14410099	0	7	16,31,10,10,32,28,20,	0,16,48,58,69,104,338,
chr3R	14371619	14371812	Dvir_CRM_2074	866	-	14371619	14371812	0	12	13,22,13,26,20,29,24,6,9,6,7,3,	0,13,36,50,76,102,133,157,165,174,180,190,
chr3R	14352875	14353009	Dvir_CRM_2075	698	-	14352875	14353009	0	9	11,16,24,22,7,14,18,11,9,	0,11,27,51,73,82,96,114,125,
chr3R	14350979	14351644	Dvir_CRM_2076	968	-	14350979	14351644	0	9	12,24,8,40,13,17,14,52,1,	0,16,47,55,554,567,589,610,664,
chr3R	14316709	14316871	Dvir_CRM_2077	824	-	14316709	14316871	0	5	14,42,13,21,69,	0,14,56,69,93,
chr3R	14306698	14307091	Dvir_CRM_2078	932	-	14306698	14307091	0	8	6,9,17,31,45,37,16,13,	0,8,17,34,65,327,364,380,
chr3R	14300498	14300694	Dvir_CRM_2079	910	-	14300498	14300694	0	5	8,30,54,73,12,	0,8,43,97,184,
chr3R	14300094	14300236	Dvir_CRM_2080	734	-	14300094	14300236	0	7	10,70,7,14,6,18,17,	0,10,80,87,101,107,125,
chr3R	14265134	14265318	Dvir_CRM_2081	978	-	14265134	14265318	0	8	7,46,12,6,11,20,23,42,	0,7,54,67,74,85,117,142,
chr3R	14237316	14237378	Dvir_CRM_2084	966	-	14237316	14237378	0	3	38,3,17,	0,38,45,
chr3R	14225315	14225503	Dvir_CRM_2085	842	-	14225315	14225503	0	9	1,14,26,24,33,34,7,15,10,	0,18,36,62,89,122,156,163,178,
chr3R	14224786	14225042	Dvir_CRM_2086	824	-	14224786	14225042	0	12	45,14,42,11,10,21,50,13,5,25,7,6,	0,47,61,103,114,129,150,200,213,218,243,250,
chr3R	14224174	14224477	Dvir_CRM_2087	968	-	14224174	14224477	0	13	7,13,32,20,13,17,63,13,8,12,12,25,8,	0,7,20,52,76,89,113,210,224,235,252,267,295,
chr3R	14222765	14223265	Dvir_CRM_2088	980	-	14222765	14223265	0	8	10,12,33,33,29,22,40,18,	0,11,30,305,371,403,442,482,
chr3R	14198573	14198801	Dvir_CRM_2089	796	-	14198573	14198801	0	8	30,22,9,21,17,12,24,1,	0,30,54,66,87,104,116,227,
chr3R	14197257	14197483	Dvir_CRM_2090	838	-	14197257	14197483	0	10	11,12,16,17,37,16,47,20,9,35,	0,11,23,39,56,93,109,160,182,191,
chr3R	14192202	14192500	Dvir_CRM_2091	984	-	14192202	14192500	0	9	17,17,8,28,71,27,24,9,49,	0,22,43,69,105,186,213,237,249,
chr3R	14136030	14136301	Dvir_CRM_2092	966	-	14136030	14136301	0	11	17,29,45,25,11,28,14,10,20,19,8,	0,22,51,103,129,140,190,204,223,244,263,
chr3R	14127406	14127838	Dvir_CRM_2093	964	-	14127406	14127838	0	5	28,23,29,8,78,	0,28,56,85,354,
chr3R	14125030	14125086	Dvir_CRM_2094	782	-	14125030	14125086	0	3	28,16,11,	0,28,45,
chr3R	10719196	10719400	Dvir_CRM_2095	1000	-	10719196	10719400	0	3	182,10,9,	0,183,195,
chr3R	10715887	10716096	Dvir_CRM_2096	950	-	10715887	10716096	0	8	12,15,17,16,16,30,15,73,	0,12,32,49,65,91,121,136,
chr3R	18452671	18453004	Dvir_CRM_2099	854	+	18452671	18453004	0	17	11,10,24,24,26,4,8,10,18,36,57,9,17,25,8,8,5,	0,11,24,49,81,107,111,119,129,151,188,261,270,287,312,320,328,
chr3R	18454739	18454975	Dvir_CRM_2100	970	+	18454739	18454975	0	8	1,11,41,11,20,14,19,13,	0,6,102,143,166,188,203,223,
chr3R	5981642	5981848	Dvir_CRM_2102	980	-	5981642	5981848	0	6	4,9,17,136,17,8,	0,8,22,45,181,198,
chr3R	5976323	5976630	Dvir_CRM_2103	990	-	5976323	5976630	0	9	28,7,66,37,14,9,17,16,5,	0,31,82,148,195,222,256,274,302,
chr3R	5970546	5970665	Dvir_CRM_2104	828	-	5970546	5970665	0	6	31,9,6,16,14,39,	0,34,43,49,66,80,
chr3R	5338829	5339131	Dvir_CRM_2105	968	+	5338829	5339131	0	10	31,23,34,25,11,16,20,34,36,7,	0,31,67,107,134,149,165,185,259,295,
chr3R	5344025	5344240	Dvir_CRM_2107	968	+	5344025	5344240	0	8	15,19,44,23,25,8,18,28,	0,15,58,108,133,158,166,187,
chr3R	5355746	5355963	Dvir_CRM_2108	980	+	5355746	5355963	0	6	17,46,34,47,27,26,	0,17,76,110,163,191,
chr3R	5359396	5359878	Dvir_CRM_2109	928	+	5359396	5359878	0	19	6,25,19,42,13,33,37,14,50,41,5,22,22,27,24,5,13,32,5,	0,8,34,53,101,114,147,187,204,264,307,313,340,365,399,423,429,445,477,
chr3R	5360553	5360786	Dvir_CRM_2110	960	+	5360553	5360786	0	9	13,37,11,19,12,13,25,22,42,	0,16,78,96,115,127,140,165,191,
chr3R	11400597	11400807	Dvir_CRM_2111	956	+	11400597	11400807	0	9	11,34,6,26,9,20,44,9,19,	0,12,46,54,80,89,109,175,191,
chr3R	11403853	11404017	Dvir_CRM_2112	832	+	11403853	11404017	0	7	17,11,19,35,8,8,55,	0,25,37,56,92,100,109,
chr3R	11405050	11405384	Dvir_CRM_2114	854	+	11405050	11405384	0	15	60,15,16,15,8,6,17,23,26,25,22,13,40,14,12,	0,60,75,91,106,120,131,148,171,198,233,255,268,308,322,
chr3R	11410203	11410591	Dvir_CRM_2115	858	+	11410203	11410591	0	21	17,22,16,30,10,13,26,11,14,20,15,34,10,8,30,23,3,6,5,5,17,	0,26,64,80,111,126,151,177,188,202,222,237,273,284,298,328,351,355,361,366,371,
chr3R	11413044	11413624	Dvir_CRM_2117	960	+	11413044	11413624	0	17	9,26,14,23,17,4,5,27,24,43,15,36,19,26,18,44,39,	0,9,37,52,75,92,97,102,129,153,226,249,420,451,479,497,541,
chr3R	11422801	11422975	Dvir_CRM_2118	968	+	11422801	11422975	0	6	17,10,32,38,18,8,	0,34,76,110,148,166,
chr3R	11423963	11424111	Dvir_CRM_2119	778	+	11423963	11424111	0	7	20,22,19,28,23,26,6,	0,20,43,62,90,113,142,
chr3R	11435025	11435211	Dvir_CRM_2120	778	+	11435025	11435211	0	10	20,27,22,17,21,12,21,16,20,3,	0,20,47,69,86,107,126,147,163,183,
chr3R	11442198	11442907	Dvir_CRM_2121	962	+	11442198	11442907	0	16	1,19,11,19,34,30,8,12,25,6,15,18,18,44,23,31,	0,3,22,33,315,371,401,411,475,505,525,540,559,577,631,678,
chr3R	11443369	11443538	Dvir_CRM_2122	822	+	11443369	11443538	0	7	26,44,17,15,6,8,51,	0,26,70,89,104,110,118,
chr3R	11443724	11444019	Dvir_CRM_2123	992	+	11443724	11444019	0	8	9,40,7,61,30,22,24,49,	0,12,62,69,139,171,208,246,
chr3R	11453234	11453388	Dvir_CRM_2124	778	+	11453234	11453388	0	7	1,41,21,21,35,25,8,	0,3,44,65,86,121,146,
chr3R	11454279	11454417	Dvir_CRM_2125	768	+	11454279	11454417	0	6	37,24,15,22,12,27,	0,37,61,76,99,111,
chr3R	11457433	11457542	Dvir_CRM_2126	664	+	11457433	11457542	0	7	11,36,6,10,17,19,8,	0,11,49,55,65,82,101,
chr3R	11464480	11464819	Dvir_CRM_2127	934	+	11464480	11464819	0	8	11,12,12,11,35,15,15,9,	0,11,23,44,58,298,313,330,
chr3R	11465677	11466134	Dvir_CRM_2128	880	+	11465677	11466134	0	21	3,8,9,46,33,9,10,16,20,28,58,29,9,18,9,12,30,4,24,16,19,	0,3,11,20,78,111,120,135,151,171,199,272,304,313,336,345,362,392,396,420,438,
chrX	13997734	13997928	Dvir_CRM_2129	876	-	13997734	13997928	0	5	71,63,20,26,13,	0,72,135,155,181,
chr3R	11467376	11467541	Dvir_CRM_2130	812	+	11467376	11467541	0	8	23,25,16,23,49,7,14,2,	0,26,51,68,91,142,149,163,
chr3R	11468138	11468228	Dvir_CRM_2131	824	+	11468138	11468228	0	3	14,68,8,	0,14,82,
chr3R	11469080	11469546	Dvir_CRM_2132	920	+	11469080	11469546	0	15	15,62,19,77,70,47,11,23,4,26,31,18,9,12,20,	0,15,77,97,174,244,297,308,332,344,370,402,425,434,446,
chr3R	11469856	11470097	Dvir_CRM_2133	964	-	11469856	11470097	0	9	43,27,37,20,21,14,23,25,3,	0,43,79,116,139,160,174,212,238,
chr3R	11471713	11471867	Dvir_CRM_2134	780	+	11471713	11471867	0	7	14,31,15,41,9,35,9,	0,14,45,60,101,110,145,
chr3R	11472858	11473779	Dvir_CRM_2135	948	+	11472858	11473779	0	35	3,10,36,11,26,11,10,15,32,12,11,16,31,31,13,16,30,19,6,68,15,16,27,29,34,4,45,24,12,10,9,4,23,20,6,	0,3,13,49,87,114,125,135,155,187,199,211,232,263,298,419,435,500,524,533,611,638,654,681,710,746,750,795,821,844,857,866,870,893,915,
chr3R	11474916	11475607	Dvir_CRM_2137	890	+	11474916	11475607	0	31	12,23,34,6,33,16,6,17,43,27,9,7,21,73,32,45,9,11,18,19,10,15,35,12,21,15,6,39,35,12,7,	0,12,37,71,77,115,131,138,155,198,225,234,241,262,335,367,412,429,440,458,477,488,506,543,556,577,592,598,637,672,684,
chr3R	11476576	11476688	Dvir_CRM_2138	676	+	11476576	11476688	0	7	11,18,7,46,12,7,10,	0,11,29,37,83,95,102,
chr3R	11479456	11479673	Dvir_CRM_2139	966	+	11479456	11479673	0	7	14,53,21,10,36,5,29,	0,14,89,111,147,183,188,
chr3R	11480732	11480942	Dvir_CRM_2140	812	+	11480732	11480942	0	9	59,10,23,9,17,20,48,9,6,	0,59,78,101,110,127,147,195,204,
chr3R	11486983	11487066	Dvir_CRM_2141	976	+	11486983	11487066	0	4	24,14,14,28,	0,25,41,55,
chr3R	11488893	11489267	Dvir_CRM_2142	888	+	11488893	11489267	0	15	31,28,11,14,35,28,5,43,26,12,19,38,14,45,2,	0,33,61,72,86,121,149,154,197,223,236,259,307,321,372,
chr3R	11490098	11490876	Dvir_CRM_2143	948	+	11490098	11490876	0	23	4,16,15,55,24,8,21,25,20,13,21,13,25,15,43,15,15,7,15,42,35,20,23,	0,14,229,244,299,339,347,372,404,434,449,470,483,508,523,566,581,596,603,630,672,711,755,
chr3R	11491451	11491746	Dvir_CRM_2144	976	+	11491451	11491746	0	11	11,11,55,7,19,59,23,16,11,13,12,	0,26,52,110,124,143,209,239,255,270,283,
chr3R	11494940	11495435	Dvir_CRM_2145	926	+	11494940	11495435	0	21	30,4,24,13,17,12,39,8,12,21,28,22,24,19,27,43,15,29,9,24,7,	0,30,34,63,83,102,144,183,191,203,224,252,281,307,328,366,410,425,455,464,488,
chr3R	11496507	11496585	Dvir_CRM_2146	650	+	11496507	11496585	0	5	9,21,8,16,20,	0,12,33,41,58,
chr3R	11499026	11499152	Dvir_CRM_2147	684	+	11499026	11499152	0	8	6,18,22,4,15,11,12,32,	0,12,30,52,56,71,82,94,
chr3R	11499480	11499626	Dvir_CRM_2148	740	+	11499480	11499626	0	8	24,9,8,27,9,4,32,33,	0,24,33,41,68,77,81,113,
chr3R	11507484	11507654	Dvir_CRM_2149	842	+	11507484	11507654	0	9	11,5,24,29,6,7,42,14,25,	0,11,16,41,72,80,89,131,145,
chr3R	11551028	11551274	Dvir_CRM_2150	982	+	11551028	11551274	0	7	33,18,13,40,53,23,42,	0,34,52,65,106,167,204,
chr3R	11611623	11611772	Dvir_CRM_2151	772	+	11611623	11611772	0	7	20,10,18,11,28,47,14,	0,20,30,48,59,87,135,
chr3R	4864586	4864752	Dvir_CRM_2153	964	-	4864586	4864752	0	7	40,15,32,10,16,18,29,	0,41,60,92,102,119,137,
chr3R	4863209	4863698	Dvir_CRM_2154	962	-	4863209	4863698	0	16	15,27,7,12,11,16,7,44,19,15,3,12,6,36,23,10,	0,15,162,171,201,223,239,249,293,312,332,345,366,402,449,479,
chr3R	4862459	4862823	Dvir_CRM_2155	964	-	4862459	4862823	0	12	7,34,27,21,27,42,55,6,51,9,20,24,	0,7,41,69,90,117,159,230,242,300,320,340,
chr3R	4861379	4861595	Dvir_CRM_2156	960	+	4861379	4861595	0	8	15,29,14,26,19,26,15,3,	0,16,79,101,150,169,195,213,
chr3R	4861743	4861919	Dvir_CRM_2157	764	+	4861743	4861919	0	10	14,11,9,20,17,14,24,20,25,15,	0,14,25,34,54,71,92,116,136,161,
chr3R	4859766	4860012	Dvir_CRM_2158	838	-	4859766	4860012	0	10	14,13,24,30,7,49,43,43,9,13,	0,14,27,51,81,88,137,180,224,233,
chr3R	4855864	4856154	Dvir_CRM_2159	978	-	4855864	4856154	0	11	7,17,3,23,14,39,22,6,12,6,21,	0,12,45,60,84,107,187,216,233,245,269,
chr3R	4854469	4855402	Dvir_CRM_2160	952	-	4854469	4855402	0	24	8,43,38,18,7,17,26,16,8,21,26,21,35,27,17,39,17,10,19,20,8,12,22,48,	0,15,58,182,200,207,320,350,366,381,402,604,627,677,704,723,774,791,801,820,840,849,863,885,
chr3R	4850398	4851091	Dvir_CRM_2161	904	-	4850398	4851091	0	31	19,15,9,5,16,13,18,12,22,18,37,18,25,33,6,8,33,9,7,30,21,21,15,25,29,10,27,4,54,25,13,	0,19,34,50,66,83,97,120,132,167,185,222,242,268,301,310,318,351,360,367,406,430,451,475,531,560,570,597,601,655,680,
chr3R	4847538	4847740	Dvir_CRM_2163	1000	-	4847538	4847740	0	2	195,6,	0,196,
chr3R	4845377	4845585	Dvir_CRM_2164	808	-	4845377	4845585	0	8	51,5,40,18,33,23,12,25,	0,51,56,97,115,148,171,183,
chr3R	4843431	4843585	Dvir_CRM_2165	988	-	4843431	4843585	0	4	22,18,55,55,	0,25,44,99,
chr3R	4843132	4843328	Dvir_CRM_2166	908	-	4843132	4843328	0	7	16,35,24,34,12,24,28,	0,24,59,83,118,144,168,
chr3R	4831832	4831920	Dvir_CRM_2167	794	-	4831832	4831920	0	4	12,24,20,31,	0,12,37,57,
chr3R	4829641	4829814	Dvir_CRM_2168	824	-	4829641	4829814	0	8	21,19,7,24,23,12,45,18,	0,21,40,48,75,98,110,155,
chr3R	4818929	4819087	Dvir_CRM_2169	760	-	4818929	4819087	0	11	8,19,6,26,12,7,7,7,22,12,15,	0,18,37,43,69,81,88,97,104,130,143,
chr3R	4811923	4812032	Dvir_CRM_2170	1000	-	4811923	4812032	0	1	109,	0,
chr3R	4807122	4810734	Dvir_CRM_2171	972	-	4807122	4810734	0	6	58,24,12,21,17,4,	0,3520,3544,3557,3583,3608,
chr3R	21302632	21302836	Dvir_CRM_2173	944	-	21302632	21302836	0	10	10,25,14,7,47,9,24,5,31,6,	0,10,37,51,62,114,138,162,167,198,
chr3R	21299340	21299541	Dvir_CRM_2174	980	-	21299340	21299541	0	4	117,21,20,36,	0,117,138,165,
chr3R	7036985	7037167	Dvir_CRM_2175	838	+	7036985	7037167	0	9	17,14,8,14,40,20,12,24,22,	0,19,33,41,55,103,123,136,160,
chr3R	7041980	7042177	Dvir_CRM_2176	876	+	7041980	7042177	0	6	60,3,14,82,6,28,	0,60,64,78,163,169,
chr3R	7470048	7470232	Dvir_CRM_2178	942	+	7470048	7470232	0	6	11,21,114,8,5,12,	0,11,32,158,166,172,
chr3R	7475616	7475902	Dvir_CRM_2179	1000	+	7475616	7475902	0	9	40,32,19,20,12,7,26,41,4,	0,44,86,108,130,149,160,193,282,
chrUextra	7952367	7952424	Dvir_CRM_2180	1000	+	7952367	7952424	0	1	57,	0,
chr3R	1660674	1660840	Dvir_CRM_2181	960	-	1660674	1660840	0	6	35,24,15,31,9,29,	0,35,59,74,125,137,
chr3R	7495070	7495238	Dvir_CRM_2183	820	+	7495070	7495238	0	6	19,30,46,13,30,27,	0,19,52,98,111,141,
chr3R	7499671	7500029	Dvir_CRM_2184	960	+	7499671	7500029	0	9	31,9,13,8,30,48,9,11,32,	0,31,40,53,62,92,150,165,326,
chr3R	7519979	7520168	Dvir_CRM_2186	890	+	7519979	7520168	0	6	17,48,15,25,32,44,	0,17,66,88,113,145,
chr3R	7628496	7628707	Dvir_CRM_2188	980	-	7628496	7628707	0	6	15,24,35,63,19,39,	0,27,51,86,152,172,
chr3R	7585822	7585912	Dvir_CRM_2191	792	+	7585822	7585912	0	5	8,18,20,23,17,	0,8,30,50,73,
chr3R	7586628	7587243	Dvir_CRM_2192	914	+	7586628	7587243	0	27	14,36,7,18,21,7,19,19,19,106,11,15,8,10,18,26,22,13,12,17,12,18,26,10,29,18,26,	0,15,51,58,76,106,122,149,168,198,307,320,335,343,354,374,401,423,436,450,467,479,497,523,533,565,589,
chr3R	7587467	7587538	Dvir_CRM_2193	634	+	7587467	7587538	0	4	28,10,11,22,	0,28,38,49,
chr3R	7589472	7589614	Dvir_CRM_2196	756	+	7589472	7589614	0	6	17,17,26,21,33,8,	0,17,34,66,101,134,
chr3R	16919534	16919841	Dvir_CRM_2197	942	+	16919534	16919841	0	11	4,47,26,56,13,23,20,13,11,26,28,	0,4,51,77,133,154,188,226,242,253,279,
chr3R	16920106	16920537	Dvir_CRM_2198	936	+	16920106	16920537	0	19	29,10,20,17,34,29,9,6,21,8,27,16,17,10,23,24,18,11,38,	0,43,62,97,115,149,178,187,193,214,222,249,265,283,296,338,362,380,393,
chr3R	16922144	16922488	Dvir_CRM_2199	854	+	16922144	16922488	0	13	30,17,18,26,20,17,52,29,32,38,4,27,5,	0,30,47,65,91,111,128,180,213,269,307,311,339,
chr3R	16923306	16923631	Dvir_CRM_2200	978	+	16923306	16923631	0	11	4,4,90,31,13,16,18,21,32,19,19,	0,26,50,140,174,192,213,232,253,285,306,
chr3R	5372007	5372248	Dvir_CRM_2202	804	+	5372007	5372248	0	9	24,22,11,26,32,17,15,56,10,	0,28,50,81,111,143,160,175,231,
chr3R	5377077	5377227	Dvir_CRM_2203	704	+	5377077	5377227	0	11	14,11,8,8,20,18,8,19,18,14,3,	0,21,32,40,48,68,86,94,113,133,147,
chr3R	5377433	5377734	Dvir_CRM_2204	976	+	5377433	5377734	0	12	10,24,20,18,36,10,5,62,12,14,13,10,	0,10,39,59,93,131,146,155,217,230,259,291,
chr3R	5380937	5381112	Dvir_CRM_2205	920	+	5380937	5381112	0	2	162,13,	0,162,
chr3R	5386205	5386352	Dvir_CRM_2206	796	+	5386205	5386352	0	5	5,23,24,45,40,	0,7,30,54,107,
chr3R	5399576	5399762	Dvir_CRM_2208	854	+	5399576	5399762	0	10	8,21,25,10,41,12,17,15,22,7,	0,8,31,56,69,110,124,142,157,179,
chr3R	5412450	5412783	Dvir_CRM_2210	990	+	5412450	5412783	0	12	13,32,6,7,17,6,8,42,17,21,29,2,	0,16,91,102,117,144,150,170,234,259,298,331,
chr3R	5413945	5414146	Dvir_CRM_2211	1000	+	5413945	5414146	0	1	201,	0,
chr3R	11655092	11655291	Dvir_CRM_2212	950	-	11655092	11655291	0	4	124,9,26,34,	0,130,139,165,
chr3R	11637311	11637465	Dvir_CRM_2213	960	-	11637311	11637465	0	5	20,32,25,60,10,	0,27,59,84,144,
chr3R	12279818	12279887	Dvir_CRM_2215	866	+	12279818	12279887	0	3	21,18,20,	0,31,49,
chr3R	12294482	12294601	Dvir_CRM_2216	812	+	12294482	12294601	0	5	26,23,9,47,12,	0,27,51,60,107,
chr2R	14075895	14076092	Dvir_CRM_2217	830	+	14075895	14076092	0	5	18,36,16,41,18,	0,18,54,138,179,
chr3R	3013807	3013972	Dvir_CRM_2218	828	+	3013807	3013972	0	6	18,35,69,15,12,2,	0,18,60,134,151,163,
chr3R	3047369	3047526	Dvir_CRM_2219	790	+	3047369	3047526	0	9	15,15,9,16,20,6,22,10,38,	0,15,33,43,59,79,87,109,119,
chr3R	3072621	3073018	Dvir_CRM_2220	972	+	3072621	3073018	0	15	2,25,16,13,5,27,15,16,21,11,20,26,15,25,48,	0,3,39,67,90,101,173,188,204,225,244,266,301,324,349,
chr3R	3075165	3075600	Dvir_CRM_2221	934	+	3075165	3075600	0	9	5,12,20,14,17,21,33,26,30,	0,5,17,292,306,323,344,377,405,
chr3R	3092482	3092688	Dvir_CRM_2222	970	+	3092482	3092688	0	7	51,23,6,68,17,6,24,	0,51,74,80,150,169,182,
chr3R	4189464	4189570	Dvir_CRM_2223_2	1000	-	4189464	4189570	0	4	46,24,7,18,	0,51,77,88,
chr3R	3101280	3101407	Dvir_CRM_2223_1	1000	+	3101280	3101407	0	1	127,	0,
chr3R	3114916	3115121	Dvir_CRM_2224	956	+	3114916	3115121	0	7	50,15,19,4,14,48,28,	0,50,65,84,89,103,177,
chr3R	3142612	3142807	Dvir_CRM_2226	1000	+	3142612	3142807	0	1	195,	0,
chr3R	3158809	3159112	Dvir_CRM_2227	978	+	3158809	3159112	0	8	67,28,38,15,14,34,57,5,	0,67,122,167,188,202,241,298,
chr3R	3149039	3149203	Dvir_CRM_2228	874	-	3149039	3149203	0	6	5,10,6,22,87,27,	0,5,20,26,50,137,
chr3R	3317290	3317346	Dvir_CRM_2229	1000	+	3317290	3317346	0	1	56,	0,
chr3R	3484055	3484255	Dvir_CRM_2231	856	+	3484055	3484255	0	8	39,8,23,15,27,12,23,46,	0,45,53,76,91,118,131,154,
chr3R	3486138	3486417	Dvir_CRM_2232	948	+	3486138	3486417	0	12	22,23,14,19,24,19,10,10,33,39,8,6,	0,47,71,99,128,152,171,181,191,224,263,273,
chr3R	3619728	3619853	Dvir_CRM_2234	776	+	3619728	3619853	0	6	12,17,35,13,7,40,	0,13,30,65,78,85,
chr3R	3710006	3710401	Dvir_CRM_2236	938	+	3710006	3710401	0	8	6,7,15,28,43,8,37,15,	0,6,17,32,60,335,343,380,
chr3R	3711725	3711889	Dvir_CRM_2237	848	+	3711725	3711889	0	7	2,40,14,12,34,43,12,	0,2,42,61,74,109,152,
chr3R	3712676	3712855	Dvir_CRM_2238	834	+	3712676	3712855	0	9	46,8,18,5,20,27,16,11,16,	0,46,55,73,78,99,126,142,163,
chr3R	11034852	11035039	Dvir_CRM_2240	838	+	11034852	11035039	0	9	2,12,22,51,18,10,34,7,28,	0,2,14,36,87,105,115,149,159,
chr3R	11039273	11039561	Dvir_CRM_2241	972	+	11039273	11039561	0	11	49,16,11,8,22,26,34,13,42,11,38,	0,55,71,82,92,114,143,177,192,235,250,
chr3R	21314470	21314671	Dvir_CRM_2242	1000	+	21314470	21314671	0	1	201,	0,
chr3R	21318912	21318992	Dvir_CRM_2244	938	+	21318912	21318992	0	4	9,35,15,5,	0,25,60,75,
chr3R	21341457	21341895	Dvir_CRM_2246	980	+	21341457	21341895	0	10	31,21,15,31,11,8,13,10,36,17,	0,228,250,280,312,323,337,355,383,421,
chr3R	21411447	21411528	Dvir_CRM_2248	976	+	21411447	21411528	0	3	14,26,40,	0,15,41,
chr3R	21412435	21412717	Dvir_CRM_2249	990	+	21412435	21412717	0	7	2,30,52,13,66,20,15,	0,13,56,108,124,245,267,
chr3R	21421221	21421478	Dvir_CRM_2251	968	+	21421221	21421478	0	7	110,29,11,23,37,22,11,	0,111,140,151,174,211,246,
chr3R	21422150	21422660	Dvir_CRM_2252	942	+	21422150	21422660	0	23	21,32,11,8,6,16,16,20,8,16,14,15,5,19,35,9,9,11,12,40,61,34,16,	0,34,66,77,85,91,118,139,172,185,207,221,236,241,260,295,304,313,325,340,399,460,494,
chr3R	21454624	21454774	Dvir_CRM_2254	698	+	21454624	21454774	0	5	25,39,7,14,14,	0,76,115,122,136,
chr3R	21455579	21455662	Dvir_CRM_2255	1000	+	21455579	21455662	0	2	66,14,	0,69,
chr3R	21458836	21458975	Dvir_CRM_2256	668	+	21458836	21458975	0	6	33,18,23,18,5,5,	0,33,51,111,129,134,
chr3R	21459438	21459666	Dvir_CRM_2257	958	+	21459438	21459666	0	11	6,12,22,10,40,31,12,13,15,5,20,	0,6,18,40,50,94,138,155,171,198,208,
chr3R	21462414	21462509	Dvir_CRM_2258	1000	+	21462414	21462509	0	4	27,15,16,24,	0,33,49,71,
chr3R	21463574	21463791	Dvir_CRM_2259	1000	+	21463574	21463791	0	8	29,43,17,9,9,7,14,24,	0,30,90,130,149,161,174,193,
chr3R	6864442	6864694	Dvir_CRM_2260	1000	+	6864442	6864694	0	7	5,16,22,11,26,94,44,	0,15,36,59,71,105,208,
chr3R	21477881	21477964	Dvir_CRM_2261	806	+	21477881	21477964	0	5	14,10,11,25,22,	0,14,24,35,61,
chr3R	21487722	21487935	Dvir_CRM_2263	980	+	21487722	21487935	0	10	1,17,19,18,18,9,9,48,40,18,	0,3,25,44,63,82,94,105,153,195,
chr3R	21506653	21506705	Dvir_CRM_2264	1000	+	21506653	21506705	0	1	52,	0,
chr3L	6715370	6715585	Dvir_CRM_2265	816	+	6715370	6715585	0	12	1,28,20,17,6,23,33,18,17,12,17,3,	0,1,29,49,66,72,97,140,160,177,195,212,
chr3R	21528969	21529178	Dvir_CRM_2267	980	+	21528969	21529178	0	8	27,11,7,25,22,29,59,15,	0,29,44,51,77,102,135,194,
chr3R	15497900	15498437	Dvir_CRM_2270_2	982	+	15497900	15498437	0	7	20,25,17,25,92,23,4,	0,23,50,69,96,510,533,
chr3R	3277229	3277819	Dvir_CRM_2270_1	974	-	3277229	3277819	0	7	9,22,75,40,18,15,48,	0,9,32,468,508,526,542,
chr3R	15569027	15569155	Dvir_CRM_2271	760	+	15569027	15569155	0	7	43,9,16,21,18,10,7,	0,43,52,68,89,109,121,
chr3R	15615647	15615828	Dvir_CRM_2272	966	+	15615647	15615828	0	6	14,12,13,24,35,71,	0,14,26,41,65,110,
chr3R	15616384	15616801	Dvir_CRM_2273_2	862	+	15616384	15616801	0	19	2,16,26,15,41,4,14,23,24,18,11,18,17,9,12,25,12,5,113,	0,4,20,46,65,108,112,126,149,173,191,204,222,239,248,260,285,298,304,
chr3R	3277720	3277885	Dvir_CRM_2273_1	1000	+	3277720	3277885	0	3	18,106,27,	0,28,138,
chr3R	15623669	15623850	Dvir_CRM_2276	866	+	15623669	15623850	0	4	21,104,37,15,	0,21,129,166,
chr3R	15624152	15624412	Dvir_CRM_2277	960	+	15624152	15624412	0	13	18,19,15,20,4,34,12,7,18,8,25,15,4,	0,18,37,52,73,78,118,131,140,175,206,241,256,
chr3R	15625154	15625751	Dvir_CRM_2278	976	+	15625154	15625751	0	19	8,5,19,12,25,55,11,21,38,46,67,6,6,17,47,18,85,30,27,	0,8,13,32,53,78,133,151,172,214,263,332,341,352,370,424,442,529,570,
chr3R	15626486	15626987	Dvir_CRM_2279	910	+	15626486	15626987	0	22	13,25,24,9,9,23,18,8,23,5,23,52,35,53,12,16,15,11,13,15,7,26,	0,13,38,64,84,94,121,144,177,200,206,233,287,322,375,387,411,427,438,451,468,475,
chr3R	15628308	15628472	Dvir_CRM_2280	794	+	15628308	15628472	0	5	31,17,10,10,96,	0,31,48,58,68,
chr3R	15633071	15633126	Dvir_CRM_2281	1000	+	15633071	15633126	0	3	22,15,15,	0,23,40,
chr3R	15652878	15653123	Dvir_CRM_2282	960	+	15652878	15653123	0	10	32,10,26,38,4,15,37,5,20,7,	0,32,42,68,110,132,151,205,218,238,
chr3R	15654193	15654402	Dvir_CRM_2283	898	+	15654193	15654402	0	8	35,15,8,15,35,23,10,55,	0,35,52,60,85,121,144,154,
chr3R	15656064	15656297	Dvir_CRM_2284	842	+	15656064	15656297	0	10	10,25,33,12,16,9,41,9,16,55,	0,10,35,68,80,96,110,151,161,178,
chr3R	15658331	15658684	Dvir_CRM_2285	870	+	15658331	15658684	0	14	34,4,32,8,68,5,29,57,14,10,9,13,25,14,	0,36,46,91,108,176,181,210,267,282,292,301,314,339,
chr3R	15662575	15662704	Dvir_CRM_2286	966	+	15662575	15662704	0	5	12,15,46,19,24,	0,12,34,86,105,
chr3R	15664651	15664984	Dvir_CRM_2287	932	+	15664651	15664984	0	14	16,28,17,28,12,6,16,26,9,39,35,26,28,7,	0,16,44,61,94,111,118,145,171,196,235,270,296,326,
chr3R	15673298	15673574	Dvir_CRM_2288	844	+	15673298	15673574	0	13	41,19,15,11,6,10,26,34,16,25,11,7,33,	0,44,63,78,89,95,105,133,174,190,225,236,243,
chr3R	15686349	15686500	Dvir_CRM_2289	1000	+	15686349	15686500	0	2	137,9,	0,142,
chr3R	15705560	15705720	Dvir_CRM_2290	800	+	15705560	15705720	0	5	11,31,13,15,90,	0,11,42,55,70,
chr3R	15706416	15706592	Dvir_CRM_2291	988	+	15706416	15706592	0	6	18,12,11,33,27,63,	0,23,37,48,82,113,
chr3R	15715538	15715789	Dvir_CRM_2292	990	+	15715538	15715789	0	7	36,18,11,43,58,9,23,	0,41,67,106,156,214,228,
chr3R	15716885	15717074	Dvir_CRM_2293	900	+	15716885	15717074	0	5	6,52,58,33,31,	0,6,58,124,158,
chr3R	15718083	15718270	Dvir_CRM_2294	870	+	15718083	15718270	0	9	25,39,6,17,8,39,23,11,1,	0,25,66,72,89,100,141,173,186,
chr3R	15728875	15729286	Dvir_CRM_2295	846	+	15728875	15729286	0	22	7,14,10,8,14,22,18,13,26,17,26,5,8,18,5,24,21,19,16,15,19,60,	0,9,23,33,41,55,77,95,108,134,151,177,182,190,208,213,240,262,285,302,317,351,
chr3R	15731923	15732086	Dvir_CRM_2296	814	+	15731923	15732086	0	6	21,22,35,18,32,33,	0,21,43,80,98,130,
chr3R	15732122	15732264	Dvir_CRM_2297	782	+	15732122	15732264	0	8	41,14,4,8,19,16,15,20,	0,41,56,60,68,87,107,122,
chr3R	15732537	15732746	Dvir_CRM_2298	958	+	15732537	15732746	0	11	9,25,34,8,4,11,14,13,30,21,20,	0,9,35,70,78,87,100,114,127,161,189,
chr3R	15756692	15756854	Dvir_CRM_2299	958	+	15756692	15756854	0	6	61,13,21,12,28,2,	0,61,74,115,132,160,
chr3R	15761267	15761744	Dvir_CRM_2300	990	+	15761267	15761744	0	13	35,80,27,12,29,17,26,21,21,13,21,14,26,	0,45,129,156,173,223,256,307,339,360,403,430,451,
chr3R	15764715	15764932	Dvir_CRM_2302	958	+	15764715	15764932	0	10	19,15,19,8,7,41,19,11,31,17,	0,19,34,62,76,86,138,158,169,200,
chr3R	15776025	15776244	Dvir_CRM_2303	970	+	15776025	15776244	0	7	39,30,15,58,7,21,22,	0,58,89,104,162,169,197,
chr3R	15789224	15789711	Dvir_CRM_2304	926	+	15789224	15789711	0	12	16,9,21,37,16,45,25,5,16,34,13,1,	0,16,25,46,83,338,383,408,413,429,468,486,
chrX	22180993	22181324	Dvir_CRM_2305	966	-	22180993	22181324	0	12	85,12,33,17,22,21,20,14,30,8,11,14,	0,85,97,131,175,200,223,243,257,293,306,317,
chr3R	15821155	15821452	Dvir_CRM_2306	864	-	15821155	15821452	0	16	3,34,22,12,10,35,18,10,22,13,34,4,10,7,7,6,	0,10,57,90,106,130,165,184,194,216,229,263,267,277,284,291,
chr3R	15823284	15824248	Dvir_CRM_2307	922	+	15823284	15824248	0	36	31,25,72,10,17,33,28,7,20,37,9,23,14,14,12,8,10,8,43,10,17,18,17,16,16,35,31,9,12,34,44,10,43,4,8,24,	0,31,56,129,139,162,259,287,297,331,368,377,402,428,442,454,468,478,487,531,547,564,582,604,621,666,702,735,750,762,796,843,878,923,931,940,
chr3R	15830441	15830634	Dvir_CRM_2308	964	+	15830441	15830634	0	8	12,8,13,14,14,39,27,32,	0,17,25,38,73,87,130,161,
chr3R	15831561	15831764	Dvir_CRM_2309	980	+	15831561	15831764	0	7	12,21,61,31,26,8,23,	0,15,36,98,140,172,180,
chr3R	15834177	15834368	Dvir_CRM_2311	978	+	15834177	15834368	0	8	19,66,4,24,12,10,28,12,	0,19,90,95,123,136,151,179,
chr3R	15852993	15853227	Dvir_CRM_2313	990	+	15852993	15853227	0	5	79,25,28,10,56,	0,97,128,168,178,
chr3R	15856708	15856896	Dvir_CRM_2314	892	+	15856708	15856896	0	4	27,17,11,127,	0,27,44,61,
chr3R	15877940	15878135	Dvir_CRM_2315	1000	+	15877940	15878135	0	8	55,11,15,8,11,14,8,9,	0,71,83,106,136,152,174,186,
chr3R	16851493	16851625	Dvir_CRM_2316	834	+	16851493	16851625	0	3	35,15,82,	0,35,50,
chr3R	16869576	16869737	Dvir_CRM_2317	812	+	16869576	16869737	0	6	46,17,19,20,7,50,	0,48,65,84,104,111,
chr3R	16877910	16878040	Dvir_CRM_2318	908	+	16877910	16878040	0	3	70,14,46,	0,70,84,
chr3R	16885882	16885952	Dvir_CRM_2319	854	+	16885882	16885952	0	3	21,32,15,	0,23,55,
chr3R	16892900	16893042	Dvir_CRM_2322	862	+	16892900	16893042	0	6	20,20,19,33,6,32,	0,26,48,71,104,110,
chr3R	16895981	16896227	Dvir_CRM_2323	922	+	16895981	16896227	0	12	7,7,61,8,12,4,21,6,11,20,25,44,	0,7,14,77,85,98,103,125,132,152,177,202,
chr3R	16898958	16899172	Dvir_CRM_2324	966	+	16898958	16899172	0	11	11,12,33,21,7,7,12,15,33,18,7,	0,11,23,56,82,98,107,122,142,187,207,
chr3R	7597994	7598189	Dvir_CRM_2325	966	+	7597994	7598189	0	8	3,12,23,32,7,32,27,33,	0,5,17,47,79,97,135,162,
chr3R	7599110	7599609	Dvir_CRM_2327	880	+	7599110	7599609	0	19	6,13,11,13,58,6,34,20,90,29,41,6,35,6,59,9,25,28,6,	0,7,20,33,46,104,110,144,164,254,283,324,330,365,371,430,440,465,493,
chr3R	7601175	7601363	Dvir_CRM_2328	824	+	7601175	7601363	0	9	2,43,9,8,20,18,18,44,18,	0,2,48,59,68,90,108,126,170,
chr3R	7601906	7602112	Dvir_CRM_2329	868	+	7601906	7602112	0	6	74,24,50,9,18,21,	0,74,98,153,166,185,
chr3R	7602972	7603190	Dvir_CRM_2330	864	+	7602972	7603190	0	7	141,10,25,9,12,14,7,	0,141,151,176,185,197,211,
chr3R	7604566	7605708	Dvir_CRM_2331	962	+	7604566	7605708	0	23	11,18,34,81,19,43,51,27,10,15,31,29,22,21,48,3,22,38,36,4,49,4,35,	0,14,32,66,152,622,665,716,752,764,787,822,851,874,895,943,946,970,1014,1050,1054,1103,1107,
chr3R	7606187	7606468	Dvir_CRM_2332	862	+	7606187	7606468	0	15	16,12,20,31,17,18,11,37,20,8,14,38,8,6,17,	0,16,30,50,82,99,118,130,167,187,198,212,250,258,264,
chr3R	7612493	7612683	Dvir_CRM_2333	878	+	7612493	7612683	0	10	9,28,26,19,10,13,7,25,19,23,	0,13,43,69,89,99,115,122,147,167,
chr3R	7567781	7567872	Dvir_CRM_2335	804	-	7567781	7567872	0	3	21,11,59,	0,21,32,
chr3R	6442427	6442589	Dvir_CRM_2336	852	+	6442427	6442589	0	4	27,41,36,58,	0,27,68,104,
chr3R	1123077	1123137	Dvir_CRM_2339	734	-	1123077	1123137	0	3	9,35,16,	0,9,44,
chr3R	1112637	1112878	Dvir_CRM_2340	954	-	1112637	1112878	0	8	55,6,19,34,9,13,11,20,	0,124,132,152,186,195,208,221,
chr3R	1108561	1108770	Dvir_CRM_2341	948	-	1108561	1108770	0	9	52,11,28,11,26,8,12,10,31,	0,53,64,102,122,148,156,168,178,
chr3R	1090780	1090974	Dvir_CRM_2342	872	-	1090780	1090974	0	9	17,6,46,19,20,18,34,9,2,	0,17,30,76,95,130,149,183,192,
chr3R	1089183	1089907	Dvir_CRM_2343	974	-	1089183	1089907	0	11	27,47,36,8,33,26,40,95,20,11,30,	0,35,416,452,463,499,525,565,661,681,694,
chr3R	1083277	1083446	Dvir_CRM_2344	986	-	1083277	1083446	0	5	39,6,5,13,78,	0,44,71,78,91,
chr3R	1076820	1077013	Dvir_CRM_2346	856	-	1076820	1077013	0	12	2,20,11,21,21,20,7,6,27,10,8,26,	0,3,23,34,55,80,101,108,114,141,151,167,
chr3R	1066973	1067068	Dvir_CRM_2347	1000	-	1066973	1067068	0	2	76,18,	0,77,
chr3R	1057023	1057333	Dvir_CRM_2348	832	-	1057023	1057333	0	13	41,29,16,53,49,9,16,17,6,8,47,7,11,	0,41,70,86,139,188,197,213,230,236,245,292,299,
chr3R	1051713	1051913	Dvir_CRM_2349	922	-	1051713	1051913	0	12	24,8,9,19,32,16,9,22,9,8,19,3,	0,24,32,41,67,100,120,131,155,164,178,197,
chr3R	1036988	1037372	Dvir_CRM_2351	860	-	1036988	1037372	0	18	20,7,24,28,8,9,7,31,14,13,10,13,20,12,15,17,55,23,	0,32,39,64,92,100,109,116,147,161,174,184,197,217,229,250,302,361,
chr3R	1025969	1026051	Dvir_CRM_2352	880	-	1025969	1026051	0	3	7,22,53,	0,7,29,
chr3R	1024514	1024630	Dvir_CRM_2353	980	-	1024514	1024630	0	6	17,17,6,10,30,20,	0,26,47,55,66,96,
chr3R	951660	951732	Dvir_CRM_2354	972	+	951660	951732	0	4	12,8,19,30,	0,12,21,42,
chr3R	944277	944751	Dvir_CRM_2355	966	-	944277	944751	0	21	4,25,23,12,18,10,13,23,11,48,8,16,3,12,33,10,11,8,19,43,41,	0,9,42,68,81,99,109,122,163,175,224,241,271,282,304,337,350,363,371,390,433,
chr3R	943686	943783	Dvir_CRM_2356	800	-	943686	943783	0	7	14,9,6,8,23,17,13,	0,15,27,33,41,67,84,
chr3R	942341	942613	Dvir_CRM_2357	846	-	942341	942613	0	11	23,16,10,16,16,18,30,5,16,37,59,	0,29,47,57,81,107,125,155,160,176,213,
chr3R	941207	941382	Dvir_CRM_2358	960	-	941207	941382	0	6	28,39,15,32,20,9,	0,37,76,114,146,166,
chr3R	939997	940167	Dvir_CRM_2359	962	-	939997	940167	0	8	1,9,17,8,11,35,28,45,	0,2,11,28,45,56,94,125,
chr3R	938593	939276	Dvir_CRM_2360	976	-	938593	939276	0	14	6,27,14,88,24,26,59,13,54,17,6,9,60,8,	0,53,82,103,191,215,241,483,496,554,577,586,606,675,
chr3R	937605	938049	Dvir_CRM_2361	982	-	937605	938049	0	12	78,17,7,44,26,15,11,15,16,21,12,44,	0,78,95,102,147,190,284,308,330,348,382,400,
chr3R	936726	936884	Dvir_CRM_2362	810	-	936726	936884	0	6	11,8,43,38,8,49,	0,12,20,63,101,109,
chr3R	935532	935800	Dvir_CRM_2363	954	-	935532	935800	0	10	27,12,11,38,10,10,11,37,8,8,	0,31,129,141,180,190,204,215,252,260,
chr3R	932667	932900	Dvir_CRM_2364	1000	-	932667	932900	0	3	21,52,105,	0,68,128,
chr3R	920068	920133	Dvir_CRM_2366	662	-	920068	920133	0	4	17,28,11,9,	0,17,45,56,
chr3R	916510	917183	Dvir_CRM_2367	938	-	916510	917183	0	12	2,24,15,9,6,15,15,7,16,15,19,14,	0,2,483,498,507,513,531,572,584,605,626,659,
chr3R	915549	916051	Dvir_CRM_2368	958	-	915549	916051	0	5	27,21,7,16,67,	0,390,411,419,435,
chr3R	913671	914614	Dvir_CRM_2369	936	-	913671	914614	0	15	51,23,24,11,12,13,28,4,19,22,18,24,35,38,14,	0,51,74,98,109,121,135,163,167,191,213,231,255,890,929,
chr3R	912873	913131	Dvir_CRM_2370	842	-	912873	913131	0	10	46,26,20,6,5,17,23,27,75,7,	0,46,72,97,104,109,126,149,176,251,
chr3R	912216	912406	Dvir_CRM_2371	858	-	912216	912406	0	7	45,29,27,16,46,16,2,	0,45,74,104,121,167,188,
chr3R	911564	911729	Dvir_CRM_2372	824	-	911564	911729	0	5	46,34,34,15,30,	0,46,80,120,135,
chr3R	910601	910710	Dvir_CRM_2373	684	-	910601	910710	0	7	24,21,5,11,14,23,9,	0,24,47,52,63,77,100,
chr3R	903292	903348	Dvir_CRM_2375	300	-	903292	903348	0	3	24,9,7,	0,25,49,
chr3R	902268	903013	Dvir_CRM_2376	894	-	902268	903013	0	32	10,13,13,6,13,19,4,20,9,10,19,41,29,25,18,36,13,34,85,20,19,6,7,8,73,19,8,36,10,8,32,16,	0,11,24,39,45,58,77,81,102,111,121,140,181,215,240,258,303,332,366,465,493,512,518,525,533,613,635,643,679,689,697,729,
chr3R	889268	889403	Dvir_CRM_2377	984	-	889268	889403	0	7	6,11,8,55,16,10,17,	0,9,21,33,90,106,118,
chr3R	886309	886740	Dvir_CRM_2378	962	-	886309	886740	0	12	21,14,21,47,16,14,29,69,33,27,47,23,	0,21,35,56,103,144,165,194,297,330,361,408,
chr3R	883273	883446	Dvir_CRM_2379	810	-	883273	883446	0	8	8,19,6,23,56,9,25,1,	0,12,31,37,81,138,147,172,
chr3R	881846	882072	Dvir_CRM_2381	980	-	881846	882072	0	7	44,55,28,9,27,20,14,	0,57,124,152,161,189,212,
chr3R	878991	879099	Dvir_CRM_2382	978	-	878991	879099	0	4	39,8,29,9,	0,39,51,99,
chr3R	869128	869350	Dvir_CRM_2383	960	-	869128	869350	0	9	24,31,19,16,7,33,10,6,46,	0,24,59,86,110,127,160,170,176,
chr3R	861724	861851	Dvir_CRM_2386	820	-	861724	861851	0	6	33,17,24,18,8,22,	0,33,50,74,94,105,
chr3R	853850	854116	Dvir_CRM_2387	822	-	853850	854116	0	12	10,26,24,16,28,11,53,20,29,9,22,10,	0,10,38,62,84,112,123,176,196,225,234,256,
chr3R	851145	851469	Dvir_CRM_2388	982	-	851145	851469	0	11	16,8,9,50,27,18,15,33,10,14,8,	0,17,50,64,124,192,216,258,292,302,316,
chr3R	850153	850234	Dvir_CRM_2389	1000	-	850153	850234	0	2	29,40,	0,41,
chr3R	849434	849820	Dvir_CRM_2390	982	-	849434	849820	0	9	9,12,40,5,34,34,15,31,31,	0,9,27,74,99,249,284,324,355,
chr3R	847345	847874	Dvir_CRM_2391	992	-	847345	847874	0	18	20,21,15,11,24,8,46,8,30,60,15,15,11,54,6,53,25,21,	0,21,52,73,97,122,132,186,203,234,297,324,350,362,416,422,477,508,
chr3R	838769	839048	Dvir_CRM_2392	976	-	838769	839048	0	10	6,12,22,9,28,10,16,30,23,6,	0,34,47,106,115,147,158,190,238,273,
chr3R	824832	825060	Dvir_CRM_2393	864	-	824832	825060	0	8	20,40,31,14,23,28,39,25,	0,27,67,99,113,136,164,203,
chr3R	823507	823748	Dvir_CRM_2394	980	-	823507	823748	0	7	30,10,32,14,23,35,45,	0,35,54,106,120,143,196,
chr3R	822340	822491	Dvir_CRM_2395	750	-	822340	822491	0	8	35,14,18,23,12,14,22,13,	0,35,49,67,90,102,116,138,
chr3R	821307	821514	Dvir_CRM_2396	912	-	821307	821514	0	7	15,95,8,17,37,9,21,	0,15,113,121,138,176,186,
chr3R	819738	820226	Dvir_CRM_2397	968	-	819738	820226	0	17	24,98,12,35,45,30,10,11,9,11,10,27,15,16,9,43,31,	0,27,129,151,186,243,273,288,303,313,333,343,370,385,401,414,457,
chr3R	818078	818459	Dvir_CRM_2398	926	-	818078	818459	0	12	46,57,36,27,89,6,19,17,12,20,20,22,	0,46,103,141,168,257,263,282,303,317,337,359,
chr3R	814723	814914	Dvir_CRM_2399	780	+	814723	814914	0	11	26,15,28,16,15,15,19,20,14,8,14,	0,26,42,70,86,101,116,135,155,169,177,
chr3R	815642	815978	Dvir_CRM_2400	946	+	815642	815978	0	10	28,28,29,38,21,16,15,56,11,11,	0,107,135,164,204,225,241,256,312,325,
chr3R	807068	807269	Dvir_CRM_2401	902	-	807068	807269	0	4	82,41,45,33,	0,82,123,168,
chr3R	805959	806135	Dvir_CRM_2402	908	-	805959	806135	0	5	21,26,54,9,62,	0,21,47,102,114,
chr3R	805112	805326	Dvir_CRM_2403	832	-	805112	805326	0	7	66,15,16,46,19,19,32,	0,67,82,98,144,163,182,
chr3R	800988	801122	Dvir_CRM_2404	806	-	800988	801122	0	5	15,31,13,57,18,	0,15,46,59,116,
chr3R	799353	799677	Dvir_CRM_2405	892	-	799353	799677	0	11	23,38,22,25,62,26,6,57,37,12,4,	0,23,63,85,110,176,203,209,267,308,320,
chr3R	3803095	3803298	Dvir_CRM_2406	862	-	3803095	3803298	0	12	7,8,6,11,15,31,29,13,14,9,27,18,	0,7,15,21,36,54,85,117,130,144,158,185,
chr3R	3792746	3793009	Dvir_CRM_2408	1000	-	3792746	3793009	0	10	13,43,10,19,16,10,19,17,11,37,	0,16,63,90,128,149,167,190,210,226,
chr3R	3789319	3789445	Dvir_CRM_2409	712	-	3789319	3789445	0	7	13,34,15,19,15,18,11,	0,13,47,62,81,96,115,
chr3R	3784558	3784690	Dvir_CRM_2410	876	-	3784558	3784690	0	7	24,17,9,4,28,21,24,	0,27,45,54,58,87,108,
chr3R	3762535	3763042	Dvir_CRM_2411	880	-	3762535	3763042	0	22	6,36,5,4,28,20,15,29,43,12,16,21,15,26,48,12,9,16,7,16,31,16,	0,9,53,59,73,134,154,171,200,243,255,271,292,307,349,400,412,421,437,444,460,491,
chr3R	4493889	4494551	Dvir_CRM_2413	978	-	4493889	4494551	0	7	3,36,47,9,24,40,8,	0,3,50,98,120,144,654,
chr3R	4493462	4493526	Dvir_CRM_2414_2	1000	-	4493462	4493526	0	2	44,15,	0,49,
chr3R	4468069	4468606	Dvir_CRM_2414_1	958	+	4468069	4468606	0	3	40,38,17,	0,40,520,
chr3R	4489512	4489735	Dvir_CRM_2415	970	-	4489512	4489735	0	11	19,12,8,11,24,8,12,23,33,29,18,	0,21,39,47,58,84,94,106,134,170,205,
chr3R	4486092	4486353	Dvir_CRM_2416	900	-	4486092	4486353	0	13	15,28,13,30,19,22,10,9,23,18,19,30,3,	0,16,44,61,93,112,134,144,153,176,196,228,258,
chr3R	4485211	4485666	Dvir_CRM_2417	856	-	4485211	4485666	0	23	23,29,16,17,13,10,20,24,28,25,13,6,22,21,25,24,25,21,14,24,8,19,2,	0,23,52,68,85,104,114,134,158,189,214,233,243,271,292,317,341,366,387,401,425,433,453,
chr3R	4476086	4476224	Dvir_CRM_2418	750	-	4476086	4476224	0	7	25,7,11,21,14,28,30,	0,25,32,43,64,78,108,
chr3R	4415139	4416017	Dvir_CRM_2419	968	-	4415139	4416017	0	21	18,19,29,11,37,32,36,19,16,18,7,21,46,11,35,11,25,25,24,15,22,	0,20,39,80,113,150,182,218,241,260,281,289,357,403,417,452,466,772,809,833,856,
chr3R	612229	612381	Dvir_CRM_2420	892	+	612229	612381	0	5	31,17,45,33,20,	0,34,51,99,132,
chr3R	1437929	1438131	Dvir_CRM_2422	820	+	1437929	1438131	0	8	21,21,22,15,31,50,14,26,	0,21,42,64,79,112,162,176,
chr3R	1448454	1449012	Dvir_CRM_2423	952	+	1448454	1449012	0	12	7,14,25,11,18,10,26,19,19,47,38,7,	0,7,323,349,360,378,394,427,446,465,513,551,
chr3R	1450148	1450248	Dvir_CRM_2424	1000	+	1450148	1450248	0	1	100,	0,
chr3R	1461516	1461570	Dvir_CRM_2425	852	+	1461516	1461570	0	2	19,35,	0,19,
chr3R	565268	565470	Dvir_CRM_2426	798	+	565268	565470	0	9	32,32,9,8,28,17,10,45,16,	0,36,68,77,85,113,130,140,186,
chr3R	566200	566708	Dvir_CRM_2427	930	+	566200	566708	0	15	9,4,42,19,27,20,15,56,65,32,22,34,9,10,1,	0,9,13,55,74,101,134,153,209,283,315,420,463,487,507,
chr3R	572197	572521	Dvir_CRM_2428	880	+	572197	572521	0	14	11,24,7,22,52,36,19,30,24,27,10,11,16,23,	0,17,42,49,74,126,162,181,211,237,264,274,285,301,
chr3R	573469	573530	Dvir_CRM_2429	1000	+	573469	573530	0	3	2,8,30,	0,7,31,
chr3R	606111	606331	Dvir_CRM_2432	926	+	606111	606331	0	10	31,26,32,15,6,23,8,12,20,13,	0,31,86,118,133,139,162,170,187,207,
chr3R	606806	607191	Dvir_CRM_2433	964	+	606806	607191	0	14	21,18,56,13,15,11,22,28,12,46,17,3,51,5,	0,21,51,107,120,138,180,205,237,257,303,320,323,380,
chr3R	613610	613811	Dvir_CRM_2434	1000	+	613610	613811	0	1	201,	0,
chr3R	626353	626552	Dvir_CRM_2435	920	+	626353	626552	0	8	22,38,8,23,16,40,8,17,	0,22,75,83,106,122,172,182,
chr3R	628861	629457	Dvir_CRM_2436	912	+	628861	629457	0	21	71,32,22,9,30,28,33,10,14,33,9,54,17,40,13,35,15,10,15,11,59,	0,71,103,125,134,164,200,233,243,257,290,299,356,378,418,434,469,487,509,526,537,
chr3R	630206	630390	Dvir_CRM_2437	908	+	630206	630390	0	6	41,17,10,30,24,50,	0,41,58,69,106,134,
chr3R	631014	631147	Dvir_CRM_2438	808	+	631014	631147	0	4	41,18,34,32,	0,41,59,101,
chr3R	631768	632297	Dvir_CRM_2439	888	+	631768	632297	0	23	15,14,56,17,17,18,29,26,21,25,9,21,12,32,23,13,42,20,18,14,16,27,12,	0,15,29,85,102,119,137,167,193,237,265,274,295,307,342,366,380,422,442,460,474,490,517,
chr3R	632590	632769	Dvir_CRM_2440	976	+	632590	632769	0	6	8,47,38,27,19,21,	0,8,57,98,125,158,
chr3R	635780	636021	Dvir_CRM_2441	1000	+	635780	636021	0	9	32,18,7,10,11,45,14,7,32,	0,38,57,77,95,115,161,200,209,
chr3R	636811	637034	Dvir_CRM_2442	946	+	636811	637034	0	8	65,41,10,16,16,8,23,4,	0,65,106,116,132,148,161,219,
chr3R	637491	637780	Dvir_CRM_2443	854	+	637491	637780	0	15	23,21,20,14,29,11,7,19,4,22,11,9,25,30,28,	0,24,45,65,79,108,119,126,146,159,181,193,202,227,261,
chr3R	648547	649293	Dvir_CRM_2446	940	+	648547	649293	0	19	55,18,24,18,13,33,16,37,9,13,22,42,6,10,19,9,31,18,3,	0,57,75,99,443,456,498,514,553,567,582,604,646,652,662,681,690,721,743,
chr3R	658902	659085	Dvir_CRM_2447	800	+	658902	659085	0	7	48,16,40,18,25,21,12,	0,51,67,107,125,150,171,
chr3R	659517	659687	Dvir_CRM_2448	976	+	659517	659687	0	7	16,5,19,34,13,27,41,	0,17,23,42,76,100,129,
chr3R	660300	660597	Dvir_CRM_2449	910	+	660300	660597	0	8	4,10,13,44,59,22,64,48,	0,4,14,27,86,145,185,249,
chr3R	661223	661486	Dvir_CRM_2450	850	+	661223	661486	0	12	18,30,12,19,74,13,5,17,18,18,20,8,	0,23,55,67,86,160,173,178,195,213,231,255,
chr3R	665973	666284	Dvir_CRM_2451	850	+	665973	666284	0	14	2,41,10,30,31,10,27,10,19,10,30,29,9,20,	0,6,47,57,110,141,151,178,194,213,223,253,282,291,
chr3R	672087	672321	Dvir_CRM_2452	870	+	672087	672321	0	10	2,25,5,7,37,15,58,20,20,40,	0,2,27,32,39,77,92,150,174,194,
chr3R	673247	673434	Dvir_CRM_2453	798	+	673247	673434	0	7	29,25,24,50,16,19,24,	0,29,54,78,128,144,163,
chr3R	674811	674965	Dvir_CRM_2454	748	+	674811	674965	0	9	25,17,6,8,25,16,23,29,1,	0,25,42,48,56,81,97,120,153,
chr3R	676161	676784	Dvir_CRM_2455	952	+	676161	676784	0	15	18,11,17,10,19,15,19,32,9,22,31,8,18,5,9,	0,26,37,54,67,89,106,142,179,519,541,575,583,609,614,
chr3R	678139	678375	Dvir_CRM_2456	888	+	678139	678375	0	13	10,22,25,27,5,9,16,20,23,11,6,31,6,	0,10,32,57,84,89,98,116,136,160,192,198,230,
chr3R	678418	678570	Dvir_CRM_2457	986	+	678418	678570	0	4	32,50,12,41,	0,37,87,111,
chr3R	681430	681655	Dvir_CRM_2459	970	-	681430	681655	0	7	6,22,16,23,34,73,14,	0,27,50,81,104,138,211,
chr3R	682623	682785	Dvir_CRM_2461	790	+	682623	682785	0	8	11,8,9,30,30,32,17,24,	0,11,19,28,58,89,121,138,
chr3R	683745	683977	Dvir_CRM_2462	770	+	683745	683977	0	13	13,15,8,21,13,17,12,11,9,12,9,25,34,	0,15,57,69,90,103,120,132,143,152,164,173,198,
chr3R	687427	687585	Dvir_CRM_2463	984	+	687427	687585	0	4	7,23,23,65,	0,41,70,93,
chr3R	689609	689858	Dvir_CRM_2464	854	+	689609	689858	0	9	4,39,21,15,9,23,12,91,31,	0,5,44,65,80,89,112,124,218,
chr3R	691749	691842	Dvir_CRM_2465	774	+	691749	691842	0	5	6,10,24,21,27,	0,10,21,45,66,
chr3R	692853	693006	Dvir_CRM_2466	878	+	692853	693006	0	4	5,25,31,86,	0,5,32,67,
chr3R	701157	701344	Dvir_CRM_2467	962	+	701157	701344	0	8	15,7,7,21,16,34,22,35,	0,16,23,30,57,73,119,152,
chr3R	701390	701538	Dvir_CRM_2468	1000	+	701390	701538	0	6	61,9,8,16,9,25,	0,64,77,93,111,123,
chr3R	704576	704762	Dvir_CRM_2469	838	+	704576	704762	0	8	8,69,29,9,10,11,25,10,	0,8,79,108,129,139,151,176,
chr3R	736979	737650	Dvir_CRM_2473	938	+	736979	737650	0	10	20,23,9,12,12,40,30,16,8,23,	0,20,43,57,70,83,594,624,640,648,
chr3R	740027	740078	Dvir_CRM_2474	1000	+	740027	740078	0	1	51,	0,
chr3R	740344	740706	Dvir_CRM_2476	926	+	740344	740706	0	13	15,25,6,46,33,12,40,33,10,31,21,15,7,	0,25,54,69,115,148,160,200,260,279,316,337,355,
chr3R	778302	778399	Dvir_CRM_2482	978	+	778302	778399	0	4	16,20,9,45,	0,16,39,52,
chr3R	4894649	4894854	Dvir_CRM_2483	968	+	4894649	4894854	0	7	13,19,24,14,49,20,38,	0,13,32,71,85,144,167,
chr3R	4895256	4895406	Dvir_CRM_2484	966	+	4895256	4895406	0	7	3,7,35,28,21,18,5,	0,23,34,77,105,126,145,
chr3R	4950310	4950472	Dvir_CRM_2485	804	+	4950310	4950472	0	6	2,35,18,13,24,70,	0,2,37,55,68,92,
chr3R	4966493	4966714	Dvir_CRM_2486	980	+	4966493	4966714	0	7	21,43,14,18,24,21,43,	0,21,67,81,109,146,178,
chr3R	4983898	4984083	Dvir_CRM_2488	950	+	4983898	4984083	0	10	26,5,20,10,31,21,13,5,18,6,	0,26,32,52,62,107,139,155,161,179,
chr3R	4985879	4986034	Dvir_CRM_2489	768	+	4985879	4986034	0	7	6,10,48,6,14,42,29,	0,6,16,64,70,84,126,
chr3R	4990958	4991200	Dvir_CRM_2490	970	+	4990958	4991200	0	11	22,12,12,13,24,9,22,17,9,12,41,	0,24,47,59,73,111,133,155,174,183,201,
chr3R	5001190	5001354	Dvir_CRM_2491	974	+	5001190	5001354	0	8	14,19,24,24,21,25,17,1,	0,14,35,61,86,109,146,163,
chr3R	5005878	5006042	Dvir_CRM_2492	866	+	5005878	5006042	0	5	61,17,40,21,23,	0,61,79,120,141,
chr3R	5040075	5040254	Dvir_CRM_2493	816	+	5040075	5040254	0	8	7,38,10,55,31,19,10,3,	0,11,51,61,116,147,166,176,
chr3R	5061514	5061740	Dvir_CRM_2494	990	+	5061514	5061740	0	9	1,14,38,30,16,41,17,10,33,	0,2,17,63,98,114,161,179,193,
chr3R	5062358	5062464	Dvir_CRM_2495	640	+	5062358	5062464	0	5	19,34,13,10,18,	0,21,63,76,88,
chr3R	5062667	5062865	Dvir_CRM_2496	822	+	5062667	5062865	0	9	20,12,7,17,18,17,24,29,47,	0,26,39,46,63,81,98,122,151,
chr3R	5063362	5063820	Dvir_CRM_2497	964	+	5063362	5063820	0	10	14,29,18,18,13,40,12,28,38,3,	0,241,277,295,314,328,368,380,417,455,
chr3R	3833977	3834081	Dvir_CRM_2499	980	+	3833977	3834081	0	4	14,27,8,46,	0,19,50,58,
[truncated: 9,074 more rows]
