# Supplementary material for: Uncoupling evolutionary changes in DNA sequence, transcription factor occupancy and enhancer activity
Source: eLife. 2017 Aug 9;6:e28440. doi: 10.7554/eLife.28440 (PMC5550276; doi:10.7554/eLife.28440)
Supplement: Supplementary file 4. — Each row correspond to a pair of CRMs with D. melanogaster coordinates and ID followed by the corresponding orthologous D. virilis coordinates and ID. Coordinates corresponds to dm3 in both cases (as translated D. virilis CRMs are compared to their orthologous D. melanogaster) DOI: http://dx.doi.org/10.7554/eLife.28440.016 [file elife-28440-supp4.xlsx]

## Sheet: Supplementary file 4
Dmel Chr	Dmel Start	Dmel End	Dmel_CRM_ID	Dmel Chr	Dmel Start	Dmel End	Dvir_CRM_ID
chr3L	96494	96705	Dmel_CRM_3499	chr3L	96434	96689	Dvir_CRM_11507
chr3L	130970	131614	Dmel_CRM_3507	chr3L	131086	131559	Dvir_CRM_11502
chr3L	157704	158111	Dmel_CRM_3514	chr3L	157669	157971	Dvir_CRM_11489_2
chr3L	587999	588505	Dmel_CRM_3558	chr3L	588211	588377	Dvir_CRM_11573
chr3L	613846	614391	Dmel_CRM_3568	chr3L	613573	614180	Dvir_CRM_11822
chr3L	725183	725830	Dmel_CRM_3588	chr3L	725471	725572	Dvir_CRM_12236
chr3L	726359	726804	Dmel_CRM_3589	chr3L	726369	726781	Dvir_CRM_12235
chr3L	739791	740142	Dmel_CRM_3591	chr3L	739609	740172	Dvir_CRM_12228
chr3L	751392	751674	Dmel_CRM_3599	chr3L	751343	751554	Dvir_CRM_12219
chr3L	762933	763364	Dmel_CRM_3601	chr3L	762858	763460	Dvir_CRM_12216
chr3L	790932	791277	Dmel_CRM_3607	chr3L	791029	791307	Dvir_CRM_12207
chr3L	813574	813836	Dmel_CRM_3608	chr3L	813259	813775	Dvir_CRM_12204
chr3L	821628	821932	Dmel_CRM_3611	chr3L	821656	821860	Dvir_CRM_12199
chr3L	908745	908945	Dmel_CRM_3615	chr3L	908659	908832	Dvir_CRM_12877
chr3L	1095920	1096200	Dmel_CRM_3625	chr3L	1095965	1096067	Dvir_CRM_11256
chr3L	1360038	1360370	Dmel_CRM_3641	chr3L	1359921	1360401	Dvir_CRM_11580
chr3L	1363623	1363908	Dmel_CRM_3642	chr3L	1363588	1363767	Dvir_CRM_11581
chr3L	1384337	1384618	Dmel_CRM_3645	chr3L	1384413	1384623	Dvir_CRM_11584
chr3L	1396894	1397207	Dmel_CRM_3646	chr3L	1396767	1397113	Dvir_CRM_11588
chr3L	1431324	1431850	Dmel_CRM_3653	chr3L	1431142	1431987	Dvir_CRM_11592
chr3L	1461930	1462190	Dmel_CRM_3655	chr3L	1461918	1462135	Dvir_CRM_11597
chr3L	1746403	1746603	Dmel_CRM_3680	chr3L	1746242	1746511	Dvir_CRM_8
chr3L	2087881	2088214	Dmel_CRM_3690	chr3L	2087942	2088282	Dvir_CRM_12544
chr3L	2379734	2379964	Dmel_CRM_3708	chr3L	2379415	2379801	Dvir_CRM_12
chr3L	2578568	2578960	Dmel_CRM_3734	chr3L	2578557	2578754	Dvir_CRM_11751
chr3L	2579461	2580021	Dmel_CRM_3735	chr3L	2579704	2579908	Dvir_CRM_11752
chr3L	2744932	2745132	Dmel_CRM_3752	chr3L	2744866	2745056	Dvir_CRM_12490
chr3L	2762052	2762278	Dmel_CRM_3754	chr3L	2761996	2762216	Dvir_CRM_12487
chr3L	2868552	2868899	Dmel_CRM_3763	chr3L	2868506	2868941	Dvir_CRM_12829
chr3L	3143301	3143501	Dmel_CRM_3791	chr3L	3143365	3143491	Dvir_CRM_11249
chr3L	3348796	3349480	Dmel_CRM_3805	chr3L	3349004	3349242	Dvir_CRM_11767
chr3L	3391931	3392544	Dmel_CRM_3808	chr3L	3391629	3392361	Dvir_CRM_11999
chr3L	3409909	3410348	Dmel_CRM_3814	chr3L	3409923	3410286	Dvir_CRM_11990
chr3L	3411058	3411581	Dmel_CRM_3815	chr3L	3411179	3411761	Dvir_CRM_11989
chr3L	3855768	3855968	Dmel_CRM_3841	chr3L	3855478	3856019	Dvir_CRM_11671
chr3L	4014195	4014435	Dmel_CRM_3846	chr3L	4014193	4014391	Dvir_CRM_1105
chr3L	4230545	4230975	Dmel_CRM_3862	chr3L	4230699	4230940	Dvir_CRM_11414
chr3L	4350906	4351120	Dmel_CRM_3872	chr3L	4350896	4351136	Dvir_CRM_12494
chr3L	4405951	4406151	Dmel_CRM_3874	chr3L	4405936	4406147	Dvir_CRM_11217
chr3L	4623036	4623323	Dmel_CRM_3884	chr3L	4623168	4623223	Dvir_CRM_1069
chr3L	5180010	5180262	Dmel_CRM_3901	chr3L	5179866	5180054	Dvir_CRM_12095
chr3L	5504399	5504600	Dmel_CRM_3905	chr3L	5504481	5504591	Dvir_CRM_12507
chr3L	5614628	5614828	Dmel_CRM_3906	chr3L	5614567	5614787	Dvir_CRM_12511
chr3L	5648750	5649099	Dmel_CRM_3910	chr3L	5648877	5649140	Dvir_CRM_12515
chr3L	5810259	5810466	Dmel_CRM_3916	chr3L	5810197	5810557	Dvir_CRM_12343
chr3L	5822228	5822428	Dmel_CRM_3918	chr3L	5822173	5822456	Dvir_CRM_12341
chr3L	5829063	5829263	Dmel_CRM_3922	chr3L	5829035	5829232	Dvir_CRM_12339
chr3L	5875077	5875393	Dmel_CRM_3935	chr3L	5875112	5875291	Dvir_CRM_12330
chr3L	6209126	6209522	Dmel_CRM_3967	chr3L	6209223	6209328	Dvir_CRM_12447
chr3L	6330378	6330828	Dmel_CRM_3975	chr3L	6330476	6330753	Dvir_CRM_12464
chr3L	6599113	6599403	Dmel_CRM_3986	chr3L	6599296	6599519	Dvir_CRM_12479
chr3L	6697737	6697972	Dmel_CRM_3990	chr3L	6697748	6697915	Dvir_CRM_11299
chr3L	6735197	6735437	Dmel_CRM_3991	chr3L	6735237	6735558	Dvir_CRM_11301
chr3L	6815883	6816239	Dmel_CRM_3997	chr3L	6815939	6816151	Dvir_CRM_12018
chr3L	6981895	6982095	Dmel_CRM_4014	chr3L	6981888	6982194	Dvir_CRM_12038
chr3L	7363462	7363991	Dmel_CRM_4024	chr3L	7363608	7364676	Dvir_CRM_11782
chr3L	7903304	7903514	Dmel_CRM_4049	chr3L	7903184	7903365	Dvir_CRM_13461
chr3L	7978001	7978337	Dmel_CRM_4052	chr3L	7978140	7978386	Dvir_CRM_13474
chr3L	7981579	7981968	Dmel_CRM_4053	chr3L	7981455	7981699	Dvir_CRM_13475
chr3L	7988571	7988771	Dmel_CRM_4055	chr3L	7988453	7988659	Dvir_CRM_13477
chr3L	8546478	8546853	Dmel_CRM_4084	chr3L	8546471	8546679	Dvir_CRM_11883
chr3L	8670149	8670407	Dmel_CRM_4096	chr3L	8670122	8670316	Dvir_CRM_11906
chr3L	8822950	8823225	Dmel_CRM_4104	chr3L	8823183	8823348	Dvir_CRM_11935
chr3L	8996446	8997109	Dmel_CRM_4113	chr3L	8996548	8996952	Dvir_CRM_12974
chr3L	9003512	9003843	Dmel_CRM_4116	chr3L	9003428	9003660	Dvir_CRM_12972
chr3L	9004508	9005125	Dmel_CRM_4118	chr3L	9004493	9005157	Dvir_CRM_12971
chr3L	9023864	9024064	Dmel_CRM_4126	chr3L	9023995	9024216	Dvir_CRM_12963
chr3L	9036720	9037198	Dmel_CRM_4131	chr3L	9036891	9037168	Dvir_CRM_12958
chr3L	9106580	9106937	Dmel_CRM_4135	chr3L	9106674	9106998	Dvir_CRM_11356
chr3L	9807438	9807730	Dmel_CRM_4185	chr3L	9807646	9807866	Dvir_CRM_12183
chr3L	10345382	10345639	Dmel_CRM_4208	chr3L	10345525	10345944	Dvir_CRM_12919
chr3L	10518470	10519061	Dmel_CRM_4213	chr3L	10518222	10518900	Dvir_CRM_12937
chr3L	10762300	10762500	Dmel_CRM_4226	chr3L	10762292	10762471	Dvir_CRM_12383
chr3L	10776669	10776949	Dmel_CRM_4228	chr3L	10776683	10776950	Dvir_CRM_12376
chr3L	11003603	11003982	Dmel_CRM_4255	chr3L	11003588	11003864	Dvir_CRM_12886
chr3L	11411041	11411399	Dmel_CRM_4307	chr3L	11411098	11411531	Dvir_CRM_13805
chr3L	11417394	11417817	Dmel_CRM_4310	chr3L	11417416	11417711	Dvir_CRM_13800
chr3L	11428914	11429119	Dmel_CRM_4313	chr3L	11429043	11429117	Dvir_CRM_13786
chr3L	11696805	11697133	Dmel_CRM_4330	chr3L	11696816	11697219	Dvir_CRM_13872
chr3L	11826360	11826687	Dmel_CRM_4337	chr3L	11826191	11826376	Dvir_CRM_12745
chr3L	12055780	12056272	Dmel_CRM_4340	chr3L	12056132	12056441	Dvir_CRM_13749
chr3L	12056807	12057258	Dmel_CRM_4342	chr3L	12056767	12057424	Dvir_CRM_13750
chr3L	12076239	12076584	Dmel_CRM_4351	chr3L	12076404	12076546	Dvir_CRM_13740
chr3L	12092440	12092761	Dmel_CRM_4352	chr3L	12092551	12092759	Dvir_CRM_13739
chr3L	12394893	12395242	Dmel_CRM_4367	chr3L	12394940	12395164	Dvir_CRM_12082
chr3L	12559182	12559575	Dmel_CRM_4381	chr3L	12559148	12559758	Dvir_CRM_13317
chr3L	12601107	12601499	Dmel_CRM_4384	chr3L	12601246	12601388	Dvir_CRM_13305
chr3L	12640269	12640568	Dmel_CRM_4387	chr3L	12640351	12640621	Dvir_CRM_13301
chr3L	12660635	12660932	Dmel_CRM_4390	chr3L	12660657	12660955	Dvir_CRM_13295
chr3L	12685855	12686595	Dmel_CRM_4394	chr3L	12685926	12686792	Dvir_CRM_13284
chr3L	12690709	12690956	Dmel_CRM_4396	chr3L	12690376	12690898	Dvir_CRM_13281
chr3L	12825456	12825668	Dmel_CRM_4406	chr3L	12825645	12825837	Dvir_CRM_13698
chr3L	13051638	13052369	Dmel_CRM_4414	chr3L	13051569	13051847	Dvir_CRM_12574
chr3L	13063014	13063214	Dmel_CRM_4416	chr3L	13063159	13063347	Dvir_CRM_12577
chr3L	13070435	13070635	Dmel_CRM_4417	chr3L	13070379	13070652	Dvir_CRM_12580
chr3L	13283067	13283389	Dmel_CRM_4441	chr3L	13282847	13283294	Dvir_CRM_12617
chr3L	13425866	13426101	Dmel_CRM_4447	chr3L	13425979	13426262	Dvir_CRM_12807
chr3L	13659148	13659472	Dmel_CRM_4453	chr3L	13659218	13659430	Dvir_CRM_13348
chr3L	13667749	13668370	Dmel_CRM_4454	chr3L	13667724	13668124	Dvir_CRM_13344
chr3L	14069652	14069852	Dmel_CRM_4474	chr3L	14069796	14070024	Dvir_CRM_13189
chr3L	14146763	14146963	Dmel_CRM_4481	chr3L	14146844	14147064	Dvir_CRM_13201
chr3L	14189438	14189794	Dmel_CRM_4485	chr3L	14189784	14189872	Dvir_CRM_13617
chr3L	14340032	14340560	Dmel_CRM_4500	chr3L	14340039	14340315	Dvir_CRM_13599
chr3L	14359269	14359590	Dmel_CRM_4502	chr3L	14359377	14359520	Dvir_CRM_13595
chr3L	14447837	14448149	Dmel_CRM_4508	chr3L	14447939	14448134	Dvir_CRM_13581
chr3L	14648626	14648826	Dmel_CRM_4527	chr3L	14648753	14648982	Dvir_CRM_13025
chr3L	14943179	14943401	Dmel_CRM_4548	chr3L	14943079	14943199	Dvir_CRM_13135
chr3L	14949740	14950075	Dmel_CRM_4550	chr3L	14949670	14950196	Dvir_CRM_13133
chr3L	14957317	14957701	Dmel_CRM_4557	chr3L	14957369	14957696	Dvir_CRM_13129
chr3L	15002115	15002315	Dmel_CRM_4568	chr3L	15002059	15002508	Dvir_CRM_13112
chr3L	15032790	15033070	Dmel_CRM_4570	chr3L	15032593	15032870	Dvir_CRM_13095
chr3L	15033464	15033803	Dmel_CRM_4571	chr3L	15033527	15034005	Dvir_CRM_13096
chr3L	15171615	15171885	Dmel_CRM_4590	chr3L	15171650	15171871	Dvir_CRM_13366
chr3L	15217804	15218077	Dmel_CRM_4593	chr3L	15217717	15217993	Dvir_CRM_13371
chr3L	15659340	15659551	Dmel_CRM_4614	chr3L	15659209	15659482	Dvir_CRM_13678
chr3L	15662618	15663166	Dmel_CRM_4615	chr3L	15662757	15663056	Dvir_CRM_13675
chr3L	15693013	15693486	Dmel_CRM_4621	chr3L	15693159	15693408	Dvir_CRM_13670
chr3L	15763739	15764107	Dmel_CRM_4643	chr3L	15763717	15763942	Dvir_CRM_13643
chr3L	15784275	15784746	Dmel_CRM_4645	chr3L	15784256	15784840	Dvir_CRM_13636
chr3L	16054786	16054986	Dmel_CRM_4680	chr3L	16054692	16054865	Dvir_CRM_12288
chr3L	16105475	16105773	Dmel_CRM_4684	chr3L	16105418	16105486	Dvir_CRM_13330
chr3L	16482547	16482747	Dmel_CRM_4704	chr3L	16482562	16482700	Dvir_CRM_11343
chr3L	16581380	16581580	Dmel_CRM_4709	chr3L	16581479	16581692	Dvir_CRM_11395
chr3L	16660643	16660843	Dmel_CRM_4713	chr3L	16660718	16661023	Dvir_CRM_12141
chr3L	16701847	16702402	Dmel_CRM_4719	chr3L	16701614	16702163	Dvir_CRM_12147
chr3L	16760918	16761420	Dmel_CRM_4726	chr3L	16760976	16761329	Dvir_CRM_12157
chr3L	16766335	16766535	Dmel_CRM_4728	chr3L	16766260	16766541	Dvir_CRM_12159
chr3L	16904180	16904381	Dmel_CRM_4737	chr3L	16904300	16904501	Dvir_CRM_11804
chr3L	17004132	17004332	Dmel_CRM_4742	chr3L	17004313	17004464	Dvir_CRM_12407
chr3L	17040793	17041138	Dmel_CRM_4745	chr3L	17040754	17041336	Dvir_CRM_11732
chr3L	17646639	17647187	Dmel_CRM_4767	chr3L	17646782	17647052	Dvir_CRM_11955
chr3L	18178974	18179457	Dmel_CRM_4804	chr3L	18178639	18179430	Dvir_CRM_13513
chr3L	18209933	18210340	Dmel_CRM_4806	chr3L	18209900	18210419	Dvir_CRM_13517
chr3L	18300645	18300845	Dmel_CRM_4826	chr3L	18300276	18300781	Dvir_CRM_13545
chr3L	18339771	18340147	Dmel_CRM_4830	chr3L	18339681	18339838	Dvir_CRM_13554
chr3L	18393167	18393559	Dmel_CRM_4838	chr3L	18393035	18393527	Dvir_CRM_13561
chr3L	19026509	19026863	Dmel_CRM_4875	chr3L	19026220	19026784	Dvir_CRM_12678
chr3L	19036475	19037112	Dmel_CRM_4876	chr3L	19036078	19036853	Dvir_CRM_12676
chr3L	19185122	19185537	Dmel_CRM_4906	chr3L	19185125	19185370	Dvir_CRM_12724
chr3L	19573750	19573950	Dmel_CRM_4921	chr3L	19573638	19574087	Dvir_CRM_12640
chr3L	19676165	19676365	Dmel_CRM_4925	chr3L	19676051	19676334	Dvir_CRM_12652
chr3L	19900255	19900596	Dmel_CRM_4943	chr3L	19900569	19900791	Dvir_CRM_13720
chr3L	19902473	19902823	Dmel_CRM_4945	chr3L	19902763	19902887	Dvir_CRM_13717
chr3L	20395745	20396124	Dmel_CRM_4971	chr3L	20395733	20396093	Dvir_CRM_12701
chr3L	20509671	20510037	Dmel_CRM_4981	chr3L	20509736	20509982	Dvir_CRM_13242
chr3L	20622677	20622917	Dmel_CRM_4991	chr3L	20622809	20623005	Dvir_CRM_13231
chr3L	20782427	20782860	Dmel_CRM_4997	chr3L	20782331	20782786	Dvir_CRM_13215
chr3L	21001978	21002528	Dmel_CRM_5007	chr3L	21002007	21002295	Dvir_CRM_11385
chr3L	21059645	21060015	Dmel_CRM_5018	chr3L	21059601	21059908	Dvir_CRM_12854
chr3L	21442554	21442754	Dmel_CRM_5037	chr3L	21442507	21442746	Dvir_CRM_12055
chr3L	21447163	21447449	Dmel_CRM_5042	chr3L	21447279	21447455	Dvir_CRM_12052
chr3L	21469601	21469978	Dmel_CRM_5048	chr3L	21469626	21469905	Dvir_CRM_12045
chr3L	21473414	21473614	Dmel_CRM_5049	chr3L	21473597	21473741	Dvir_CRM_12042
chr3L	21660539	21660923	Dmel_CRM_5060	chr3L	21660716	21660946	Dvir_CRM_13908
chr3L	21663702	21664095	Dmel_CRM_5061	chr3L	21663400	21663780	Dvir_CRM_13906
chr3L	21720602	21720970	Dmel_CRM_5065	chr3L	21720762	21720955	Dvir_CRM_13902
chr3L	21793600	21793807	Dmel_CRM_5067	chr3L	21793626	21793792	Dvir_CRM_13900
chr3L	21825823	21826048	Dmel_CRM_5070	chr3L	21825699	21826290	Dvir_CRM_12565
chr3L	22044745	22045002	Dmel_CRM_5080	chr3L	22044741	22044876	Dvir_CRM_13486
chr3L	22170043	22170243	Dmel_CRM_5088	chr3L	22169894	22170441	Dvir_CRM_12799
chr3L	22260592	22260875	Dmel_CRM_5093	chr3L	22260827	22261032	Dvir_CRM_13086
chr3L	22396083	22396482	Dmel_CRM_5101	chr3L	22396178	22396348	Dvir_CRM_13065
chr3L	22871718	22871918	Dmel_CRM_5126	chr3L	22871755	22871958	Dvir_CRM_12759
chr3L	22936631	22936900	Dmel_CRM_5130	chr3L	22936704	22936877	Dvir_CRM_12753
chr2L	66519	67129	Dmel_CRM_5145	chr2L	66375	67071	Dvir_CRM_14079
chr2L	90052	90363	Dmel_CRM_5148	chr2L	90223	90375	Dvir_CRM_14074
chr2L	161603	162045	Dmel_CRM_5158	chr2L	161738	161900	Dvir_CRM_6832
chr2L	249165	249651	Dmel_CRM_5163	chr2L	249273	249489	Dvir_CRM_6805
chr2L	307993	308442	Dmel_CRM_5168	chr2L	308323	308577	Dvir_CRM_7024
chr2L	1068580	1068875	Dmel_CRM_5206	chr2L	1068549	1068863	Dvir_CRM_14304
chr2L	1162261	1162810	Dmel_CRM_5220	chr2L	1162209	1162519	Dvir_CRM_6523
chr2L	1399410	1399631	Dmel_CRM_5226	chr2L	1399408	1399674	Dvir_CRM_6611
chr2L	1410886	1411435	Dmel_CRM_5233	chr2L	1411246	1411462	Dvir_CRM_6615
chr2L	1413421	1413758	Dmel_CRM_5235	chr2L	1413481	1413763	Dvir_CRM_6618
chr2L	1419098	1419899	Dmel_CRM_5238	chr2L	1419554	1419782	Dvir_CRM_6622
chr2L	1420346	1420820	Dmel_CRM_5239	chr2L	1420507	1420744	Dvir_CRM_6623
chr2L	1462248	1462637	Dmel_CRM_5252	chr2L	1462550	1462621	Dvir_CRM_6641
chr2L	2132383	2132583	Dmel_CRM_5280	chr2L	2132453	2132672	Dvir_CRM_6670
chr2L	2162797	2163546	Dmel_CRM_5283	chr2L	2162895	2163531	Dvir_CRM_6743
chr2L	2164726	2165263	Dmel_CRM_5284	chr2L	2164562	2165442	Dvir_CRM_6741
chr2L	2181980	2182476	Dmel_CRM_5291	chr2L	2181629	2182375	Dvir_CRM_6732
chr2L	2202162	2202362	Dmel_CRM_5301	chr2L	2202206	2202279	Dvir_CRM_6722
chr2L	2445687	2446127	Dmel_CRM_5312	chr2L	2445689	2446242	Dvir_CRM_6920
chr2L	2462448	2462766	Dmel_CRM_5321	chr2L	2462464	2462668	Dvir_CRM_6934
chr2L	2755183	2755597	Dmel_CRM_5334	chr2L	2755086	2755902	Dvir_CRM_7076
chr2L	2958841	2959156	Dmel_CRM_5349	chr2L	2959032	2959179	Dvir_CRM_6015
chr2L	3072459	3072659	Dmel_CRM_5355	chr2L	3072234	3072538	Dvir_CRM_7823
chr2L	3101225	3101432	Dmel_CRM_5360	chr2L	3101311	3101401	Dvir_CRM_7833
chr2L	3524371	3524667	Dmel_CRM_5375	chr2L	3524493	3524742	Dvir_CRM_7407
chr2L	3766039	3766256	Dmel_CRM_5395	chr2L	3765946	3766150	Dvir_CRM_7355
chr2L	3818599	3819048	Dmel_CRM_5399	chr2L	3818797	3819353	Dvir_CRM_14234
chr2L	3822716	3822948	Dmel_CRM_5404	chr2L	3822728	3822954	Dvir_CRM_14240
chr2L	3827885	3828242	Dmel_CRM_5408	chr2L	3827965	3828252	Dvir_CRM_14243
chr2L	4091961	4092217	Dmel_CRM_5421	chr2L	4091811	4091981	Dvir_CRM_6847
chr2L	4282002	4282202	Dmel_CRM_5423	chr2L	4281872	4282242	Dvir_CRM_14090
chr2L	4363652	4364006	Dmel_CRM_5432	chr2L	4363652	4363958	Dvir_CRM_14278
chr2L	4370195	4370400	Dmel_CRM_5437	chr2L	4370181	4370369	Dvir_CRM_14272
chr2L	4459596	4459796	Dmel_CRM_5447	chr2L	4459562	4459847	Dvir_CRM_7088
chr2L	5101041	5101539	Dmel_CRM_5467	chr2L	5101364	5101650	Dvir_CRM_6549
chr2L	5105118	5105417	Dmel_CRM_5469	chr2L	5105081	5105289	Dvir_CRM_6548
chr2L	5366944	5367144	Dmel_CRM_5491	chr2L	5367037	5367278	Dvir_CRM_7816
chr2L	5403556	5403944	Dmel_CRM_5496	chr2L	5403503	5403974	Dvir_CRM_7808
chr2L	5424456	5424656	Dmel_CRM_5501	chr2L	5424575	5424722	Dvir_CRM_7802
chr2L	5456553	5456753	Dmel_CRM_5504	chr2L	5456597	5456799	Dvir_CRM_7795
chr2L	5459666	5460138	Dmel_CRM_5505	chr2L	5459729	5459959	Dvir_CRM_7792
chr2L	5461131	5461465	Dmel_CRM_5506	chr2L	5461094	5461785	Dvir_CRM_7790
chr2L	5474161	5474361	Dmel_CRM_5510	chr2L	5473852	5474269	Dvir_CRM_7785
chr2L	5870901	5871353	Dmel_CRM_5523	chr2L	5870766	5871294	Dvir_CRM_6389
chr2L	5874416	5874690	Dmel_CRM_5524	chr2L	5874095	5874573	Dvir_CRM_6388
chr2L	5902865	5903344	Dmel_CRM_5525	chr2L	5902717	5903194	Dvir_CRM_6386
chr2L	6017484	6017937	Dmel_CRM_5543	chr2L	6017520	6017867	Dvir_CRM_6301
chr2L	6019719	6020065	Dmel_CRM_5544	chr2L	6019788	6020184	Dvir_CRM_6302
chr2L	6075442	6075642	Dmel_CRM_5547	chr2L	6075538	6075787	Dvir_CRM_6371
chr2L	6078767	6079260	Dmel_CRM_5550	chr2L	6078788	6079330	Dvir_CRM_6373
chr2L	6088405	6088672	Dmel_CRM_5552	chr2L	6088410	6088613	Dvir_CRM_6376
chr2L	6090073	6090445	Dmel_CRM_5553	chr2L	6090086	6090154	Dvir_CRM_6378_2
chr2L	6240875	6241394	Dmel_CRM_5565	chr2L	6240788	6241374	Dvir_CRM_6243
chr2L	6242081	6242476	Dmel_CRM_5566	chr2L	6242242	6242418	Dvir_CRM_6242
chr2L	6291730	6292010	Dmel_CRM_5570	chr2L	6291440	6291918	Dvir_CRM_6234
chr2L	6422856	6423068	Dmel_CRM_5577	chr2L	6422942	6423156	Dvir_CRM_6215
chr2L	6531029	6531421	Dmel_CRM_5586	chr2L	6530979	6531519	Dvir_CRM_6056
chr2L	6612311	6612511	Dmel_CRM_5593	chr2L	6612399	6612599	Dvir_CRM_791
chr2L	6820362	6820562	Dmel_CRM_5608	chr2L	6820311	6820507	Dvir_CRM_7345
chr2L	6918615	6918815	Dmel_CRM_5615	chr2L	6918652	6918812	Dvir_CRM_7334
chr2L	7126464	7126736	Dmel_CRM_5628	chr2L	7126505	7126640	Dvir_CRM_14156
chr2L	7310393	7310593	Dmel_CRM_5647	chr2L	7310430	7310694	Dvir_CRM_7427
chr2L	7483543	7483817	Dmel_CRM_5659	chr2L	7483487	7483694	Dvir_CRM_7410
chr2L	7516328	7516794	Dmel_CRM_5665	chr2L	7516516	7516715	Dvir_CRM_7028
chr2L	7639758	7640253	Dmel_CRM_5682	chr2L	7639954	7640134	Dvir_CRM_7055
chr2L	7828545	7828745	Dmel_CRM_5695	chr2L	7828245	7828557	Dvir_CRM_6775
chr2L	7912619	7912927	Dmel_CRM_5698	chr2L	7912600	7912859	Dvir_CRM_6781
chr2L	8209278	8209669	Dmel_CRM_5719	chr2L	8209152	8209406	Dvir_CRM_6902
chr2L	8286721	8286921	Dmel_CRM_5729	chr2L	8286732	8286921	Dvir_CRM_7484
chr2L	8288027	8288268	Dmel_CRM_5730	chr2L	8288191	8288320	Dvir_CRM_7485
chr2L	8289769	8290156	Dmel_CRM_5732	chr2L	8289894	8290250	Dvir_CRM_7487
chr2L	8715464	8715868	Dmel_CRM_5762	chr2L	8715528	8715913	Dvir_CRM_751
chr2L	8849488	8849688	Dmel_CRM_5770	chr2L	8849319	8849556	Dvir_CRM_778
chr2L	8852215	8852552	Dmel_CRM_5772	chr2L	8852345	8852632	Dvir_CRM_779
chr2L	9138155	9138355	Dmel_CRM_5778	chr2L	9138192	9138357	Dvir_CRM_5991
chr2L	9150928	9151180	Dmel_CRM_5784	chr2L	9150881	9151232	Dvir_CRM_5999
chr2L	9454429	9454887	Dmel_CRM_5792	chr2L	9454189	9454839	Dvir_CRM_432
chr2L	9988598	9989094	Dmel_CRM_5819	chr2L	9988337	9988868	Dvir_CRM_657
chr2L	10430787	10430987	Dmel_CRM_5843	chr2L	10430769	10430907	Dvir_CRM_6039
chr2L	10502072	10502320	Dmel_CRM_5850	chr2L	10502161	10502239	Dvir_CRM_6693
chr2L	10620960	10621297	Dmel_CRM_5859	chr2L	10621120	10621260	Dvir_CRM_6959
chr2L	11045262	11045462	Dmel_CRM_5870	chr2L	11045077	11045267	Dvir_CRM_6691
chr2L	11209291	11209564	Dmel_CRM_5878	chr2L	11209524	11209658	Dvir_CRM_6165
chr2L	11415248	11415544	Dmel_CRM_5891	chr2L	11415447	11415683	Dvir_CRM_6146
chr2L	11457566	11457768	Dmel_CRM_5899	chr2L	11457556	11457743	Dvir_CRM_6139
chr2L	11458598	11459020	Dmel_CRM_5900	chr2L	11458269	11458985	Dvir_CRM_6138
chr2L	11606998	11607227	Dmel_CRM_5905	chr2L	11607060	11607439	Dvir_CRM_6540
chr2L	12009847	12010112	Dmel_CRM_5917	chr2L	12009666	12009930	Dvir_CRM_7257
chr2L	12484087	12484356	Dmel_CRM_5939	chr2L	12483958	12484305	Dvir_CRM_14173
chr2L	12513918	12514181	Dmel_CRM_5944	chr2L	12513931	12514165	Dvir_CRM_14177
chr2L	12679384	12679584	Dmel_CRM_5960	chr2L	12679389	12679615	Dvir_CRM_14197
chr2L	13229384	13229619	Dmel_CRM_5974	chr2L	13229425	13229991	Dvir_CRM_633
chr2L	13366091	13366349	Dmel_CRM_5983	chr2L	13366073	13366282	Dvir_CRM_625
chr2L	14261983	14262284	Dmel_CRM_6025	chr2L	14261958	14262348	Dvir_CRM_371
chr2L	14265078	14265431	Dmel_CRM_6027	chr2L	14265056	14265471	Dvir_CRM_374
chr2L	14267350	14267653	Dmel_CRM_6028	chr2L	14267559	14267759	Dvir_CRM_376
chr2L	14354960	14355280	Dmel_CRM_6037	chr2L	14354984	14355176	Dvir_CRM_386
chr2L	14410187	14410566	Dmel_CRM_6038	chr2L	14410273	14410592	Dvir_CRM_503
chr2L	14434419	14434949	Dmel_CRM_6047	chr2L	14434343	14434886	Dvir_CRM_499
chr2L	14435741	14436213	Dmel_CRM_6048	chr2L	14435603	14436305	Dvir_CRM_498
chr2L	14443791	14444179	Dmel_CRM_6050	chr2L	14443660	14444156	Dvir_CRM_495
chr2L	14449825	14450120	Dmel_CRM_6057	chr2L	14449857	14450213	Dvir_CRM_492
chr2L	14453181	14453682	Dmel_CRM_6058	chr2L	14453350	14453821	Dvir_CRM_490
chr2L	14476624	14476824	Dmel_CRM_6067	chr2L	14476627	14476873	Dvir_CRM_483
chr2L	14486213	14486532	Dmel_CRM_6074	chr2L	14485989	14486453	Dvir_CRM_477
chr2L	14490124	14490673	Dmel_CRM_6075	chr2L	14490248	14490771	Dvir_CRM_475
chr2L	14497639	14498275	Dmel_CRM_6079	chr2L	14497461	14498252	Dvir_CRM_473
chr2L	14517261	14517665	Dmel_CRM_6084	chr2L	14517143	14517694	Dvir_CRM_464
chr2L	14528901	14529101	Dmel_CRM_6088	chr2L	14528954	14529571	Dvir_CRM_458
chr2L	14545452	14545700	Dmel_CRM_6096	chr2L	14545360	14545553	Dvir_CRM_454
chr2L	14685218	14685548	Dmel_CRM_6113	chr2L	14685004	14685319	Dvir_CRM_438
chr2L	15067901	15068168	Dmel_CRM_6123	chr2L	15067919	15068135	Dvir_CRM_6408
chr2L	15324544	15324744	Dmel_CRM_6126	chr2L	15324710	15324898	Dvir_CRM_7096
chr2L	15486082	15486282	Dmel_CRM_6138	chr2L	15486107	15486228	Dvir_CRM_7115
chr2L	15491942	15492493	Dmel_CRM_6139	chr2L	15491673	15492452	Dvir_CRM_7119
chr2L	15733284	15733484	Dmel_CRM_6144	chr2L	15733298	15733592	Dvir_CRM_709
chr2L	16231245	16231600	Dmel_CRM_6164	chr2L	16231290	16231692	Dvir_CRM_390
chr2L	16286545	16286913	Dmel_CRM_6176	chr2L	16286075	16287091	Dvir_CRM_14133
chr2L	16319918	16320118	Dmel_CRM_6178	chr2L	16320064	16320276	Dvir_CRM_6678
chr2L	16486111	16486503	Dmel_CRM_6190	chr2L	16486439	16486625	Dvir_CRM_7185
chr2L	16521090	16521543	Dmel_CRM_6193	chr2L	16521365	16521582	Dvir_CRM_7184
chr2L	16601505	16601890	Dmel_CRM_6203	chr2L	16601452	16601732	Dvir_CRM_7172
chr2L	17221562	17221762	Dmel_CRM_6224	chr2L	17221606	17221789	Dvir_CRM_14123
chr2L	17227834	17228197	Dmel_CRM_6228	chr2L	17227869	17228049	Dvir_CRM_14121
chr2L	17254943	17255230	Dmel_CRM_6229	chr2L	17255120	17255325	Dvir_CRM_14119
chr2L	17262515	17263087	Dmel_CRM_6233	chr2L	17262615	17262973	Dvir_CRM_14114
chr2L	17740495	17740738	Dmel_CRM_6248	chr2L	17740505	17740914	Dvir_CRM_7557
chr2L	17743725	17743925	Dmel_CRM_6249	chr2L	17743894	17744069	Dvir_CRM_7559
chr2L	17748688	17749011	Dmel_CRM_6250	chr2L	17748780	17749023	Dvir_CRM_7561
chr2L	17755642	17755961	Dmel_CRM_6252	chr2L	17755710	17755882	Dvir_CRM_7567
chr2L	17777465	17777878	Dmel_CRM_6256	chr2L	17777541	17777780	Dvir_CRM_7570
chr2L	18333577	18334100	Dmel_CRM_6277	chr2L	18333574	18334540	Dvir_CRM_7629
chr2L	18336627	18337013	Dmel_CRM_6279	chr2L	18336617	18336928	Dvir_CRM_7632
chr2L	18482854	18483054	Dmel_CRM_6287	chr2L	18482628	18482897	Dvir_CRM_7650
chr2L	18782791	18783420	Dmel_CRM_6310	chr2L	18782881	18783482	Dvir_CRM_7613
chr2L	18906476	18906687	Dmel_CRM_6326	chr2L	18906544	18907166	Dvir_CRM_6884
chr2L	18925964	18926362	Dmel_CRM_6329	chr2L	18926023	18926199	Dvir_CRM_6890
chr2L	18947465	18948005	Dmel_CRM_6335	chr2L	18947579	18948023	Dvir_CRM_7679
chr2L	19136593	19137171	Dmel_CRM_6356	chr2L	19136679	19136748	Dvir_CRM_563_2
chr2L	19155041	19155406	Dmel_CRM_6358	chr2L	19154930	19155342	Dvir_CRM_568
chr2L	19156105	19157051	Dmel_CRM_6359	chr2L	19156319	19156477	Dvir_CRM_569
chr2L	19161162	19161692	Dmel_CRM_6364	chr2L	19161613	19162058	Dvir_CRM_572
chr2L	19316281	19316546	Dmel_CRM_6376	chr2L	19316424	19316635	Dvir_CRM_595
chr2L	19336819	19337019	Dmel_CRM_6386	chr2L	19336450	19336950	Dvir_CRM_601
chr2L	19338130	19338439	Dmel_CRM_6387	chr2L	19338032	19338254	Dvir_CRM_602
chr2L	19341026	19341372	Dmel_CRM_6388	chr2L	19341150	19341688	Dvir_CRM_603
chr2L	19543004	19543204	Dmel_CRM_6398	chr2L	19543013	19543266	Dvir_CRM_528
chr2L	19847204	19847404	Dmel_CRM_6416	chr2L	19847137	19847326	Dvir_CRM_6085
chr2L	19847753	19848012	Dmel_CRM_6418	chr2L	19847740	19847951	Dvir_CRM_6084
chr2L	19849723	19849971	Dmel_CRM_6419	chr2L	19849866	19850047	Dvir_CRM_6083
chr2L	19864109	19864374	Dmel_CRM_6420	chr2L	19863976	19864192	Dvir_CRM_6080
chr2L	19866779	19866979	Dmel_CRM_6423	chr2L	19866872	19867462	Dvir_CRM_6078
chr2L	19944313	19944675	Dmel_CRM_6429	chr2L	19944384	19944557	Dvir_CRM_6065
chr2L	20349889	20350227	Dmel_CRM_6442	chr2L	20349860	20350119	Dvir_CRM_7089
chr2L	20481085	20481498	Dmel_CRM_6449	chr2L	20481210	20481397	Dvir_CRM_7234
chr2L	20735370	20735610	Dmel_CRM_6462	chr2L	20735472	20735595	Dvir_CRM_7129
chr2L	20806135	20806342	Dmel_CRM_6472	chr2L	20806222	20806465	Dvir_CRM_7015
chr2L	20886025	20886300	Dmel_CRM_6478	chr2L	20886133	20886235	Dvir_CRM_7006
chr2L	20995813	20996013	Dmel_CRM_6484	chr2L	20995929	20996125	Dvir_CRM_6990
chr2L	21037820	21038161	Dmel_CRM_6495	chr2L	21037857	21038220	Dvir_CRM_6980
chr2L	21105180	21105439	Dmel_CRM_6500	chr2L	21105217	21105338	Dvir_CRM_14214
chr2L	21618759	21619002	Dmel_CRM_6509	chr2L	21618717	21618847	Dvir_CRM_5949
chr2L	21819692	21819973	Dmel_CRM_6523	chr2L	21819514	21819827	Dvir_CRM_6473
chr2L	21843562	21844135	Dmel_CRM_6525	chr2L	21843225	21843804	Dvir_CRM_6468
chr2L	21851480	21851819	Dmel_CRM_6530	chr2L	21851680	21851859	Dvir_CRM_6463
chr2L	21853080	21853669	Dmel_CRM_6531	chr2L	21853281	21853729	Dvir_CRM_6462
chr2L	21877124	21877324	Dmel_CRM_6534	chr2L	21877127	21877345	Dvir_CRM_6454
chr3R	63756	63956	Dmel_CRM_1506	chr3R	63835	63898	Dvir_CRM_1240
chr3R	166248	166448	Dmel_CRM_1508	chr3R	166067	166436	Dvir_CRM_1391
chr3R	172321	172710	Dmel_CRM_1510	chr3R	172349	172702	Dvir_CRM_1393
chr3R	254349	254621	Dmel_CRM_1514	chr3R	254375	254592	Dvir_CRM_1959
chr3R	278862	279062	Dmel_CRM_1517	chr3R	279021	279275	Dvir_CRM_10268
chr3R	497055	497289	Dmel_CRM_1526	chr3R	497139	497289	Dvir_CRM_10044
chr3R	628874	629569	Dmel_CRM_1534	chr3R	628861	629457	Dvir_CRM_2436
chr3R	630263	630463	Dmel_CRM_1535	chr3R	630206	630390	Dvir_CRM_2437
chr3R	681540	681740	Dmel_CRM_1553	chr3R	681430	681655	Dvir_CRM_2459
chr3R	689519	690062	Dmel_CRM_1557	chr3R	689609	689858	Dvir_CRM_2464
chr3R	700991	701319	Dmel_CRM_1558	chr3R	701157	701344	Dvir_CRM_2467
chr3R	799446	799908	Dmel_CRM_1572	chr3R	799353	799677	Dvir_CRM_2405
chr3R	881932	882132	Dmel_CRM_1592	chr3R	881846	882072	Dvir_CRM_2381
chr3R	886326	886661	Dmel_CRM_1594	chr3R	886309	886740	Dvir_CRM_2378
chr3R	902366	902836	Dmel_CRM_1599	chr3R	902268	903013	Dvir_CRM_2376
chr3R	915814	916014	Dmel_CRM_1603	chr3R	915549	916051	Dvir_CRM_2368
chr3R	935549	935938	Dmel_CRM_1610	chr3R	935532	935800	Dvir_CRM_2363
chr3R	937566	938205	Dmel_CRM_1611	chr3R	937605	938049	Dvir_CRM_2361
chr3R	1833304	1833585	Dmel_CRM_1656	chr3R	1833248	1833825	Dvir_CRM_1287
chr3R	2617209	2617599	Dmel_CRM_1698	chr3R	2617156	2617405	Dvir_CRM_9965
chr3R	2689658	2689858	Dmel_CRM_1713	chr3R	2689849	2690018	Dvir_CRM_9946
chr3R	2711043	2711243	Dmel_CRM_1719	chr3R	2710876	2711083	Dvir_CRM_9939
chr3R	2718856	2719271	Dmel_CRM_1720	chr3R	2718778	2719271	Dvir_CRM_9937
chr3R	2733202	2733402	Dmel_CRM_1722	chr3R	2733092	2733406	Dvir_CRM_9934
chr3R	2788912	2789142	Dmel_CRM_1728	chr3R	2788982	2789139	Dvir_CRM_9915
chr3R	2792352	2792728	Dmel_CRM_1729	chr3R	2792413	2792513	Dvir_CRM_9914
chr3R	2803993	2804309	Dmel_CRM_1731	chr3R	2804190	2804513	Dvir_CRM_9910
chr3R	2820431	2820631	Dmel_CRM_1733	chr3R	2820489	2820784	Dvir_CRM_9906
chr3R	2826371	2826721	Dmel_CRM_1734	chr3R	2826306	2826594	Dvir_CRM_9904
chr3R	2931270	2931730	Dmel_CRM_1745	chr3R	2931216	2931553	Dvir_CRM_10966
chr3R	2934296	2934741	Dmel_CRM_1747	chr3R	2934214	2934542	Dvir_CRM_10970
chr3R	3300584	3300916	Dmel_CRM_1762	chr3R	3300486	3300678	Dvir_CRM_14101_1
chr3R	3484037	3484316	Dmel_CRM_1765	chr3R	3484055	3484255	Dvir_CRM_2231
chr3R	3945444	3945765	Dmel_CRM_1786	chr3R	3945533	3945680	Dvir_CRM_10334
chr3R	4114565	4114940	Dmel_CRM_1799	chr3R	4114710	4114999	Dvir_CRM_1803
chr3R	4126311	4126602	Dmel_CRM_1801	chr3R	4126188	4126379	Dvir_CRM_1801
chr3R	4159534	4159950	Dmel_CRM_1805	chr3R	4159669	4159851	Dvir_CRM_10874
chr3R	4162245	4162641	Dmel_CRM_1807	chr3R	4161707	4162674	Dvir_CRM_10876
chr3R	4183286	4183648	Dmel_CRM_1812	chr3R	4183333	4183535	Dvir_CRM_11177
chr3R	4510350	4510905	Dmel_CRM_1828	chr3R	4510246	4510599	Dvir_CRM_11013
chr3R	4514040	4514240	Dmel_CRM_1832	chr3R	4514227	4514465	Dvir_CRM_11009
chr3R	4514698	4514930	Dmel_CRM_1833	chr3R	4514618	4514809	Dvir_CRM_11008
chr3R	4525185	4525385	Dmel_CRM_1835	chr3R	4525288	4525555	Dvir_CRM_11002
chr3R	4614497	4614697	Dmel_CRM_1839	chr3R	4614497	4614698	Dvir_CRM_9551
chr3R	4624314	4624514	Dmel_CRM_1840	chr3R	4623878	4624330	Dvir_CRM_9548
chr3R	4741437	4741637	Dmel_CRM_1864	chr3R	4741449	4741663	Dvir_CRM_9631
chr3R	4850702	4851119	Dmel_CRM_1872	chr3R	4850398	4851091	Dvir_CRM_2161
chr3R	4854508	4854938	Dmel_CRM_1873	chr3R	4854469	4855402	Dvir_CRM_2160
chr3R	5173595	5173916	Dmel_CRM_1908	chr3R	5173575	5173816	Dvir_CRM_9387
chr3R	5261928	5262303	Dmel_CRM_1919	chr3R	5262098	5262294	Dvir_CRM_9401
chr3R	5329057	5329719	Dmel_CRM_1926	chr3R	5329127	5329580	Dvir_CRM_9742
chr3R	5355441	5355963	Dmel_CRM_1929	chr3R	5355746	5355963	Dvir_CRM_2108
chr3R	5932154	5932441	Dmel_CRM_1985	chr3R	5932109	5932206	Dvir_CRM_1943
chr3R	5935900	5936100	Dmel_CRM_1987	chr3R	5935790	5935986	Dvir_CRM_1940
chr3R	6353949	6354515	Dmel_CRM_2023	chr3R	6353946	6354398	Dvir_CRM_9462
chr3R	6421212	6421486	Dmel_CRM_2034	chr3R	6421175	6421423	Dvir_CRM_9476
chr3R	6426912	6427138	Dmel_CRM_2039	chr3R	6426788	6427151	Dvir_CRM_9480
chr3R	6444493	6444903	Dmel_CRM_2043	chr3R	6444382	6444924	Dvir_CRM_9488
chr3R	6471118	6471632	Dmel_CRM_2048	chr3R	6470925	6471673	Dvir_CRM_9495
chr3R	6603164	6603453	Dmel_CRM_2066	chr3R	6603034	6603261	Dvir_CRM_1669
chr3R	6694009	6694398	Dmel_CRM_2073	chr3R	6694068	6694477	Dvir_CRM_10119
chr3R	7204282	7204482	Dmel_CRM_2085	chr3R	7204422	7204606	Dvir_CRM_9643
chr3R	7600829	7601258	Dmel_CRM_2114	chr3R	7601175	7601363	Dvir_CRM_2328
chr3R	8077414	8077745	Dmel_CRM_2134	chr3R	8077368	8077698	Dvir_CRM_2533
chr3R	8078368	8078699	Dmel_CRM_2136	chr3R	8078246	8078586	Dvir_CRM_2534
chr3R	8092518	8092810	Dmel_CRM_2138	chr3R	8092385	8092869	Dvir_CRM_2539
chr3R	8474899	8475176	Dmel_CRM_2161	chr3R	8474799	8475073	Dvir_CRM_1453
chr3R	8475281	8475753	Dmel_CRM_2162	chr3R	8475364	8475652	Dvir_CRM_1452
chr3R	8523412	8523712	Dmel_CRM_2165	chr3R	8523566	8523698	Dvir_CRM_1183
chr3R	8895736	8896045	Dmel_CRM_2176	chr3R	8895779	8896146	Dvir_CRM_2045
chr3R	9254064	9254809	Dmel_CRM_2189	chr3R	9253946	9254591	Dvir_CRM_1967
chr3R	9378025	9378348	Dmel_CRM_2198	chr3R	9378044	9378197	Dvir_CRM_10251
chr3R	9541310	9541713	Dmel_CRM_2208	chr3R	9541415	9541662	Dvir_CRM_1255
chr3R	9544834	9545194	Dmel_CRM_2209	chr3R	9544868	9546060	Dvir_CRM_1256
chr3R	9623489	9623860	Dmel_CRM_2213	chr3R	9623193	9623728	Dvir_CRM_1266
chr3R	9643176	9643547	Dmel_CRM_2220	chr3R	9643147	9643450	Dvir_CRM_1277
chr3R	9719409	9719783	Dmel_CRM_2225	chr3R	9719295	9719582	Dvir_CRM_11171
chr3R	9735502	9735775	Dmel_CRM_2228	chr3R	9735460	9736059	Dvir_CRM_11166
chr3R	9762001	9762355	Dmel_CRM_2233	chr3R	9762055	9762347	Dvir_CRM_11159
chr3R	9933863	9934395	Dmel_CRM_2253	chr3R	9933989	9934231	Dvir_CRM_11095
chr3R	10198640	10199598	Dmel_CRM_2270	chr3R	10199362	10199935	Dvir_CRM_10794
chr3R	10212389	10212753	Dmel_CRM_2275	chr3R	10212638	10212702	Dvir_CRM_10790
chr3R	10230183	10230383	Dmel_CRM_2277	chr3R	10230135	10230651	Dvir_CRM_10787
chr3R	10282811	10283053	Dmel_CRM_2284	chr3R	10282740	10283011	Dvir_CRM_10777
chr3R	10415381	10415780	Dmel_CRM_2300	chr3R	10414902	10415810	Dvir_CRM_10439
chr3R	10421237	10421437	Dmel_CRM_2303	chr3R	10421146	10421343	Dvir_CRM_10441
chr3R	10450192	10450392	Dmel_CRM_2310	chr3R	10450314	10450825	Dvir_CRM_10446
chr3R	10539672	10540180	Dmel_CRM_2326	chr3R	10539711	10540911	Dvir_CRM_1861
chr3R	10917276	10917839	Dmel_CRM_2343	chr3R	10917536	10918630	Dvir_CRM_11187
chr3R	10947346	10947803	Dmel_CRM_2347	chr3R	10947575	10948050	Dvir_CRM_10110
chr3R	11006887	11007126	Dmel_CRM_2352	chr3R	11007085	11007230	Dvir_CRM_10117
chr3R	11088580	11088830	Dmel_CRM_2358	chr3R	11088646	11088835	Dvir_CRM_10138
chr3R	11108192	11108420	Dmel_CRM_2360	chr3R	11108144	11108357	Dvir_CRM_10132
chr3R	11111950	11112272	Dmel_CRM_2361	chr3R	11111891	11112029	Dvir_CRM_10131
chr3R	11243810	11244298	Dmel_CRM_2371	chr3R	11244208	11244435	Dvir_CRM_10662
chr3R	11410283	11410542	Dmel_CRM_2378	chr3R	11410203	11410591	Dvir_CRM_2115
chr3R	11412985	11413411	Dmel_CRM_2379	chr3R	11413044	11413624	Dvir_CRM_2117
chr3R	11468084	11468291	Dmel_CRM_2386	chr3R	11468138	11468228	Dvir_CRM_2131
chr3R	11627666	11627970	Dmel_CRM_2409	chr3R	11627885	11628062	Dvir_CRM_9567
chr3R	11815968	11816534	Dmel_CRM_2423	chr3R	11815951	11816728	Dvir_CRM_9734
chr3R	11859813	11860110	Dmel_CRM_2428	chr3R	11859846	11859998	Dvir_CRM_9724
chr3R	11899708	11900026	Dmel_CRM_2432	chr3R	11899836	11900021	Dvir_CRM_9719
chr3R	11925318	11925699	Dmel_CRM_2439	chr3R	11925062	11925441	Dvir_CRM_9716
chr3R	12067086	12067473	Dmel_CRM_2452	chr3R	12066821	12067301	Dvir_CRM_9690
chr3R	12068047	12068437	Dmel_CRM_2453	chr3R	12068119	12068624	Dvir_CRM_9689
chr3R	12075610	12076331	Dmel_CRM_2456	chr3R	12075590	12076220	Dvir_CRM_9686
chr3R	12080516	12081329	Dmel_CRM_2458	chr3R	12080594	12081300	Dvir_CRM_9684
chr3R	12257458	12257774	Dmel_CRM_2474	chr3R	12257476	12257768	Dvir_CRM_9559
chr3R	12294392	12294657	Dmel_CRM_2478	chr3R	12294482	12294601	Dvir_CRM_2216
chr3R	12490059	12490410	Dmel_CRM_2486	chr3R	12490144	12490391	Dvir_CRM_9894
chr3R	12517175	12517562	Dmel_CRM_2487	chr3R	12517119	12517456	Dvir_CRM_9888
chr3R	12541309	12541638	Dmel_CRM_2491	chr3R	12541324	12541611	Dvir_CRM_9882
chr3R	12553725	12553927	Dmel_CRM_2493	chr3R	12553748	12553897	Dvir_CRM_9876
chr3R	12562820	12563132	Dmel_CRM_2495	chr3R	12563021	12563629	Dvir_CRM_9872
chr3R	12570119	12570384	Dmel_CRM_2497	chr3R	12570062	12570378	Dvir_CRM_9870
chr3R	12575840	12576123	Dmel_CRM_2500	chr3R	12575831	12576044	Dvir_CRM_9866
chr3R	12598858	12599058	Dmel_CRM_2509	chr3R	12598847	12599297	Dvir_CRM_9855
chr3R	12637528	12637993	Dmel_CRM_2515	chr3R	12637510	12637789	Dvir_CRM_1745_2
chr3R	12639984	12640312	Dmel_CRM_2518	chr3R	12640068	12640385	Dvir_CRM_1744
chr3R	12691927	12692660	Dmel_CRM_2528	chr3R	12691948	12692866	Dvir_CRM_1718
chr3R	12695145	12695461	Dmel_CRM_2529	chr3R	12695042	12695357	Dvir_CRM_1717
chr3R	12704607	12704869	Dmel_CRM_2531	chr3R	12704605	12704706	Dvir_CRM_1714
chr3R	12717970	12718174	Dmel_CRM_2534	chr3R	12717954	12718176	Dvir_CRM_1711
chr3R	12730698	12730935	Dmel_CRM_2537	chr3R	12730720	12730890	Dvir_CRM_1703
chr3R	12746173	12746576	Dmel_CRM_2540	chr3R	12746219	12746462	Dvir_CRM_1697
chr3R	12774361	12774745	Dmel_CRM_2544	chr3R	12774388	12774613	Dvir_CRM_1690
chr3R	12795762	12796154	Dmel_CRM_2550	chr3R	12796006	12796181	Dvir_CRM_1682
chr3R	13171819	13172326	Dmel_CRM_2567	chr3R	13171709	13174264	Dvir_CRM_10742
chr3R	13212209	13212434	Dmel_CRM_2569	chr3R	13211941	13212457	Dvir_CRM_10744
chr3R	13450356	13450646	Dmel_CRM_2582	chr3R	13450287	13450645	Dvir_CRM_11033
chr3R	13471101	13471393	Dmel_CRM_2583	chr3R	13470973	13471450	Dvir_CRM_11030
chr3R	13639872	13640596	Dmel_CRM_2605	chr3R	13639793	13639920	Dvir_CRM_10086
chr3R	14070083	14070284	Dmel_CRM_2626	chr3R	14070186	14070428	Dvir_CRM_11201
chr3R	14224809	14225228	Dmel_CRM_2627	chr3R	14224786	14225042	Dvir_CRM_2086
chr3R	14409826	14410081	Dmel_CRM_2632	chr3R	14409741	14410099	Dvir_CRM_2073
chr3R	14411018	14411370	Dmel_CRM_2633	chr3R	14411230	14411563	Dvir_CRM_2072
chr3R	14823652	14823852	Dmel_CRM_2653	chr3R	14823800	14823991	Dvir_CRM_10611
chr3R	14827482	14827912	Dmel_CRM_2657	chr3R	14827639	14827821	Dvir_CRM_10609
chr3R	14991590	14991845	Dmel_CRM_2678	chr3R	14991590	14991708	Dvir_CRM_10094
chr3R	15155646	15155930	Dmel_CRM_2686	chr3R	15155714	15156046	Dvir_CRM_10930
chr3R	15172190	15172610	Dmel_CRM_2695	chr3R	15171959	15172591	Dvir_CRM_10921
chr3R	15176123	15176409	Dmel_CRM_2696	chr3R	15176156	15176495	Dvir_CRM_10920
chr3R	15616066	15616756	Dmel_CRM_2714	chr3R	15616384	15616801	Dvir_CRM_2273_2
chr3R	15628054	15628532	Dmel_CRM_2719	chr3R	15628308	15628472	Dvir_CRM_2280
chr3R	15654185	15654385	Dmel_CRM_2724	chr3R	15654193	15654402	Dvir_CRM_2283
chr3R	15658352	15658733	Dmel_CRM_2725	chr3R	15658331	15658684	Dvir_CRM_2285
chr3R	15823282	15824054	Dmel_CRM_2738	chr3R	15823284	15824248	Dvir_CRM_2307
chr3R	16089547	16089747	Dmel_CRM_2744	chr3R	16089562	16089725	Dvir_CRM_9610
chr3R	16655622	16655883	Dmel_CRM_2771	chr3R	16655595	16655804	Dvir_CRM_10556
chr3R	17120710	17121166	Dmel_CRM_2798	chr3R	17120795	17120960	Dvir_CRM_1231
chr3R	17121986	17122358	Dmel_CRM_2799	chr3R	17122153	17122400	Dvir_CRM_1230
chr3R	17205697	17205938	Dmel_CRM_2806	chr3R	17205581	17206053	Dvir_CRM_1218
chr3R	17214242	17214520	Dmel_CRM_2811	chr3R	17214230	17214625	Dvir_CRM_1214
chr3R	17222494	17222833	Dmel_CRM_2819	chr3R	17222534	17222697	Dvir_CRM_1210
chr3R	17249858	17250152	Dmel_CRM_2823	chr3R	17249885	17250258	Dvir_CRM_1208
chr3R	17252457	17252720	Dmel_CRM_2824	chr3R	17252570	17252780	Dvir_CRM_1207
chr3R	17269110	17269440	Dmel_CRM_2825	chr3R	17269102	17269524	Dvir_CRM_1202
chr3R	17360701	17361129	Dmel_CRM_2835	chr3R	17360593	17360984	Dvir_CRM_10765
chr3R	17485722	17486075	Dmel_CRM_2863	chr3R	17485813	17485932	Dvir_CRM_9999
chr3R	17486497	17486829	Dmel_CRM_2864	chr3R	17486735	17486963	Dvir_CRM_9998
chr3R	17653414	17654118	Dmel_CRM_2872	chr3R	17653695	17653937	Dvir_CRM_1434
chr3R	17861445	17861645	Dmel_CRM_2885	chr3R	17861363	17861605	Dvir_CRM_10231
chr3R	17870328	17870615	Dmel_CRM_2889	chr3R	17870446	17870575	Dvir_CRM_10227
chr3R	17875100	17875541	Dmel_CRM_2892	chr3R	17875132	17875550	Dvir_CRM_10222
chr3R	17879012	17879304	Dmel_CRM_2893	chr3R	17879120	17879255	Dvir_CRM_10221
chr3R	17948498	17948790	Dmel_CRM_2895	chr3R	17948511	17948702	Dvir_CRM_10216
chr3R	17976012	17976542	Dmel_CRM_2904	chr3R	17976000	17976203	Dvir_CRM_10205
chr3R	17978877	17979077	Dmel_CRM_2905	chr3R	17979058	17979414	Dvir_CRM_10203
chr3R	17989816	17990338	Dmel_CRM_2907	chr3R	17989949	17990242	Dvir_CRM_10199
chr3R	18222935	18223294	Dmel_CRM_2913	chr3R	18222516	18223105	Dvir_CRM_10735
chr3R	18273662	18273925	Dmel_CRM_2914	chr3R	18273520	18273877	Dvir_CRM_1175
chr3R	18527747	18527947	Dmel_CRM_2928	chr3R	18527525	18527972	Dvir_CRM_10653
chr3R	18543545	18543930	Dmel_CRM_2929	chr3R	18543554	18543865	Dvir_CRM_10652
chr3R	18604214	18604414	Dmel_CRM_2932	chr3R	18603872	18604313	Dvir_CRM_1136
chr3R	18606184	18606583	Dmel_CRM_2934	chr3R	18606087	18606331	Dvir_CRM_1135
chr3R	18610100	18610598	Dmel_CRM_2937	chr3R	18610376	18610512	Dvir_CRM_1133
chr3R	18868547	18868983	Dmel_CRM_2958	chr3R	18868391	18868737	Dvir_CRM_1113
chr3R	18957069	18957467	Dmel_CRM_2962	chr3R	18957046	18957463	Dvir_CRM_11064
chr3R	18967603	18967976	Dmel_CRM_2964	chr3R	18967776	18968047	Dvir_CRM_11070
chr3R	19019080	19019429	Dmel_CRM_2971	chr3R	19019034	19019271	Dvir_CRM_10154
chr3R	19126000	19126494	Dmel_CRM_2981	chr3R	19126166	19126393	Dvir_CRM_10675
chr3R	19169479	19169947	Dmel_CRM_2989	chr3R	19169365	19169788	Dvir_CRM_10689
chr3R	19427294	19427501	Dmel_CRM_2997	chr3R	19427139	19427364	Dvir_CRM_10243_2
chr3R	19544093	19544542	Dmel_CRM_3003	chr3R	19544050	19544369	Dvir_CRM_10819
chr3R	19555994	19556348	Dmel_CRM_3006	chr3R	19555906	19556307	Dvir_CRM_10815
chr3R	19571694	19572040	Dmel_CRM_3012	chr3R	19572037	19572125	Dvir_CRM_11129
chr3R	19712944	19713155	Dmel_CRM_3031	chr3R	19713089	19713304	Dvir_CRM_11111
chr3R	20455850	20456157	Dmel_CRM_3084	chr3R	20455827	20456367	Dvir_CRM_9408
chr3R	20544865	20545344	Dmel_CRM_3087	chr3R	20544914	20545146	Dvir_CRM_9410
chr3R	21010363	21010622	Dmel_CRM_3114	chr3R	21010137	21010725	Dvir_CRM_9358
chr3R	21454547	21454747	Dmel_CRM_3126	chr3R	21454624	21454774	Dvir_CRM_2254
chr3R	21705156	21705356	Dmel_CRM_3140	chr3R	21705017	21705560	Dvir_CRM_10892
chr3R	21831765	21832299	Dmel_CRM_3149	chr3R	21831837	21832406	Dvir_CRM_9820
chr3R	21843922	21844374	Dmel_CRM_3156	chr3R	21844048	21844402	Dvir_CRM_9825
chr3R	21846443	21846873	Dmel_CRM_3157	chr3R	21846424	21846670	Dvir_CRM_9826
chr3R	21850382	21851165	Dmel_CRM_3160	chr3R	21850338	21850873	Dvir_CRM_9828
chr3R	21853516	21854091	Dmel_CRM_3163	chr3R	21853474	21854119	Dvir_CRM_9830
chr3R	21858118	21858482	Dmel_CRM_3166	chr3R	21858092	21858604	Dvir_CRM_9833
chr3R	21860720	21861157	Dmel_CRM_3167	chr3R	21860482	21861179	Dvir_CRM_9834
chr3R	21861858	21862297	Dmel_CRM_3168	chr3R	21861971	21862221	Dvir_CRM_9835
chr3R	21865474	21865896	Dmel_CRM_3170	chr3R	21865225	21866141	Dvir_CRM_9837
chr3R	22084714	22085047	Dmel_CRM_3177	chr3R	22084872	22085155	Dvir_CRM_9790
chr3R	22268997	22269245	Dmel_CRM_3184	chr3R	22268780	22269002	Dvir_CRM_9795
chr3R	22708601	22708932	Dmel_CRM_3203	chr3R	22708527	22708630	Dvir_CRM_1927
chr3R	22710238	22710582	Dmel_CRM_3204	chr3R	22710235	22710753	Dvir_CRM_1928
chr3R	22772993	22773395	Dmel_CRM_3209	chr3R	22772902	22773401	Dvir_CRM_10601_2
chr3R	23227923	23228123	Dmel_CRM_3223	chr3R	23227792	23228056	Dvir_CRM_11077
chr3R	23267049	23267455	Dmel_CRM_3230	chr3R	23267112	23267441	Dvir_CRM_11087
chr3R	23485028	23485266	Dmel_CRM_3237	chr3R	23485042	23485220	Dvir_CRM_1898
chr3R	24363434	24363689	Dmel_CRM_3254	chr3R	24363606	24363820	Dvir_CRM_1411
chr3R	24365442	24365642	Dmel_CRM_3256	chr3R	24365320	24365615	Dvir_CRM_1413
chr3R	24366451	24366927	Dmel_CRM_3258	chr3R	24366587	24367033	Dvir_CRM_1414
chr3R	24669803	24670178	Dmel_CRM_3269	chr3R	24669934	24670088	Dvir_CRM_10373
chr3R	24678244	24678548	Dmel_CRM_3271	chr3R	24678333	24678523	Dvir_CRM_10358
chr3R	24730311	24730511	Dmel_CRM_3278	chr3R	24730352	24730612	Dvir_CRM_10725
chr3R	24865009	24865235	Dmel_CRM_3283	chr3R	24865025	24865237	Dvir_CRM_1799
chr3R	24979029	24979229	Dmel_CRM_3302	chr3R	24978920	24979305	Dvir_CRM_1290
chr3R	25134649	25134952	Dmel_CRM_3328	chr3R	25134432	25134870	Dvir_CRM_1333
chr3R	25342482	25342745	Dmel_CRM_3339	chr3R	25342365	25342605	Dvir_CRM_1760
chr3R	25373685	25374154	Dmel_CRM_3343	chr3R	25373849	25374121	Dvir_CRM_1769
chr3R	25830518	25830773	Dmel_CRM_3359	chr3R	25830291	25830770	Dvir_CRM_1180
chr3R	25866725	25866925	Dmel_CRM_3361	chr3R	25866797	25866990	Dvir_CRM_2017
chr3R	26074326	26074612	Dmel_CRM_3377	chr3R	26074370	26074598	Dvir_CRM_1991
chr3R	26098417	26098617	Dmel_CRM_3379	chr3R	26098542	26099023	Dvir_CRM_1993
chr3R	26371301	26371607	Dmel_CRM_3394	chr3R	26371486	26371659	Dvir_CRM_10866_2
chr3R	26426496	26427031	Dmel_CRM_3399	chr3R	26426625	26426795	Dvir_CRM_10455
chr3R	26580634	26581011	Dmel_CRM_3407	chr3R	26580180	26580917	Dvir_CRM_10472
chr3R	26590059	26590326	Dmel_CRM_3412	chr3R	26590115	26590250	Dvir_CRM_10477
chr3R	26595914	26596265	Dmel_CRM_3415	chr3R	26596110	26596269	Dvir_CRM_10482
chr3R	26606637	26607016	Dmel_CRM_3417	chr3R	26606834	26607108	Dvir_CRM_10486
chr3R	26743190	26743482	Dmel_CRM_3429	chr3R	26743159	26743424	Dvir_CRM_10514
chr3R	26886557	26886926	Dmel_CRM_3433	chr3R	26886478	26886677	Dvir_CRM_1852
chr3R	27527476	27527870	Dmel_CRM_3469	chr3R	27527635	27527830	Dvir_CRM_10292
chr4	76898	77230	Dmel_CRM_6556	chr4	76690	77164	Dvir_CRM_14020
chr4	79629	79986	Dmel_CRM_6557	chr4	79569	80109	Dvir_CRM_14018
chr4	530542	530766	Dmel_CRM_6594	chr4	530450	530598	Dvir_CRM_14003
chr2R	1597306	1597885	Dmel_CRM_9	chr2R	1597639	1597874	Dvir_CRM_119
chr2R	2019362	2019839	Dmel_CRM_29	chr2R	2019467	2019912	Dvir_CRM_3137
chr2R	2047339	2047592	Dmel_CRM_38	chr2R	2047370	2047545	Dvir_CRM_3150
chr2R	2056085	2056307	Dmel_CRM_44	chr2R	2056031	2056189	Dvir_CRM_3158
chr2R	2059054	2059405	Dmel_CRM_46	chr2R	2059040	2059245	Dvir_CRM_3554
chr2R	2065931	2066288	Dmel_CRM_47	chr2R	2066015	2066161	Dvir_CRM_3164_2
chr2R	2077588	2077843	Dmel_CRM_49	chr2R	2077624	2077795	Dvir_CRM_3170
chr2R	2083978	2084178	Dmel_CRM_50	chr2R	2083786	2084076	Dvir_CRM_3171
chr2R	2412165	2412540	Dmel_CRM_61	chr2R	2412085	2412520	Dvir_CRM_3187
chr2R	2460809	2461344	Dmel_CRM_66	chr2R	2460636	2461042	Dvir_CRM_3197
chr2R	2462280	2462945	Dmel_CRM_68	chr2R	2462461	2462889	Dvir_CRM_3200
chr2R	2883065	2883312	Dmel_CRM_120	chr2R	2883050	2883237	Dvir_CRM_165
chr2R	3239989	3240299	Dmel_CRM_134	chr2R	3239986	3240278	Dvir_CRM_3709
chr2R	3268058	3268379	Dmel_CRM_138	chr2R	3268069	3268323	Dvir_CRM_3716
chr2R	3314173	3314524	Dmel_CRM_146	chr2R	3314206	3314515	Dvir_CRM_3726
chr2R	3804776	3804976	Dmel_CRM_185	chr2R	3804803	3804957	Dvir_CRM_1526
chr2R	3918355	3918706	Dmel_CRM_191	chr2R	3918189	3918805	Dvir_CRM_4209
chr2R	4124925	4125289	Dmel_CRM_204	chr2R	4124690	4125376	Dvir_CRM_3569
chr2R	4523961	4524291	Dmel_CRM_225	chr2R	4524028	4524292	Dvir_CRM_3811
chr2R	4689420	4689788	Dmel_CRM_246	chr2R	4689659	4689781	Dvir_CRM_14371
chr2R	4748141	4748422	Dmel_CRM_249	chr2R	4748161	4748471	Dvir_CRM_2764
chr2R	5094687	5094977	Dmel_CRM_259	chr2R	5094593	5095152	Dvir_CRM_4166
chr2R	5291609	5291809	Dmel_CRM_269	chr2R	5291543	5291664	Dvir_CRM_1482
chr2R	5439064	5439419	Dmel_CRM_284	chr2R	5439209	5439335	Dvir_CRM_65
chr2R	5440080	5440459	Dmel_CRM_285	chr2R	5440428	5440594	Dvir_CRM_66
chr2R	5441544	5441965	Dmel_CRM_286	chr2R	5441534	5441927	Dvir_CRM_67
chr2R	5582183	5582616	Dmel_CRM_299	chr2R	5582166	5582585	Dvir_CRM_3304
chr2R	5596429	5596951	Dmel_CRM_300	chr2R	5596570	5596989	Dvir_CRM_3308
chr2R	5601726	5601937	Dmel_CRM_302	chr2R	5601659	5601905	Dvir_CRM_3313
chr2R	5707319	5707543	Dmel_CRM_307	chr2R	5707429	5707561	Dvir_CRM_3318
chr2R	5823318	5824141	Dmel_CRM_324	chr2R	5823817	5823983	Dvir_CRM_4859
chr2R	5825713	5826107	Dmel_CRM_327	chr2R	5825781	5826086	Dvir_CRM_4862
chr2R	5827673	5827873	Dmel_CRM_329	chr2R	5827752	5827813	Dvir_CRM_295
chr2R	5988313	5988513	Dmel_CRM_341	chr2R	5988357	5988564	Dvir_CRM_4709
chr2R	6175074	6175342	Dmel_CRM_364	chr2R	6175150	6175310	Dvir_CRM_4329
chr2R	6199836	6200149	Dmel_CRM_365	chr2R	6199785	6200008	Dvir_CRM_4331
chr2R	6203271	6203766	Dmel_CRM_370	chr2R	6203433	6203957	Dvir_CRM_4334
chr2R	6372796	6373316	Dmel_CRM_388	chr2R	6372847	6373372	Dvir_CRM_4357
chr2R	6374006	6374358	Dmel_CRM_389	chr2R	6373936	6374458	Dvir_CRM_4358
chr2R	6421959	6422399	Dmel_CRM_390	chr2R	6421742	6422211	Dvir_CRM_4365
chr2R	6429900	6430296	Dmel_CRM_398	chr2R	6429772	6430176	Dvir_CRM_4370
chr2R	6469228	6469619	Dmel_CRM_404	chr2R	6469050	6469260	Dvir_CRM_4387
chr2R	6698354	6698590	Dmel_CRM_415	chr2R	6698349	6698464	Dvir_CRM_4410
chr2R	7070285	7070679	Dmel_CRM_440	chr2R	7070206	7070307	Dvir_CRM_1544
chr2R	7084646	7085152	Dmel_CRM_445	chr2R	7084496	7085717	Dvir_CRM_1537
chr2R	7162786	7163057	Dmel_CRM_451	chr2R	7162825	7163180	Dvir_CRM_78
chr2R	7286295	7286648	Dmel_CRM_458	chr2R	7286156	7286547	Dvir_CRM_4039
chr2R	7287796	7288281	Dmel_CRM_459	chr2R	7287945	7288132	Dvir_CRM_4037
chr2R	7292805	7293126	Dmel_CRM_463	chr2R	7292730	7292907	Dvir_CRM_4034
chr2R	7413166	7413679	Dmel_CRM_470	chr2R	7413174	7413715	Dvir_CRM_4013
chr2R	7436069	7436334	Dmel_CRM_475	chr2R	7436063	7436304	Dvir_CRM_4005
chr2R	7539849	7540188	Dmel_CRM_494	chr2R	7539850	7540154	Dvir_CRM_3963
chr2R	7905211	7905838	Dmel_CRM_521	chr2R	7905227	7906143	Dvir_CRM_3537
chr2R	7906509	7906927	Dmel_CRM_522	chr2R	7906591	7906694	Dvir_CRM_3536
chr2R	8148924	8149124	Dmel_CRM_535	chr2R	8149086	8149343	Dvir_CRM_3378
chr2R	8222521	8222816	Dmel_CRM_538	chr2R	8222470	8222606	Dvir_CRM_14329_2
chr2R	8223641	8223969	Dmel_CRM_539	chr2R	8223666	8224006	Dvir_CRM_3369
chr2R	8474787	8475108	Dmel_CRM_551	chr2R	8475045	8475110	Dvir_CRM_4465
chr2R	8667473	8667993	Dmel_CRM_565	chr2R	8667555	8667662	Dvir_CRM_4305
chr2R	8767549	8767853	Dmel_CRM_572	chr2R	8767706	8767934	Dvir_CRM_4056
chr2R	8872019	8872615	Dmel_CRM_591	chr2R	8872351	8872605	Dvir_CRM_2646
chr2R	8879220	8879633	Dmel_CRM_596	chr2R	8879224	8879609	Dvir_CRM_2649
chr2R	8920428	8920653	Dmel_CRM_603	chr2R	8920461	8920653	Dvir_CRM_2659
chr2R	9075581	9075871	Dmel_CRM_615	chr2R	9075444	9075650	Dvir_CRM_3278
chr2R	9082349	9082766	Dmel_CRM_620	chr2R	9082059	9082424	Dvir_CRM_3271
chr2R	9132779	9133040	Dmel_CRM_627	chr2R	9132806	9132984	Dvir_CRM_2602
chr2R	9423564	9423927	Dmel_CRM_658	chr2R	9423505	9423671	Dvir_CRM_3795
chr2R	9448152	9448802	Dmel_CRM_663	chr2R	9448028	9448171	Dvir_CRM_14330_2
chr2R	9471496	9472466	Dmel_CRM_684	chr2R	9471572	9472559	Dvir_CRM_3778
chr2R	9912729	9913012	Dmel_CRM_712	chr2R	9912766	9912955	Dvir_CRM_2793
chr2R	10111817	10112141	Dmel_CRM_725	chr2R	10111517	10111842	Dvir_CRM_4535
chr2R	10317028	10317319	Dmel_CRM_732	chr2R	10316990	10317311	Dvir_CRM_3406
chr2R	10318494	10318994	Dmel_CRM_733	chr2R	10318440	10318938	Dvir_CRM_3404
chr2R	10320744	10321114	Dmel_CRM_735	chr2R	10320795	10321050	Dvir_CRM_3402
chr2R	10369732	10370214	Dmel_CRM_738	chr2R	10369237	10370207	Dvir_CRM_3394
chr2R	10464524	10464737	Dmel_CRM_745	chr2R	10464541	10464695	Dvir_CRM_3640
chr2R	10600797	10601092	Dmel_CRM_747	chr2R	10600873	10601066	Dvir_CRM_3284
chr2R	10757934	10758305	Dmel_CRM_755	chr2R	10758024	10758218	Dvir_CRM_3385
chr2R	10851598	10852125	Dmel_CRM_761	chr2R	10851517	10851761	Dvir_CRM_3598
chr2R	10858936	10859272	Dmel_CRM_763	chr2R	10859044	10859261	Dvir_CRM_3600
chr2R	10936883	10937618	Dmel_CRM_770	chr2R	10936701	10937365	Dvir_CRM_3616
chr2R	11019863	11020303	Dmel_CRM_781	chr2R	11019958	11020289	Dvir_CRM_3630
chr2R	11240788	11241276	Dmel_CRM_801	chr2R	11240793	11241151	Dvir_CRM_131
chr2R	11589250	11589534	Dmel_CRM_816	chr2R	11589226	11589463	Dvir_CRM_2615
chr2R	11643182	11643382	Dmel_CRM_821	chr2R	11643263	11643449	Dvir_CRM_1552
chr2R	11785517	11785717	Dmel_CRM_831	chr2R	11785470	11785798	Dvir_CRM_3105
chr2R	11786643	11787021	Dmel_CRM_832	chr2R	11786711	11786935	Dvir_CRM_3106
chr2R	11796100	11796300	Dmel_CRM_834	chr2R	11796111	11796298	Dvir_CRM_3108
chr2R	11807814	11808163	Dmel_CRM_838	chr2R	11807819	11807993	Dvir_CRM_3110
chr2R	12050502	12050783	Dmel_CRM_856	chr2R	12050590	12050747	Dvir_CRM_3091
chr2R	12098994	12099334	Dmel_CRM_862	chr2R	12099060	12099262	Dvir_CRM_3410
chr2R	12471274	12471648	Dmel_CRM_877	chr2R	12471354	12471685	Dvir_CRM_4602
chr2R	12965411	12965611	Dmel_CRM_911	chr2R	12965146	12965432	Dvir_CRM_3483
chr2R	13314789	13315113	Dmel_CRM_939	chr2R	13314841	13315125	Dvir_CRM_3948
chr2R	13345706	13346321	Dmel_CRM_941	chr2R	13345968	13346329	Dvir_CRM_3940
chr2R	13567716	13567916	Dmel_CRM_957	chr2R	13567603	13567860	Dvir_CRM_3684
chr2R	13603992	13604414	Dmel_CRM_960	chr2R	13604107	13604346	Dvir_CRM_4872
chr2R	13644686	13644992	Dmel_CRM_965	chr2R	13644593	13644938	Dvir_CRM_4438
chr2R	13646956	13647555	Dmel_CRM_966	chr2R	13647051	13647463	Dvir_CRM_4439
chr2R	14098700	14098904	Dmel_CRM_993	chr2R	14098845	14099014	Dvir_CRM_4826
chr2R	14526840	14527267	Dmel_CRM_1029	chr2R	14527061	14527166	Dvir_CRM_3781_2
chr2R	14527330	14527552	Dmel_CRM_1030	chr2R	14527352	14527431	Dvir_CRM_6526_2
chr2R	14553715	14554068	Dmel_CRM_1032	chr2R	14553672	14553877	Dvir_CRM_4147
chr2R	14689931	14690297	Dmel_CRM_1050	chr2R	14689490	14690271	Dvir_CRM_4126
chr2R	15084839	15085171	Dmel_CRM_1064	chr2R	15084901	15085129	Dvir_CRM_14339
chr2R	15153488	15153926	Dmel_CRM_1069	chr2R	15153654	15154056	Dvir_CRM_14348
chr2R	15158350	15158852	Dmel_CRM_1070	chr2R	15158408	15158842	Dvir_CRM_14352
chr2R	15298920	15299450	Dmel_CRM_1088	chr2R	15299233	15299704	Dvir_CRM_3790
chr2R	15683426	15683836	Dmel_CRM_1116	chr2R	15683627	15683820	Dvir_CRM_3057
chr2R	15689871	15690148	Dmel_CRM_1117	chr2R	15689879	15690210	Dvir_CRM_3053
chr2R	15712954	15713228	Dmel_CRM_1119	chr2R	15712747	15713171	Dvir_CRM_3039
chr2R	15758524	15758831	Dmel_CRM_1125	chr2R	15758562	15758802	Dvir_CRM_3026
chr2R	15770320	15770520	Dmel_CRM_1128	chr2R	15770420	15770623	Dvir_CRM_3020
chr2R	15914719	15914919	Dmel_CRM_1131	chr2R	15914493	15915008	Dvir_CRM_3005
chr2R	15922958	15923199	Dmel_CRM_1133	chr2R	15922875	15923217	Dvir_CRM_3002
chr2R	15937031	15937231	Dmel_CRM_1134	chr2R	15936940	15937195	Dvir_CRM_2999
chr2R	15939404	15939648	Dmel_CRM_1138	chr2R	15939151	15939422	Dvir_CRM_2997
chr2R	15986231	15986638	Dmel_CRM_1147	chr2R	15986127	15986628	Dvir_CRM_2984
chr2R	15994003	15994412	Dmel_CRM_1149	chr2R	15993990	15994293	Dvir_CRM_2978
chr2R	15998487	15999021	Dmel_CRM_1150	chr2R	15998647	15999075	Dvir_CRM_2974
chr2R	16442208	16442408	Dmel_CRM_1165	chr2R	16442194	16442491	Dvir_CRM_4100
chr2R	16554115	16554365	Dmel_CRM_1174	chr2R	16553998	16554312	Dvir_CRM_1640
chr2R	16830283	16830696	Dmel_CRM_1185	chr2R	16830380	16830820	Dvir_CRM_1613
chr2R	16834097	16834310	Dmel_CRM_1187	chr2R	16834077	16834255	Dvir_CRM_1611
chr2R	16836674	16836877	Dmel_CRM_1188	chr2R	16836648	16836920	Dvir_CRM_1610
chr2R	16885660	16885886	Dmel_CRM_1195	chr2R	16885537	16885924	Dvir_CRM_4063
chr2R	17070193	17070453	Dmel_CRM_1217	chr2R	17070165	17070254	Dvir_CRM_3736_2
chr2R	17431984	17432311	Dmel_CRM_1249	chr2R	17432188	17432455	Dvir_CRM_4562
chr2R	17592068	17592438	Dmel_CRM_1258	chr2R	17592090	17592301	Dvir_CRM_3650
chr2R	17595139	17595582	Dmel_CRM_1260	chr2R	17595184	17595516	Dvir_CRM_3653
chr2R	17761325	17761801	Dmel_CRM_1268	chr2R	17761257	17761822	Dvir_CRM_3672
chr2R	17773293	17773746	Dmel_CRM_1271	chr2R	17773621	17774007	Dvir_CRM_3678
chr2R	18210207	18210837	Dmel_CRM_1294	chr2R	18210167	18210559	Dvir_CRM_4730
chr2R	18395106	18395544	Dmel_CRM_1304	chr2R	18395117	18395417	Dvir_CRM_3889
chr2R	18399413	18399745	Dmel_CRM_1307	chr2R	18399474	18399812	Dvir_CRM_3895
chr2R	18435658	18435866	Dmel_CRM_1312	chr2R	18435380	18435995	Dvir_CRM_3902
chr2R	18689897	18690099	Dmel_CRM_1343	chr2R	18689917	18690389	Dvir_CRM_4121
chr2R	18937351	18937843	Dmel_CRM_1357	chr2R	18937246	18937743	Dvir_CRM_3430
chr2R	18940891	18941241	Dmel_CRM_1361	chr2R	18941025	18941432	Dvir_CRM_3434
chr2R	18979866	18980119	Dmel_CRM_1365	chr2R	18979696	18980212	Dvir_CRM_2917_1
chr2R	19077805	19078047	Dmel_CRM_1378	chr2R	19077841	19078055	Dvir_CRM_2929
chr2R	19086135	19086467	Dmel_CRM_1381	chr2R	19086345	19086513	Dvir_CRM_2934
chr2R	19468237	19468534	Dmel_CRM_1391	chr2R	19468470	19468589	Dvir_CRM_4631
chr2R	19481346	19481634	Dmel_CRM_1394	chr2R	19481066	19481776	Dvir_CRM_4636
chr2R	19526657	19527033	Dmel_CRM_1397	chr2R	19526548	19527147	Dvir_CRM_4656
chr2R	19533201	19533606	Dmel_CRM_1400	chr2R	19533342	19533739	Dvir_CRM_4652
chr2R	19933477	19933764	Dmel_CRM_1425	chr2R	19933755	19933931	Dvir_CRM_3872
chr2R	20192130	20192604	Dmel_CRM_1441	chr2R	20192000	20192417	Dvir_CRM_3457
chr2R	20228242	20228442	Dmel_CRM_1448	chr2R	20228218	20228411	Dvir_CRM_3465
chr2R	20231302	20231603	Dmel_CRM_1449	chr2R	20231106	20231594	Dvir_CRM_3466
chr2R	20938496	20938696	Dmel_CRM_1475	chr2R	20938564	20938765	Dvir_CRM_2875
chr2R	20964107	20964351	Dmel_CRM_1479	chr2R	20963343	20964644	Dvir_CRM_2865
chr2R	20985862	20986062	Dmel_CRM_1482	chr2R	20985759	20986151	Dvir_CRM_2855
chr2R	20987995	20988250	Dmel_CRM_1484	chr2R	20988186	20988405	Dvir_CRM_2853
chrX	352737	353011	Dmel_CRM_6655	chrX	352591	353140	Dvir_CRM_9235
chrX	484536	485030	Dmel_CRM_6671	chrX	484515	484944	Dvir_CRM_8741
chrX	613026	613273	Dmel_CRM_6698	chrX	613228	613303	Dvir_CRM_7915
chrX	662728	663144	Dmel_CRM_6703	chrX	662758	663111	Dvir_CRM_7907
chrX	1276417	1276709	Dmel_CRM_6737	chrX	1276679	1277070	Dvir_CRM_8164
chrX	1929784	1929984	Dmel_CRM_6786	chrX	1929737	1929881	Dvir_CRM_5536
chrX	2031037	2031655	Dmel_CRM_6808	chrX	2031079	2031749	Dvir_CRM_5273_2
chrX	2113378	2113655	Dmel_CRM_6820	chrX	2113371	2113608	Dvir_CRM_5370
chrX	2868961	2869481	Dmel_CRM_6874	chrX	2868966	2869350	Dvir_CRM_836
chrX	2876439	2876829	Dmel_CRM_6877	chrX	2876329	2876627	Dvir_CRM_840
chrX	2878064	2878375	Dmel_CRM_6878	chrX	2878050	2878160	Dvir_CRM_841
chrX	3031917	3032308	Dmel_CRM_6896	chrX	3031916	3034467	Dvir_CRM_874
chrX	3056856	3057150	Dmel_CRM_6902	chrX	3056940	3057210	Dvir_CRM_882
chrX	3245586	3245963	Dmel_CRM_6909	chrX	3245684	3245860	Dvir_CRM_8546
chrX	3636306	3637193	Dmel_CRM_6940	chrX	3636282	3637063	Dvir_CRM_8399
chrX	4011135	4011336	Dmel_CRM_6965	chrX	4011263	4011404	Dvir_CRM_5500
chrX	4105126	4105374	Dmel_CRM_6976	chrX	4105177	4105362	Dvir_CRM_5514
chrX	4402102	4402460	Dmel_CRM_6985	chrX	4402179	4402406	Dvir_CRM_5361
chrX	4804524	4804821	Dmel_CRM_7001	chrX	4804478	4804659	Dvir_CRM_4971
chrX	4947027	4947227	Dmel_CRM_7011	chrX	4946949	4947179	Dvir_CRM_8875
chrX	5237963	5238163	Dmel_CRM_7019	chrX	5237969	5238153	Dvir_CRM_5647
chrX	5311937	5312380	Dmel_CRM_7020	chrX	5311863	5312130	Dvir_CRM_5643
chrX	5583714	5584225	Dmel_CRM_7037	chrX	5583924	5584321	Dvir_CRM_4908
chrX	5858513	5858783	Dmel_CRM_7065	chrX	5858732	5858913	Dvir_CRM_5727
chrX	6428075	6428320	Dmel_CRM_7093	chrX	6428160	6428382	Dvir_CRM_4918
chrX	6466589	6466812	Dmel_CRM_7095	chrX	6466735	6466952	Dvir_CRM_4923
chrX	6749698	6750090	Dmel_CRM_7115	chrX	6749330	6749985	Dvir_CRM_5474
chrX	6760100	6760426	Dmel_CRM_7122	chrX	6760027	6760248	Dvir_CRM_5468
chrX	7042040	7042257	Dmel_CRM_7150	chrX	7041967	7042209	Dvir_CRM_5762
chrX	7060191	7060499	Dmel_CRM_7154	chrX	7060159	7060855	Dvir_CRM_5773
chrX	7185796	7186363	Dmel_CRM_7166	chrX	7186223	7186358	Dvir_CRM_5801
chrX	7447381	7447594	Dmel_CRM_7200	chrX	7447365	7447621	Dvir_CRM_8114
chrX	7512200	7512426	Dmel_CRM_7206	chrX	7512200	7512540	Dvir_CRM_8125
chrX	7831619	7832111	Dmel_CRM_7232	chrX	7831970	7832317	Dvir_CRM_5244
chrX	8015030	8015282	Dmel_CRM_7247	chrX	8015072	8015309	Dvir_CRM_8555
chrX	8348779	8349673	Dmel_CRM_7273	chrX	8349113	8349431	Dvir_CRM_8763
chrX	8508967	8509225	Dmel_CRM_7280	chrX	8508791	8509277	Dvir_CRM_8373
chrX	8660132	8660565	Dmel_CRM_7294	chrX	8660105	8660585	Dvir_CRM_1032
chrX	8942217	8942584	Dmel_CRM_7299	chrX	8941973	8942532	Dvir_CRM_8052
chrX	9021691	9022065	Dmel_CRM_7300	chrX	9021721	9022055	Dvir_CRM_5872
chrX	9023495	9023695	Dmel_CRM_7301	chrX	9023400	9023614	Dvir_CRM_5873
chrX	9137500	9137700	Dmel_CRM_7311	chrX	9137391	9137634	Dvir_CRM_8463
chrX	9480105	9480327	Dmel_CRM_7322	chrX	9479823	9480110	Dvir_CRM_8023
chrX	9593918	9594222	Dmel_CRM_7338	chrX	9593805	9594169	Dvir_CRM_8620
chrX	9902827	9903142	Dmel_CRM_7346	chrX	9903132	9903297	Dvir_CRM_8598
chrX	10625428	10625860	Dmel_CRM_7369	chrX	10625407	10625616	Dvir_CRM_8455
chrX	10679759	10680018	Dmel_CRM_7378	chrX	10679764	10679895	Dvir_CRM_8897
chrX	10696758	10697290	Dmel_CRM_7380	chrX	10696830	10697097	Dvir_CRM_8717_2
chrX	11002821	11003021	Dmel_CRM_7394	chrX	11002874	11002998	Dvir_CRM_9170
chrX	11040747	11040947	Dmel_CRM_7400	chrX	11040669	11040837	Dvir_CRM_5286
chrX	11575801	11576161	Dmel_CRM_7432	chrX	11575917	11576081	Dvir_CRM_9125
chrX	12548244	12548736	Dmel_CRM_7469	chrX	12548241	12548755	Dvir_CRM_9113
chrX	12560148	12560749	Dmel_CRM_7475	chrX	12560518	12560846	Dvir_CRM_9028
chrX	13124160	13124360	Dmel_CRM_7512	chrX	13124131	13124282	Dvir_CRM_9038
chrX	13168810	13169040	Dmel_CRM_7514	chrX	13168829	13169108	Dvir_CRM_5072
chrX	13262330	13262783	Dmel_CRM_7522	chrX	13262481	13262648	Dvir_CRM_8926
chrX	13263540	13263903	Dmel_CRM_7523	chrX	13263614	13263904	Dvir_CRM_8925
chrX	13494567	13494800	Dmel_CRM_7531	chrX	13494762	13494924	Dvir_CRM_8749
chrX	13495483	13495792	Dmel_CRM_7532	chrX	13495430	13495740	Dvir_CRM_8750
chrX	13498366	13498875	Dmel_CRM_7533	chrX	13498652	13498908	Dvir_CRM_8752
chrX	13518729	13519164	Dmel_CRM_7536	chrX	13518760	13518880	Dvir_CRM_8270
chrX	14543756	14543981	Dmel_CRM_7581	chrX	14543627	14544252	Dvir_CRM_8789
chrX	14647450	14647696	Dmel_CRM_7589	chrX	14647558	14647714	Dvir_CRM_8798
chrX	16077264	16077464	Dmel_CRM_7663	chrX	16077241	16077412	Dvir_CRM_240
chrX	16091907	16092107	Dmel_CRM_7666	chrX	16091929	16092098	Dvir_CRM_234
chrX	16097214	16097892	Dmel_CRM_7667	chrX	16097194	16097848	Dvir_CRM_233
chrX	16111029	16111360	Dmel_CRM_7674	chrX	16111033	16111170	Dvir_CRM_228
chrX	16226858	16227638	Dmel_CRM_7687	chrX	16226647	16227661	Dvir_CRM_8628
chrX	16501851	16502124	Dmel_CRM_7705	chrX	16501873	16502122	Dvir_CRM_5651
chrX	16668267	16668627	Dmel_CRM_7728	chrX	16668148	16668599	Dvir_CRM_8331
chrX	16669108	16669484	Dmel_CRM_7730	chrX	16669264	16669317	Dvir_CRM_8332
chrX	16686838	16687170	Dmel_CRM_7733	chrX	16686840	16687030	Dvir_CRM_8432
chrX	17402591	17402972	Dmel_CRM_7770	chrX	17402467	17403059	Dvir_CRM_8299
chrX	17621940	17622362	Dmel_CRM_7788	chrX	17621978	17622298	Dvir_CRM_5138
chrX	17637189	17637630	Dmel_CRM_7791	chrX	17636894	17637566	Dvir_CRM_5145
chrX	17713812	17714012	Dmel_CRM_7795	chrX	17713768	17713999	Dvir_CRM_5148
chrX	18010876	18011192	Dmel_CRM_7813	chrX	18010997	18011429	Dvir_CRM_4986
chrX	18074253	18074453	Dmel_CRM_7819	chrX	18074242	18074377	Dvir_CRM_8061
chrX	18101970	18102356	Dmel_CRM_7822	chrX	18102059	18102467	Dvir_CRM_8062
chrX	18103079	18103408	Dmel_CRM_7823	chrX	18103113	18103437	Dvir_CRM_8063
chrX	19265900	19266517	Dmel_CRM_7888	chrX	19265999	19266252	Dvir_CRM_8976
chrX	19509850	19510335	Dmel_CRM_7903	chrX	19509982	19510203	Dvir_CRM_9219
chrX	19607200	19607881	Dmel_CRM_7909	chrX	19607268	19607869	Dvir_CRM_9207
chrX	19611049	19611723	Dmel_CRM_7912	chrX	19610968	19611097	Dvir_CRM_9210
chrX	19666264	19666590	Dmel_CRM_7916	chrX	19666240	19666405	Dvir_CRM_5673
chrX	19736550	19737147	Dmel_CRM_7925	chrX	19736712	19737025	Dvir_CRM_5660
chrX	20514509	20515128	Dmel_CRM_7948	chrX	20514455	20514734	Dvir_CRM_8208
chrX	20534750	20534950	Dmel_CRM_7950	chrX	20534748	20534854	Dvir_CRM_8213
chrX	20552934	20553134	Dmel_CRM_7954	chrX	20552898	20553019	Dvir_CRM_8217
chrX	20661955	20662230	Dmel_CRM_7971	chrX	20662097	20662182	Dvir_CRM_8240
chrX	22226846	22227046	Dmel_CRM_8002	chrX	22226925	22227164	Dvir_CRM_8180
