# Supplementary material for: Uncoupling evolutionary changes in DNA sequence, transcription factor occupancy and enhancer activity
Source: eLife. 2017 Aug 9;6:e28440. doi: 10.7554/eLife.28440 (PMC5550276; doi:10.7554/eLife.28440)
Supplement: Supplementary file 5. — DOI: http://dx.doi.org/10.7554/eLife.28440.017 [file elife-28440-supp5.xlsx]

## Sheet: Supplementary file 5
Dmel Chr	Dmel Start	Dmel End	Dmel_CRM_ID	Dmel Chr	Dmel Start	Dmel End	Dvir_CRM_ID
chr3L	40391	40648	Dmel_CRM_3497	chr3L	40119	40726	Dvir_CRM_11523
chr3L	137993	138654	Dmel_CRM_3511	chr3L	137977	138299	Dvir_CRM_11499
chr3L	246770	247187	Dmel_CRM_3524	chr3L	246600	247090	Dvir_CRM_28
chr3L	348214	348414	Dmel_CRM_3541	chr3L	348341	348714	Dvir_CRM_11531
chr3L	377937	378309	Dmel_CRM_3542	chr3L	378028	378204	Dvir_CRM_11535
chr3L	459700	460074	Dmel_CRM_3547	chr3L	459820	459974	Dvir_CRM_11543
chr3L	490180	490563	Dmel_CRM_3549	chr3L	490243	490508	Dvir_CRM_11550
chr3L	589744	590492	Dmel_CRM_3560	chr3L	589671	589888	Dvir_CRM_11574
chr3L	621234	621684	Dmel_CRM_3569	chr3L	621174	621471	Dvir_CRM_11828
chr3L	634856	635312	Dmel_CRM_3573	chr3L	634947	635215	Dvir_CRM_11838
chr3L	638637	639120	Dmel_CRM_3574	chr3L	638799	639194	Dvir_CRM_11840
chr3L	648261	648488	Dmel_CRM_3577	chr3L	648430	648765	Dvir_CRM_12259_2
chr3L	682169	682678	Dmel_CRM_3582	chr3L	682306	682359	Dvir_CRM_12255
chr3L	685424	685660	Dmel_CRM_3583	chr3L	685178	685613	Dvir_CRM_12254
chr3L	708201	708498	Dmel_CRM_3584	chr3L	707854	708386	Dvir_CRM_12242
chr3L	744340	744540	Dmel_CRM_3594	chr3L	744072	744540	Dvir_CRM_12225
chr3L	747788	748074	Dmel_CRM_3596	chr3L	747751	748057	Dvir_CRM_12222
chr3L	753562	753861	Dmel_CRM_3600	chr3L	753456	754043	Dvir_CRM_12218
chr3L	770917	771287	Dmel_CRM_3603	chr3L	770888	771659	Dvir_CRM_12212
chr3L	771949	772273	Dmel_CRM_3604	chr3L	772218	772677	Dvir_CRM_12211
chr3L	1167156	1167722	Dmel_CRM_3627	chr3L	1166919	1167694	Dvir_CRM_11270
chr3L	1206742	1206942	Dmel_CRM_3630	chr3L	1206739	1206898	Dvir_CRM_11476
chr3L	1235463	1235802	Dmel_CRM_3632	chr3L	1235565	1235888	Dvir_CRM_12178
chr3L	1354492	1354692	Dmel_CRM_3640	chr3L	1354374	1354603	Dvir_CRM_11578
chr3L	1433661	1433969	Dmel_CRM_3654	chr3L	1433330	1433890	Dvir_CRM_11594
chr3L	1538556	1538871	Dmel_CRM_3663	chr3L	1538315	1538648	Dvir_CRM_12396
chr3L	1580367	1580602	Dmel_CRM_3670	chr3L	1580126	1580505	Dvir_CRM_11775
chr3L	1746684	1747010	Dmel_CRM_3681	chr3L	1746780	1746925	Dvir_CRM_7
chr3L	1794438	1794748	Dmel_CRM_3684	chr3L	1794180	1794564	Dvir_CRM_3
chr3L	1802990	1803190	Dmel_CRM_3686	chr3L	1802974	1803176	Dvir_CRM_11660
chr3L	2115537	2115918	Dmel_CRM_3695	chr3L	2115625	2115813	Dvir_CRM_12541
chr3L	2378555	2378764	Dmel_CRM_3707	chr3L	2378641	2378830	Dvir_CRM_11
chr3L	2428745	2428945	Dmel_CRM_3715	chr3L	2428608	2429225	Dvir_CRM_18
chr3L	2438834	2439035	Dmel_CRM_3717	chr3L	2438898	2439160	Dvir_CRM_19
chr3L	2582760	2583120	Dmel_CRM_3738	chr3L	2582783	2583065	Dvir_CRM_11755
chr3L	2632032	2632232	Dmel_CRM_3749	chr3L	2632076	2632304	Dvir_CRM_11739
chr3L	2635094	2635572	Dmel_CRM_3750	chr3L	2635560	2635793	Dvir_CRM_11736
chr3L	2852514	2852778	Dmel_CRM_3756	chr3L	2852491	2852734	Dvir_CRM_12822
chr3L	2864522	2864954	Dmel_CRM_3759	chr3L	2864671	2864806	Dvir_CRM_12826
chr3L	2867609	2868013	Dmel_CRM_3762	chr3L	2867719	2867917	Dvir_CRM_12828
chr3L	2881377	2881774	Dmel_CRM_3764	chr3L	2881502	2881761	Dvir_CRM_12834
chr3L	3095434	3095639	Dmel_CRM_3786	chr3L	3095554	3095744	Dvir_CRM_11239
chr3L	3097350	3097550	Dmel_CRM_3788	chr3L	3097342	3097617	Dvir_CRM_11241
chr3L	3121899	3122099	Dmel_CRM_3789	chr3L	3121916	3122014	Dvir_CRM_11242
chr3L	3395570	3395876	Dmel_CRM_3809	chr3L	3395207	3395884	Dvir_CRM_11996
chr3L	3400542	3400979	Dmel_CRM_3810	chr3L	3400112	3401017	Dvir_CRM_11994
chr3L	3419486	3419817	Dmel_CRM_3820	chr3L	3419364	3420011	Dvir_CRM_11983
chr3L	3552320	3552585	Dmel_CRM_3828	chr3L	3552403	3552517	Dvir_CRM_11706
chr3L	3845817	3846177	Dmel_CRM_3839	chr3L	3845985	3846169	Dvir_CRM_11673
chr3L	3848808	3849008	Dmel_CRM_3840	chr3L	3848952	3849197	Dvir_CRM_11672
chr3L	3878758	3878958	Dmel_CRM_3843	chr3L	3878735	3879041	Dvir_CRM_11666
chr3L	4018192	4018575	Dmel_CRM_3850	chr3L	4018320	4018497	Dvir_CRM_1101
chr3L	4599773	4600171	Dmel_CRM_3881	chr3L	4599862	4599977	Dvir_CRM_1066
chr3L	4625871	4626133	Dmel_CRM_3887	chr3L	4625786	4626830	Dvir_CRM_1071
chr3L	4991858	4992339	Dmel_CRM_3897	chr3L	4991900	4992291	Dvir_CRM_1090
chr3L	5348518	5348762	Dmel_CRM_3904	chr3L	5348704	5348881	Dvir_CRM_12100
chr3L	5763876	5764076	Dmel_CRM_3914	chr3L	5763888	5764209	Dvir_CRM_12136
chr3L	5849632	5849871	Dmel_CRM_3931	chr3L	5849633	5850095	Dvir_CRM_12335
chr3L	5960276	5960629	Dmel_CRM_3941	chr3L	5960429	5960586	Dvir_CRM_11623
chr3L	5965941	5966141	Dmel_CRM_3943	chr3L	5966079	5966249	Dvir_CRM_11628
chr3L	5969242	5969624	Dmel_CRM_3946	chr3L	5968785	5969781	Dvir_CRM_11632
chr3L	5972537	5972795	Dmel_CRM_3947	chr3L	5972603	5973124	Dvir_CRM_11633
chr3L	5976599	5976911	Dmel_CRM_3953	chr3L	5976754	5976939	Dvir_CRM_11638
chr3L	6209723	6210489	Dmel_CRM_3968	chr3L	6210257	6210880	Dvir_CRM_12448
chr3L	6256208	6256532	Dmel_CRM_3972	chr3L	6256247	6256631	Dvir_CRM_12452
chr3L	6337213	6337413	Dmel_CRM_3976	chr3L	6337274	6337751	Dvir_CRM_12465
chr3L	6512809	6513197	Dmel_CRM_3980	chr3L	6512828	6513049	Dvir_CRM_12475
chr3L	6782938	6783217	Dmel_CRM_3995	chr3L	6783037	6783169	Dvir_CRM_12015
chr3L	6814299	6814582	Dmel_CRM_3996	chr3L	6814069	6814565	Dvir_CRM_12017
chr3L	6821972	6822173	Dmel_CRM_3999	chr3L	6821918	6822086	Dvir_CRM_12019
chr3L	6971946	6972232	Dmel_CRM_4003	chr3L	6971705	6972087	Dvir_CRM_12030
chr3L	6978056	6978329	Dmel_CRM_4010	chr3L	6977875	6978201	Dvir_CRM_12036
chr3L	6986772	6986972	Dmel_CRM_4015	chr3L	6986781	6986939	Dvir_CRM_12040
chr3L	7428487	7428694	Dmel_CRM_4026	chr3L	7428216	7429081	Dvir_CRM_11788
chr3L	7511563	7511931	Dmel_CRM_4027	chr3L	7511558	7511707	Dvir_CRM_11796_2
chr3L	7860623	7861015	Dmel_CRM_4047	chr3L	7860544	7860818	Dvir_CRM_13452
chr3L	7971927	7972229	Dmel_CRM_4051	chr3L	7971620	7972170	Dvir_CRM_13470
chr3L	7989462	7989980	Dmel_CRM_4056	chr3L	7989501	7989857	Dvir_CRM_13478
chr3L	8059143	8059431	Dmel_CRM_4062	chr3L	8059103	8059401	Dvir_CRM_12555
chr3L	8445213	8445413	Dmel_CRM_4070	chr3L	8445169	8445366	Dvir_CRM_11866
chr3L	8448945	8449145	Dmel_CRM_4072	chr3L	8447521	8449481	Dvir_CRM_11867
chr3L	8500025	8500386	Dmel_CRM_4078	chr3L	8500291	8500521	Dvir_CRM_972
chr3L	8621338	8621691	Dmel_CRM_4086	chr3L	8621316	8621536	Dvir_CRM_11890
chr3L	8646167	8646367	Dmel_CRM_4090	chr3L	8646125	8646468	Dvir_CRM_11895
chr3L	8668651	8668851	Dmel_CRM_4095	chr3L	8668712	8669123	Dvir_CRM_11905
chr3L	8842891	8843598	Dmel_CRM_4107	chr3L	8843346	8843498	Dvir_CRM_11938
chr3L	8884150	8884424	Dmel_CRM_4111	chr3L	8884252	8884742	Dvir_CRM_11940
chr3L	8997749	8998301	Dmel_CRM_4115	chr3L	8998003	8998281	Dvir_CRM_12973
chr3L	9006799	9007247	Dmel_CRM_4120	chr3L	9006747	9007268	Dvir_CRM_12970
chr3L	9010358	9010558	Dmel_CRM_4121	chr3L	9010215	9010449	Dvir_CRM_12969
chr3L	9015372	9015654	Dmel_CRM_4122	chr3L	9015271	9015768	Dvir_CRM_12966
chr3L	9032081	9032393	Dmel_CRM_4128	chr3L	9031969	9032130	Dvir_CRM_12961
chr3L	9034223	9034589	Dmel_CRM_4129	chr3L	9034067	9034318	Dvir_CRM_12960
chr3L	9035408	9035705	Dmel_CRM_4130	chr3L	9035283	9035574	Dvir_CRM_12959
chr3L	9366842	9367103	Dmel_CRM_4148	chr3L	9366710	9366873	Dvir_CRM_13341_2
chr3L	9394849	9395232	Dmel_CRM_4152	chr3L	9395226	9395538	Dvir_CRM_13334
chr3L	9455937	9456380	Dmel_CRM_4163	chr3L	9456131	9456272	Dvir_CRM_12125
chr3L	9456381	9456841	Dmel_CRM_4164	chr3L	9456524	9456918	Dvir_CRM_12124
chr3L	9607753	9608018	Dmel_CRM_4175	chr3L	9607950	9608294	Dvir_CRM_12436
chr3L	9608544	9609064	Dmel_CRM_4176	chr3L	9608443	9608783	Dvir_CRM_12435
chr3L	9849124	9849540	Dmel_CRM_4196	chr3L	9849396	9849582	Dvir_CRM_12987
chr3L	9882058	9882368	Dmel_CRM_4197	chr3L	9881678	9882322	Dvir_CRM_12260
chr3L	10323825	10324090	Dmel_CRM_4207	chr3L	10323879	10324123	Dvir_CRM_12917
chr3L	10658556	10658788	Dmel_CRM_4219	chr3L	10658534	10659047	Dvir_CRM_11365
chr3L	10730259	10730521	Dmel_CRM_4223	chr3L	10730060	10730272	Dvir_CRM_12385_2
chr3L	10844146	10844892	Dmel_CRM_4236	chr3L	10844336	10844700	Dvir_CRM_12366
chr3L	10845521	10845989	Dmel_CRM_4237	chr3L	10845522	10846573	Dvir_CRM_12365
chr3L	10848473	10848874	Dmel_CRM_4238	chr3L	10848484	10849266	Dvir_CRM_12364
chr3L	10850334	10850977	Dmel_CRM_4241	chr3L	10850892	10850980	Dvir_CRM_12362
chr3L	10853252	10853802	Dmel_CRM_4243	chr3L	10853059	10854035	Dvir_CRM_12361
chr3L	10891585	10891785	Dmel_CRM_4248	chr3L	10891265	10891619	Dvir_CRM_12880
chr3L	11090819	11091202	Dmel_CRM_4263	chr3L	11090913	11091453	Dvir_CRM_12504
chr3L	11102891	11103178	Dmel_CRM_4264	chr3L	11102919	11103141	Dvir_CRM_13758
chr3L	11111638	11112036	Dmel_CRM_4265	chr3L	11111694	11112335	Dvir_CRM_13762
chr3L	11209073	11209273	Dmel_CRM_4276	chr3L	11208802	11209249	Dvir_CRM_13848
chr3L	11236565	11236765	Dmel_CRM_4280	chr3L	11236459	11236745	Dvir_CRM_13843
chr3L	11240752	11241229	Dmel_CRM_4284	chr3L	11240652	11241264	Dvir_CRM_13841
chr3L	11252921	11253255	Dmel_CRM_4287	chr3L	11253216	11253450	Dvir_CRM_13838
chr3L	11367426	11367669	Dmel_CRM_4300	chr3L	11366900	11367515	Dvir_CRM_13820
chr3L	11368775	11368975	Dmel_CRM_4302	chr3L	11368754	11368909	Dvir_CRM_13819
chr3L	11408270	11408470	Dmel_CRM_4304	chr3L	11408264	11408547	Dvir_CRM_13807
chr3L	11414906	11415209	Dmel_CRM_4309	chr3L	11414995	11415129	Dvir_CRM_13802
chr3L	11422652	11422961	Dmel_CRM_4311	chr3L	11422701	11422835	Dvir_CRM_13794
chr3L	11485583	11485874	Dmel_CRM_4320	chr3L	11485627	11486009	Dvir_CRM_13774
chr3L	11685980	11686180	Dmel_CRM_4327	chr3L	11685925	11686511	Dvir_CRM_13868
chr3L	11689473	11689673	Dmel_CRM_4328	chr3L	11689506	11689672	Dvir_CRM_13869
chr3L	11825542	11825826	Dmel_CRM_4335	chr3L	11825381	11825676	Dvir_CRM_12743
chr3L	12074851	12075051	Dmel_CRM_4350	chr3L	12074875	12075205	Dvir_CRM_13742
chr3L	12117477	12117797	Dmel_CRM_4354	chr3L	12117568	12118289	Dvir_CRM_13735
chr3L	12140220	12140420	Dmel_CRM_4357	chr3L	12140155	12140571	Dvir_CRM_11871
chr3L	12570607	12570810	Dmel_CRM_4382	chr3L	12570474	12570824	Dvir_CRM_13312
chr3L	12599066	12599767	Dmel_CRM_4383	chr3L	12599533	12599762	Dvir_CRM_13306
chr3L	12602449	12602678	Dmel_CRM_4385	chr3L	12602383	12602565	Dvir_CRM_13304
chr3L	12669905	12670105	Dmel_CRM_4391	chr3L	12669943	12670143	Dvir_CRM_13290
chr3L	12670642	12670865	Dmel_CRM_4392	chr3L	12670757	12671180	Dvir_CRM_13289
chr3L	12688010	12688210	Dmel_CRM_4395	chr3L	12687987	12688317	Dvir_CRM_13282
chr3L	12707787	12708206	Dmel_CRM_4398	chr3L	12707608	12707891	Dvir_CRM_13274
chr3L	13015325	13015659	Dmel_CRM_4410	chr3L	13015337	13016260	Dvir_CRM_13691
chr3L	13029920	13030120	Dmel_CRM_4411	chr3L	13029705	13030244	Dvir_CRM_12568
chr3L	13061091	13061365	Dmel_CRM_4415	chr3L	13061087	13061834	Dvir_CRM_12576
chr3L	13077625	13077921	Dmel_CRM_4420	chr3L	13077419	13077919	Dvir_CRM_12583
chr3L	13221359	13221883	Dmel_CRM_4439	chr3L	13221490	13221553	Dvir_CRM_12607
chr3L	13406511	13406810	Dmel_CRM_4445	chr3L	13406531	13406787	Dvir_CRM_12809
chr3L	13638495	13638695	Dmel_CRM_4451	chr3L	13638519	13638774	Dvir_CRM_13354
chr3L	13653344	13653603	Dmel_CRM_4452	chr3L	13653275	13653533	Dvir_CRM_13350
chr3L	13856505	13856898	Dmel_CRM_4458	chr3L	13856438	13856581	Dvir_CRM_7936
chr3L	13995851	13996194	Dmel_CRM_4467	chr3L	13995955	13996248	Dvir_CRM_13756
chr3L	14124799	14125168	Dmel_CRM_4478	chr3L	14124886	14125040	Dvir_CRM_13196
chr3L	14547149	14547479	Dmel_CRM_4516	chr3L	14547110	14547386	Dvir_CRM_13000
chr3L	14572044	14572399	Dmel_CRM_4518	chr3L	14572120	14572434	Dvir_CRM_13005
chr3L	14592723	14592991	Dmel_CRM_4519	chr3L	14592754	14593115	Dvir_CRM_13009
chr3L	14656338	14656749	Dmel_CRM_4530	chr3L	14656191	14656564	Dvir_CRM_13027
chr3L	14657424	14657873	Dmel_CRM_4531	chr3L	14657539	14657697	Dvir_CRM_13029
chr3L	14667162	14667388	Dmel_CRM_4534	chr3L	14666997	14667181	Dvir_CRM_13049_2
chr3L	14749632	14749997	Dmel_CRM_4537	chr3L	14749587	14750011	Dvir_CRM_13034_2
chr3L	14750926	14751506	Dmel_CRM_4538	chr3L	14750776	14751334	Dvir_CRM_13036
chr3L	14946331	14946710	Dmel_CRM_4549	chr3L	14946274	14946671	Dvir_CRM_13134
chr3L	14953646	14954001	Dmel_CRM_4553	chr3L	14953639	14953906	Dvir_CRM_13131
chr3L	14955844	14956115	Dmel_CRM_4555	chr3L	14955934	14956203	Dvir_CRM_13130
chr3L	14967869	14968175	Dmel_CRM_4563	chr3L	14968151	14968402	Dvir_CRM_13123
chr3L	15071950	15072343	Dmel_CRM_4576	chr3L	15071817	15072098	Dvir_CRM_13101
chr3L	15083449	15083782	Dmel_CRM_4581	chr3L	15083345	15083742	Dvir_CRM_13105
chr3L	15172260	15172525	Dmel_CRM_4591	chr3L	15172309	15172478	Dvir_CRM_13367
chr3L	15228322	15228690	Dmel_CRM_4594	chr3L	15228420	15228758	Dvir_CRM_13374
chr3L	15255230	15255430	Dmel_CRM_4595	chr3L	15255184	15255489	Dvir_CRM_13376
chr3L	15315303	15315587	Dmel_CRM_4600	chr3L	15315372	15315570	Dvir_CRM_13386
chr3L	15316409	15316767	Dmel_CRM_4601	chr3L	15316441	15316832	Dvir_CRM_13387
chr3L	15322764	15323188	Dmel_CRM_4602	chr3L	15322627	15323220	Dvir_CRM_13389
chr3L	15510115	15510329	Dmel_CRM_4605	chr3L	15510114	15510344	Dvir_CRM_13402
chr3L	15612865	15613065	Dmel_CRM_4612	chr3L	15612983	15613089	Dvir_CRM_13685
chr3L	15696630	15697054	Dmel_CRM_4624	chr3L	15696777	15697221	Dvir_CRM_13667
chr3L	15703233	15703491	Dmel_CRM_4625	chr3L	15703165	15703396	Dvir_CRM_13666
chr3L	15722294	15722560	Dmel_CRM_4627	chr3L	15722424	15722688	Dvir_CRM_13660
chr3L	15725378	15725755	Dmel_CRM_4628	chr3L	15725112	15725626	Dvir_CRM_13659
chr3L	15753269	15753591	Dmel_CRM_4640	chr3L	15753188	15753640	Dvir_CRM_13649
chr3L	15756709	15757155	Dmel_CRM_4642	chr3L	15756870	15757129	Dvir_CRM_13646
chr3L	15795403	15795603	Dmel_CRM_4648	chr3L	15795208	15795575	Dvir_CRM_13633
chr3L	16010659	16010859	Dmel_CRM_4659	chr3L	16010504	16010986	Dvir_CRM_12269
chr3L	16019253	16019516	Dmel_CRM_4661	chr3L	16019299	16019509	Dvir_CRM_12274
chr3L	16036506	16037131	Dmel_CRM_4664	chr3L	16036412	16036749	Dvir_CRM_12278
chr3L	16038124	16038760	Dmel_CRM_4667	chr3L	16038185	16038437	Dvir_CRM_12280
chr3L	16039624	16040202	Dmel_CRM_4670	chr3L	16039855	16039959	Dvir_CRM_12282
chr3L	16045274	16045769	Dmel_CRM_4677	chr3L	16045557	16045726	Dvir_CRM_12287
chr3L	16067729	16068066	Dmel_CRM_4682	chr3L	16067577	16067762	Dvir_CRM_12291
chr3L	16224933	16225257	Dmel_CRM_4686	chr3L	16224806	16225289	Dvir_CRM_11316
chr3L	16401033	16401453	Dmel_CRM_4689	chr3L	16401303	16401509	Dvir_CRM_11327
chr3L	16402252	16402716	Dmel_CRM_4691	chr3L	16402323	16402631	Dvir_CRM_11328
chr3L	16403504	16403995	Dmel_CRM_4693	chr3L	16403698	16403919	Dvir_CRM_11329
chr3L	16468995	16469350	Dmel_CRM_4700	chr3L	16468987	16469311	Dvir_CRM_11336
chr3L	16484139	16484657	Dmel_CRM_4705	chr3L	16484038	16484466	Dvir_CRM_11345
chr3L	16695661	16696025	Dmel_CRM_4715	chr3L	16695887	16695970	Dvir_CRM_12146_2
chr3L	16760235	16760585	Dmel_CRM_4725	chr3L	16760345	16760581	Dvir_CRM_12156
chr3L	17035704	17036131	Dmel_CRM_4744	chr3L	17035734	17036001	Dvir_CRM_12523_1
chr3L	17646393	17646593	Dmel_CRM_4766	chr3L	17646370	17646564	Dvir_CRM_11956
chr3L	17647543	17647743	Dmel_CRM_4768	chr3L	17647335	17647851	Dvir_CRM_11954
chr3L	17960123	17960323	Dmel_CRM_4781	chr3L	17960233	17960610	Dvir_CRM_13504
chr3L	17982436	17982842	Dmel_CRM_4787	chr3L	17982387	17982607	Dvir_CRM_13499
chr3L	17983040	17983500	Dmel_CRM_4788	chr3L	17983171	17983386	Dvir_CRM_13498
chr3L	18009540	18009959	Dmel_CRM_4799	chr3L	18009127	18009914	Dvir_CRM_13491
chr3L	18198647	18198941	Dmel_CRM_4805	chr3L	18198691	18198836	Dvir_CRM_13516
chr3L	18214417	18214872	Dmel_CRM_4807	chr3L	18214356	18214646	Dvir_CRM_13518
chr3L	18261250	18261501	Dmel_CRM_4816	chr3L	18261195	18261396	Dvir_CRM_13531
chr3L	18265829	18266085	Dmel_CRM_4820	chr3L	18265938	18266497	Dvir_CRM_13534
chr3L	18309052	18309491	Dmel_CRM_4829	chr3L	18308798	18309410	Dvir_CRM_13548
chr3L	18396090	18396474	Dmel_CRM_4840	chr3L	18395729	18396734	Dvir_CRM_13562
chr3L	18611345	18611555	Dmel_CRM_4846	chr3L	18611305	18611591	Dvir_CRM_13577
chr3L	18779802	18780002	Dmel_CRM_4857	chr3L	18779675	18779988	Dvir_CRM_13173
chr3L	18833101	18833655	Dmel_CRM_4863	chr3L	18833559	18833733	Dvir_CRM_13165
chr3L	19079116	19079700	Dmel_CRM_4885	chr3L	19079193	19079374	Dvir_CRM_12661
chr3L	19149933	19150474	Dmel_CRM_4891	chr3L	19150029	19150223	Dvir_CRM_12711
chr3L	19151293	19152169	Dmel_CRM_4893	chr3L	19151033	19151474	Dvir_CRM_12712
chr3L	19164480	19164765	Dmel_CRM_4898	chr3L	19164316	19164665	Dvir_CRM_12719
chr3L	19172257	19172651	Dmel_CRM_4899	chr3L	19172253	19173066	Dvir_CRM_12720
chr3L	19568609	19568997	Dmel_CRM_4920	chr3L	19568708	19568898	Dvir_CRM_12639
chr3L	19680376	19680588	Dmel_CRM_4926	chr3L	19680539	19680651	Dvir_CRM_12653
chr3L	19784487	19784934	Dmel_CRM_4931	chr3L	19784679	19784861	Dvir_CRM_13255_2
chr3L	19787723	19787923	Dmel_CRM_4933	chr3L	19787419	19787909	Dvir_CRM_13734
chr3L	19888617	19889026	Dmel_CRM_4935	chr3L	19888684	19889002	Dvir_CRM_13726
chr3L	19889325	19889773	Dmel_CRM_4936	chr3L	19889222	19889588	Dvir_CRM_13725
chr3L	19891030	19891230	Dmel_CRM_4939	chr3L	19890948	19891283	Dvir_CRM_13723
chr3L	19901110	19901709	Dmel_CRM_4944	chr3L	19901335	19901473	Dvir_CRM_13719
chr3L	20500952	20501233	Dmel_CRM_4978	chr3L	20501042	20501436	Dvir_CRM_13243
chr3L	20616490	20616690	Dmel_CRM_4990	chr3L	20616409	20616706	Dvir_CRM_13232
chr3L	20925549	20925990	Dmel_CRM_5001	chr3L	20925746	20925940	Dvir_CRM_11379
chr3L	21002680	21003311	Dmel_CRM_5008	chr3L	21002701	21002791	Dvir_CRM_11386
chr3L	21036492	21036692	Dmel_CRM_5012	chr3L	21036582	21036912	Dvir_CRM_12860
chr3L	21189723	21190016	Dmel_CRM_5028	chr3L	21189869	21189991	Dvir_CRM_13421
chr3L	21310613	21311031	Dmel_CRM_5031	chr3L	21310679	21310872	Dvir_CRM_12313
chr3L	21446414	21446724	Dmel_CRM_5040	chr3L	21446385	21446714	Dvir_CRM_12053
chr3L	21591380	21591743	Dmel_CRM_5056	chr3L	21591443	21591662	Dvir_CRM_13150
chr3L	21800961	21801530	Dmel_CRM_5068	chr3L	21801048	21801262	Dvir_CRM_13897
chr3L	21880210	21880410	Dmel_CRM_5073	chr3L	21880234	21880473	Dvir_CRM_12560
chr3L	22152591	22153025	Dmel_CRM_5086	chr3L	22152653	22153054	Dvir_CRM_12794
chr3L	22373805	22374005	Dmel_CRM_5097	chr3L	22373736	22373897	Dvir_CRM_13072
chr3L	22393205	22393599	Dmel_CRM_5099	chr3L	22393242	22393656	Dvir_CRM_13067
chr3L	22393703	22394115	Dmel_CRM_5100	chr3L	22393866	22394148	Dvir_CRM_13066
chr3L	22423289	22423701	Dmel_CRM_5106	chr3L	22423282	22423615	Dvir_CRM_13060
chr3L	22424566	22425118	Dmel_CRM_5108	chr3L	22424586	22425047	Dvir_CRM_13059
chr3L	22840898	22841163	Dmel_CRM_5123	chr3L	22840787	22841049	Dvir_CRM_12768_2
chr3L	22942484	22942954	Dmel_CRM_5134	chr3L	22942674	22942898	Dvir_CRM_12750
chr2L	160687	161034	Dmel_CRM_5157	chr2L	160889	161107	Dvir_CRM_6834
chr2L	277323	277566	Dmel_CRM_5165	chr2L	277209	277638	Dvir_CRM_6800
chr2L	479223	479675	Dmel_CRM_5175	chr2L	479089	479257	Dvir_CRM_7707
chr2L	481089	481367	Dmel_CRM_5178	chr2L	480897	481579	Dvir_CRM_7709
chr2L	523178	523600	Dmel_CRM_5184	chr2L	523135	523563	Dvir_CRM_7721
chr2L	594628	595026	Dmel_CRM_5187	chr2L	594702	594982	Dvir_CRM_7733
chr2L	826015	826480	Dmel_CRM_5196	chr2L	825848	826033	Dvir_CRM_7744
chr2L	849773	849973	Dmel_CRM_5199	chr2L	849855	850434	Dvir_CRM_7749
chr2L	1075573	1075965	Dmel_CRM_5210	chr2L	1075620	1076094	Dvir_CRM_14306
chr2L	1118230	1118839	Dmel_CRM_5214	chr2L	1118428	1118615	Dvir_CRM_7855
chr2L	1157764	1158130	Dmel_CRM_5219	chr2L	1157795	1157933	Dvir_CRM_7846
chr2L	1186837	1187037	Dmel_CRM_5224	chr2L	1186778	1187066	Dvir_CRM_6598_2
chr2L	1421349	1421902	Dmel_CRM_5240	chr2L	1421626	1421922	Dvir_CRM_6624
chr2L	1426156	1426464	Dmel_CRM_5243	chr2L	1426134	1426488	Dvir_CRM_6626
chr2L	1436364	1436852	Dmel_CRM_5246	chr2L	1436173	1436411	Dvir_CRM_6634
chr2L	1439839	1440072	Dmel_CRM_5248	chr2L	1439883	1440264	Dvir_CRM_6636
chr2L	1460815	1461211	Dmel_CRM_5251	chr2L	1460827	1461109	Dvir_CRM_6640
chr2L	1723030	1723509	Dmel_CRM_5262	chr2L	1723163	1723695	Dvir_CRM_6753
chr2L	1938144	1938486	Dmel_CRM_5269	chr2L	1938381	1938463	Dvir_CRM_6526_1
chr2L	1954552	1954752	Dmel_CRM_5270	chr2L	1954632	1954979	Dvir_CRM_14376
chr2L	1970506	1970819	Dmel_CRM_5272	chr2L	1970608	1970791	Dvir_CRM_7142
chr2L	1972704	1973188	Dmel_CRM_5273	chr2L	1972710	1972873	Dvir_CRM_7141
chr2L	2013196	2013490	Dmel_CRM_5277	chr2L	2013194	2013362	Dvir_CRM_7138
chr2L	2180666	2181124	Dmel_CRM_5290	chr2L	2180742	2181050	Dvir_CRM_6733
chr2L	2183185	2183428	Dmel_CRM_5293	chr2L	2183085	2183294	Dvir_CRM_6731
chr2L	2196698	2196898	Dmel_CRM_5295	chr2L	2196473	2196850	Dvir_CRM_6726
chr2L	2200214	2200537	Dmel_CRM_5299	chr2L	2200271	2200422	Dvir_CRM_6723
chr2L	2450835	2451088	Dmel_CRM_5318	chr2L	2450907	2451087	Dvir_CRM_6926
chr2L	2456922	2457122	Dmel_CRM_5320	chr2L	2456572	2457061	Dvir_CRM_6930
chr2L	2753001	2753460	Dmel_CRM_5331	chr2L	2753011	2753359	Dvir_CRM_7073
chr2L	2753649	2754083	Dmel_CRM_5332	chr2L	2753755	2753807	Dvir_CRM_7074
chr2L	2754369	2754751	Dmel_CRM_5333	chr2L	2754331	2754739	Dvir_CRM_7075
chr2L	2872697	2872897	Dmel_CRM_5341	chr2L	2872061	2872906	Dvir_CRM_695
chr2L	2889031	2889461	Dmel_CRM_5345	chr2L	2889296	2889531	Dvir_CRM_6027
chr2L	3083565	3083765	Dmel_CRM_5356	chr2L	3083615	3083856	Dvir_CRM_7826
chr2L	3172986	3173270	Dmel_CRM_5365	chr2L	3173021	3173128	Dvir_CRM_81_1
chr2L	3303116	3303447	Dmel_CRM_5368	chr2L	3303096	3303406	Dvir_CRM_7581
chr2L	3339155	3339517	Dmel_CRM_5369	chr2L	3338668	3339313	Dvir_CRM_6698
chr2L	3570582	3570858	Dmel_CRM_5378	chr2L	3570529	3570818	Dvir_CRM_7395
chr2L	3606456	3607004	Dmel_CRM_5381	chr2L	3606505	3606942	Dvir_CRM_7383
chr2L	3631721	3632029	Dmel_CRM_5389	chr2L	3631701	3631857	Dvir_CRM_7371
chr2L	3632534	3633086	Dmel_CRM_5390	chr2L	3632848	3633138	Dvir_CRM_7369
chr2L	3655828	3656265	Dmel_CRM_5391	chr2L	3655672	3656083	Dvir_CRM_7366
chr2L	3772781	3773017	Dmel_CRM_5396	chr2L	3772738	3772957	Dvir_CRM_7352
chr2L	3813987	3814522	Dmel_CRM_5397	chr2L	3813911	3814620	Dvir_CRM_14232
chr2L	3825285	3825596	Dmel_CRM_5406	chr2L	3825291	3825692	Dvir_CRM_14241
chr2L	4034388	4034823	Dmel_CRM_5416	chr2L	4034558	4034845	Dvir_CRM_6861
chr2L	4346544	4347047	Dmel_CRM_5426	chr2L	4346722	4347003	Dvir_CRM_14284
chr2L	4366674	4366874	Dmel_CRM_5434	chr2L	4366743	4366890	Dvir_CRM_14275
chr2L	4368795	4369066	Dmel_CRM_5436	chr2L	4368857	4369188	Dvir_CRM_14273
chr2L	4371697	4372108	Dmel_CRM_5439	chr2L	4371832	4372023	Dvir_CRM_14270
chr2L	4373248	4373546	Dmel_CRM_5440	chr2L	4373221	4373445	Dvir_CRM_14269
chr2L	4376284	4376899	Dmel_CRM_5442	chr2L	4376399	4376602	Dvir_CRM_14267
chr2L	4377319	4377589	Dmel_CRM_5443	chr2L	4377393	4377592	Dvir_CRM_14266
chr2L	4812286	4812614	Dmel_CRM_5452	chr2L	4812130	4812352	Dvir_CRM_14101_2
chr2L	4882801	4883001	Dmel_CRM_5454	chr2L	4882758	4882919	Dvir_CRM_14221_2
chr2L	4891658	4891858	Dmel_CRM_5456	chr2L	4891176	4892195	Dvir_CRM_14226_2
chr2L	5000219	5000633	Dmel_CRM_5462	chr2L	5000332	5001383	Dvir_CRM_6667
chr2L	5377184	5377385	Dmel_CRM_5492	chr2L	5377324	5377503	Dvir_CRM_7814
chr2L	5381474	5381781	Dmel_CRM_5493	chr2L	5381394	5381596	Dvir_CRM_7813
chr2L	5472597	5472883	Dmel_CRM_5509	chr2L	5472669	5472808	Dvir_CRM_7786
chr2L	5527996	5528296	Dmel_CRM_5514	chr2L	5527985	5528214	Dvir_CRM_7777
chr2L	5542831	5543161	Dmel_CRM_5516	chr2L	5542915	5543117	Dvir_CRM_7774
chr2L	5559752	5560284	Dmel_CRM_5518	chr2L	5559753	5559951	Dvir_CRM_6329
chr2L	5982219	5982590	Dmel_CRM_5539	chr2L	5982352	5982626	Dvir_CRM_6292
chr2L	6216672	6216930	Dmel_CRM_5563	chr2L	6216636	6217063	Dvir_CRM_6254
chr2L	6229312	6229603	Dmel_CRM_5564	chr2L	6229432	6229509	Dvir_CRM_6251
chr2L	6532356	6532602	Dmel_CRM_5587	chr2L	6532300	6532566	Dvir_CRM_6055
chr2L	6543783	6543983	Dmel_CRM_5589	chr2L	6543743	6543984	Dvir_CRM_6053
chr2L	6787279	6787639	Dmel_CRM_5604	chr2L	6787495	6787580	Dvir_CRM_6351
chr2L	6830247	6830447	Dmel_CRM_5609	chr2L	6830102	6830389	Dvir_CRM_7341
chr2L	6854071	6854271	Dmel_CRM_5613	chr2L	6854009	6854278	Dvir_CRM_7337
chr2L	6921817	6922252	Dmel_CRM_5617	chr2L	6921758	6921917	Dvir_CRM_7331
chr2L	7277249	7277482	Dmel_CRM_5639	chr2L	7277251	7277438	Dvir_CRM_7443
chr2L	7295470	7295762	Dmel_CRM_5641	chr2L	7295428	7295913	Dvir_CRM_7437
chr2L	7309661	7310068	Dmel_CRM_5646	chr2L	7309820	7310103	Dvir_CRM_7428
chr2L	7312164	7312502	Dmel_CRM_5648	chr2L	7312142	7312512	Dvir_CRM_7426
chr2L	7495436	7495692	Dmel_CRM_5660	chr2L	7495426	7495627	Dvir_CRM_7409
chr2L	7519746	7520000	Dmel_CRM_5666	chr2L	7519504	7519928	Dvir_CRM_7029
chr2L	7526104	7526479	Dmel_CRM_5668	chr2L	7526226	7526493	Dvir_CRM_7032
chr2L	7530205	7530486	Dmel_CRM_5670	chr2L	7530189	7530559	Dvir_CRM_7035
chr2L	7576981	7577319	Dmel_CRM_5674	chr2L	7576674	7577125	Dvir_CRM_7045
chr2L	7585046	7585425	Dmel_CRM_5677	chr2L	7585304	7585452	Dvir_CRM_7046
chr2L	7640645	7641011	Dmel_CRM_5683	chr2L	7640695	7640756	Dvir_CRM_7056
chr2L	7711117	7711317	Dmel_CRM_5685	chr2L	7711310	7711420	Dvir_CRM_7764
chr2L	7811525	7811900	Dmel_CRM_5692	chr2L	7811291	7811576	Dvir_CRM_6564
chr2L	8001302	8001502	Dmel_CRM_5702	chr2L	8001415	8002001	Dvir_CRM_6716
chr2L	8091949	8092174	Dmel_CRM_5711	chr2L	8092048	8092264	Dvir_CRM_7524
chr2L	8104170	8104451	Dmel_CRM_5714	chr2L	8104179	8104350	Dvir_CRM_7529
chr2L	8423918	8424244	Dmel_CRM_5747	chr2L	8424063	8424332	Dvir_CRM_549
chr2L	8541531	8541796	Dmel_CRM_5751	chr2L	8541594	8541660	Dvir_CRM_6486_2
chr2L	8543945	8544365	Dmel_CRM_5753	chr2L	8543931	8544242	Dvir_CRM_6521
chr2L	8683695	8683895	Dmel_CRM_5760	chr2L	8683709	8683970	Dvir_CRM_6534_2
chr2L	8809950	8810150	Dmel_CRM_5766	chr2L	8809895	8810213	Dvir_CRM_766
chr2L	8841855	8842055	Dmel_CRM_5768	chr2L	8841952	8842243	Dvir_CRM_773
chr2L	8846821	8847021	Dmel_CRM_5769	chr2L	8846757	8847320	Dvir_CRM_777
chr2L	9145723	9146075	Dmel_CRM_5781	chr2L	9145703	9146028	Dvir_CRM_5994
chr2L	9175286	9175486	Dmel_CRM_5785	chr2L	9175250	9175528	Dvir_CRM_6004
chr2L	9189373	9189800	Dmel_CRM_5786	chr2L	9189310	9189484	Dvir_CRM_6008_1
chr2L	9449352	9449552	Dmel_CRM_5791	chr2L	9449356	9449823	Dvir_CRM_429
chr2L	9551353	9551553	Dmel_CRM_5799	chr2L	9550677	9551395	Dvir_CRM_665
chr2L	9568384	9568604	Dmel_CRM_5802	chr2L	9568371	9568537	Dvir_CRM_671
chr2L	9711175	9711411	Dmel_CRM_5811	chr2L	9711195	9711457	Dvir_CRM_6112
chr2L	9895111	9895311	Dmel_CRM_5814	chr2L	9895022	9895388	Dvir_CRM_7300
chr2L	9989401	9989775	Dmel_CRM_5820	chr2L	9989401	9989872	Dvir_CRM_656
chr2L	10237282	10237524	Dmel_CRM_5827	chr2L	10237378	10237579	Dvir_CRM_1050
chr2L	10608718	10609141	Dmel_CRM_5856	chr2L	10608823	10609131	Dvir_CRM_6963
chr2L	10611400	10611813	Dmel_CRM_5857	chr2L	10611634	10611816	Dvir_CRM_6961
chr2L	11227985	11228214	Dmel_CRM_5881	chr2L	11227876	11228042	Dvir_CRM_6163
chr2L	11272275	11272703	Dmel_CRM_5884	chr2L	11272322	11272535	Dvir_CRM_6161
chr2L	11344838	11345152	Dmel_CRM_5885	chr2L	11345038	11345260	Dvir_CRM_6155
chr2L	11445649	11446024	Dmel_CRM_5893	chr2L	11445805	11445991	Dvir_CRM_6144
chr2L	11447645	11448075	Dmel_CRM_5894	chr2L	11447887	11448098	Dvir_CRM_6143
chr2L	11452852	11453384	Dmel_CRM_5896	chr2L	11452713	11452991	Dvir_CRM_6141
chr2L	11806618	11806950	Dmel_CRM_5906	chr2L	11806850	11807216	Dvir_CRM_7215
chr2L	12003031	12003231	Dmel_CRM_5910	chr2L	12002838	12003337	Dvir_CRM_7249
chr2L	12044802	12045166	Dmel_CRM_5922	chr2L	12045154	12045320	Dvir_CRM_7264
chr2L	12046420	12046620	Dmel_CRM_5923	chr2L	12046388	12046756	Dvir_CRM_7265
chr2L	12080157	12080357	Dmel_CRM_5925	chr2L	12080019	12080366	Dvir_CRM_6952
chr2L	12505113	12505315	Dmel_CRM_5943	chr2L	12505162	12505446	Dvir_CRM_14174
chr2L	12529556	12529804	Dmel_CRM_5945	chr2L	12529587	12529826	Dvir_CRM_14180
chr2L	12535707	12535944	Dmel_CRM_5947	chr2L	12535746	12536067	Dvir_CRM_14181
chr2L	12617842	12618274	Dmel_CRM_5953	chr2L	12617902	12618258	Dvir_CRM_14186
chr2L	12622851	12623239	Dmel_CRM_5955	chr2L	12622922	12623577	Dvir_CRM_14190
chr2L	12678268	12678664	Dmel_CRM_5959	chr2L	12678262	12678641	Dvir_CRM_14196
chr2L	13078435	13078635	Dmel_CRM_5966	chr2L	13078371	13078704	Dvir_CRM_6586
chr2L	13205136	13205433	Dmel_CRM_5968	chr2L	13205221	13205599	Dvir_CRM_641
chr2L	13211918	13212118	Dmel_CRM_5969	chr2L	13211887	13211947	Dvir_CRM_11236_2
chr2L	13227212	13227412	Dmel_CRM_5973	chr2L	13227264	13227600	Dvir_CRM_635
chr2L	13550086	13550672	Dmel_CRM_5988	chr2L	13550142	13550955	Dvir_CRM_809
chr2L	14025730	14026076	Dmel_CRM_6010	chr2L	14025754	14025810	Dvir_CRM_344
chr2L	14245654	14246036	Dmel_CRM_6020	chr2L	14245289	14246022	Dvir_CRM_368
chr2L	14260882	14261299	Dmel_CRM_6024	chr2L	14261044	14261378	Dvir_CRM_370
chr2L	14447428	14447837	Dmel_CRM_6055	chr2L	14447472	14447988	Dvir_CRM_493
chr2L	14464565	14465018	Dmel_CRM_6065	chr2L	14464900	14465171	Dvir_CRM_486
chr2L	14484848	14485326	Dmel_CRM_6073	chr2L	14484835	14485402	Dvir_CRM_478
chr2L	14495667	14495867	Dmel_CRM_6077	chr2L	14495569	14495930	Dvir_CRM_474
chr2L	14527451	14527987	Dmel_CRM_6087	chr2L	14527395	14527930	Dvir_CRM_459
chr2L	14577382	14577678	Dmel_CRM_6102	chr2L	14577408	14577726	Dvir_CRM_449
chr2L	15327057	15327389	Dmel_CRM_6127	chr2L	15326932	15327353	Dvir_CRM_7094
chr2L	15333490	15333866	Dmel_CRM_6128	chr2L	15333612	15333792	Dvir_CRM_7099
chr2L	15453925	15454204	Dmel_CRM_6132	chr2L	15454123	15454273	Dvir_CRM_7107
chr2L	15457542	15457863	Dmel_CRM_6133	chr2L	15457733	15457858	Dvir_CRM_7108
chr2L	15478452	15478952	Dmel_CRM_6136	chr2L	15478285	15478858	Dvir_CRM_7112
chr2L	15731771	15731998	Dmel_CRM_6142	chr2L	15731541	15732126	Dvir_CRM_708
chr2L	15736034	15736234	Dmel_CRM_6145	chr2L	15736051	15736280	Dvir_CRM_710
chr2L	15736720	15736983	Dmel_CRM_6146	chr2L	15736753	15736946	Dvir_CRM_711
chr2L	15741112	15741312	Dmel_CRM_6147	chr2L	15740981	15741251	Dvir_CRM_714
chr2L	15743217	15743601	Dmel_CRM_6148	chr2L	15743315	15743560	Dvir_CRM_716
chr2L	15744056	15744357	Dmel_CRM_6149	chr2L	15743929	15744258	Dvir_CRM_717
chr2L	16268156	16268488	Dmel_CRM_6166	chr2L	16267681	16268312	Dvir_CRM_14144
chr2L	16271434	16271984	Dmel_CRM_6169	chr2L	16271429	16271672	Dvir_CRM_14140
chr2L	16287409	16287753	Dmel_CRM_6177	chr2L	16287249	16287471	Dvir_CRM_14132
chr2L	16351982	16352182	Dmel_CRM_6184	chr2L	16352028	16352280	Dvir_CRM_7195
chr2L	16364757	16365096	Dmel_CRM_6185	chr2L	16364773	16364985	Dvir_CRM_7194
chr2L	16422878	16423078	Dmel_CRM_6187	chr2L	16422764	16423016	Dvir_CRM_7193
chr2L	16456542	16456922	Dmel_CRM_6188	chr2L	16456593	16456860	Dvir_CRM_7188
chr2L	16536562	16536896	Dmel_CRM_6200	chr2L	16536558	16536803	Dvir_CRM_7179
chr2L	16588748	16589140	Dmel_CRM_6202	chr2L	16588937	16589038	Dvir_CRM_7174
chr2L	16602466	16602745	Dmel_CRM_6204	chr2L	16602506	16602744	Dvir_CRM_7171
chr2L	16729607	16729961	Dmel_CRM_6208	chr2L	16729775	16729855	Dvir_CRM_6557
chr2L	16761708	16761915	Dmel_CRM_6211	chr2L	16761412	16761869	Dvir_CRM_6944
chr2L	17378551	17378939	Dmel_CRM_6238	chr2L	17378754	17378984	Dvir_CRM_14108
chr2L	17381998	17382874	Dmel_CRM_6239	chr2L	17382652	17383066	Dvir_CRM_14106
chr2L	17383798	17384061	Dmel_CRM_6240	chr2L	17383894	17384118	Dvir_CRM_14105
chr2L	17752468	17752740	Dmel_CRM_6251	chr2L	17752484	17752942	Dvir_CRM_7563
chr2L	18152441	18152673	Dmel_CRM_6268	chr2L	18152269	18153059	Dvir_CRM_6711
chr2L	18335595	18336015	Dmel_CRM_6278	chr2L	18335738	18335967	Dvir_CRM_7631
chr2L	18483805	18484005	Dmel_CRM_6288	chr2L	18483888	18484359	Dvir_CRM_7651
chr2L	18496980	18497180	Dmel_CRM_6290	chr2L	18496955	18497101	Dvir_CRM_7655
chr2L	18502084	18502329	Dmel_CRM_6293	chr2L	18502277	18502382	Dvir_CRM_7659
chr2L	18503762	18504091	Dmel_CRM_6294	chr2L	18503873	18504044	Dvir_CRM_7660
chr2L	18505183	18505655	Dmel_CRM_6295	chr2L	18504924	18505300	Dvir_CRM_7661
chr2L	18505942	18506299	Dmel_CRM_6296	chr2L	18505944	18506158	Dvir_CRM_7662
chr2L	18563119	18563413	Dmel_CRM_6299	chr2L	18563214	18563345	Dvir_CRM_7667
chr2L	18652708	18652908	Dmel_CRM_6305	chr2L	18652690	18653284	Dvir_CRM_7676
chr2L	18737269	18737636	Dmel_CRM_6309	chr2L	18737370	18737600	Dvir_CRM_7617
chr2L	18801813	18802013	Dmel_CRM_6313	chr2L	18801711	18802004	Dvir_CRM_7606
chr2L	18881334	18881676	Dmel_CRM_6320	chr2L	18881407	18881660	Dvir_CRM_6880
chr2L	18892761	18892961	Dmel_CRM_6321	chr2L	18892267	18893336	Dvir_CRM_6881
chr2L	18899554	18899918	Dmel_CRM_6325	chr2L	18899666	18900475	Dvir_CRM_6883
chr2L	18976658	18977139	Dmel_CRM_6340	chr2L	18976228	18977117	Dvir_CRM_7499
chr2L	19134943	19135711	Dmel_CRM_6355	chr2L	19134946	19135179	Dvir_CRM_562
chr2L	19322602	19323069	Dmel_CRM_6382	chr2L	19322813	19323028	Dvir_CRM_596
chr2L	19571845	19572069	Dmel_CRM_6399	chr2L	19571563	19572167	Dvir_CRM_534
chr2L	19791067	19791381	Dmel_CRM_6410	chr2L	19791075	19791231	Dvir_CRM_6092
chr2L	19865541	19865941	Dmel_CRM_6422	chr2L	19865715	19865956	Dvir_CRM_6079
chr2L	20352149	20352739	Dmel_CRM_6444	chr2L	20352282	20352702	Dvir_CRM_7590
chr2L	20484481	20484967	Dmel_CRM_6451	chr2L	20484686	20484929	Dvir_CRM_7231
chr2L	20487629	20488390	Dmel_CRM_6454	chr2L	20488031	20488154	Dvir_CRM_7229
chr2L	20758449	20758926	Dmel_CRM_6465	chr2L	20758524	20758775	Dvir_CRM_7533_1
chr2L	20760126	20760435	Dmel_CRM_6466	chr2L	20760321	20760430	Dvir_CRM_7534
chr2L	20770503	20770772	Dmel_CRM_6468	chr2L	20770449	20770659	Dvir_CRM_7537
chr2L	20968954	20969159	Dmel_CRM_6482	chr2L	20968387	20968974	Dvir_CRM_6995
chr2L	20995035	20995235	Dmel_CRM_6483	chr2L	20994744	20995455	Dvir_CRM_6991
chr2L	21000439	21000801	Dmel_CRM_6487	chr2L	21000183	21000501	Dvir_CRM_6989
chr2L	21002075	21002467	Dmel_CRM_6489	chr2L	21001687	21002541	Dvir_CRM_6988
chr2L	21034393	21034889	Dmel_CRM_6491	chr2L	21034555	21034798	Dvir_CRM_6982
chr2L	21036013	21036301	Dmel_CRM_6493	chr2L	21036075	21036209	Dvir_CRM_6981
chr2L	21039711	21039999	Dmel_CRM_6497	chr2L	21039421	21039722	Dvir_CRM_6978
chr2L	21237595	21237986	Dmel_CRM_6506	chr2L	21237238	21237932	Dvir_CRM_699_1
chr2L	21250693	21251120	Dmel_CRM_6507	chr2L	21250509	21250954	Dvir_CRM_701
chr2L	21629122	21629561	Dmel_CRM_6510	chr2L	21629384	21629560	Dvir_CRM_5954
chr2L	21828347	21828705	Dmel_CRM_6524	chr2L	21827905	21828437	Dvir_CRM_6472
chr2L	21848494	21848719	Dmel_CRM_6529	chr2L	21848383	21848687	Dvir_CRM_6464
chr2L	21978099	21978414	Dmel_CRM_6542	chr2L	21977996	21978278	Dvir_CRM_6446
chr2L	22024379	22024816	Dmel_CRM_6545	chr2L	22024562	22024825	Dvir_CRM_6444
chr3R	566306	566584	Dmel_CRM_1529	chr3R	566200	566708	Dvir_CRM_2427
chr3R	572134	572545	Dmel_CRM_1531	chr3R	572197	572521	Dvir_CRM_2428
chr3R	632496	632768	Dmel_CRM_1539	chr3R	632590	632769	Dvir_CRM_2440
chr3R	658943	659143	Dmel_CRM_1544	chr3R	658902	659085	Dvir_CRM_2447
chr3R	661101	661506	Dmel_CRM_1545	chr3R	661223	661486	Dvir_CRM_2450
chr3R	671942	672306	Dmel_CRM_1548	chr3R	672087	672321	Dvir_CRM_2452
chr3R	673120	673320	Dmel_CRM_1549	chr3R	673247	673434	Dvir_CRM_2453
chr3R	683904	684104	Dmel_CRM_1555	chr3R	683745	683977	Dvir_CRM_2462
chr3R	804933	805370	Dmel_CRM_1577	chr3R	805112	805326	Dvir_CRM_2403
chr3R	814783	815189	Dmel_CRM_1580	chr3R	814723	814914	Dvir_CRM_2399
chr3R	817762	818214	Dmel_CRM_1581	chr3R	818078	818459	Dvir_CRM_2398
chr3R	820174	820374	Dmel_CRM_1583	chr3R	819738	820226	Dvir_CRM_2397
chr3R	821296	821641	Dmel_CRM_1585	chr3R	821307	821514	Dvir_CRM_2396
chr3R	851329	851969	Dmel_CRM_1586	chr3R	851145	851469	Dvir_CRM_2388
chr3R	912800	913361	Dmel_CRM_1601	chr3R	912873	913131	Dvir_CRM_2370
chr3R	913574	913863	Dmel_CRM_1602	chr3R	913671	914614	Dvir_CRM_2369
chr3R	938819	939421	Dmel_CRM_1612	chr3R	938593	939276	Dvir_CRM_2360
chr3R	939812	940195	Dmel_CRM_1613	chr3R	939997	940167	Dvir_CRM_2359
chr3R	1474057	1474444	Dmel_CRM_1644	chr3R	1474028	1474858	Dvir_CRM_2051
chr3R	1498350	1498774	Dmel_CRM_1650	chr3R	1498027	1498449	Dvir_CRM_10051
chr3R	2177105	2177604	Dmel_CRM_1659	chr3R	2177468	2177748	Dvir_CRM_11040_2
chr3R	2251469	2251669	Dmel_CRM_1674	chr3R	2251192	2252083	Dvir_CRM_11052
chr3R	2293476	2293761	Dmel_CRM_1677	chr3R	2293566	2293766	Dvir_CRM_2517
chr3R	2561568	2561857	Dmel_CRM_1685	chr3R	2561495	2561760	Dvir_CRM_9984
chr3R	2587063	2587571	Dmel_CRM_1693	chr3R	2586462	2587312	Dvir_CRM_9976
chr3R	2636377	2636751	Dmel_CRM_1699	chr3R	2636301	2636714	Dvir_CRM_9959
chr3R	2671476	2671925	Dmel_CRM_1708	chr3R	2671675	2671886	Dvir_CRM_9954
chr3R	2672512	2672817	Dmel_CRM_1709	chr3R	2672498	2672679	Dvir_CRM_9953
chr3R	2674428	2674628	Dmel_CRM_1710	chr3R	2674372	2674690	Dvir_CRM_9952
chr3R	2729260	2729473	Dmel_CRM_1721	chr3R	2729110	2729379	Dvir_CRM_9935
chr3R	2737961	2738161	Dmel_CRM_1723	chr3R	2737895	2738234	Dvir_CRM_9931
chr3R	2738599	2739110	Dmel_CRM_1724	chr3R	2738514	2738974	Dvir_CRM_9930
chr3R	2763243	2763704	Dmel_CRM_1726	chr3R	2763363	2763632	Dvir_CRM_9923
chr3R	2817638	2817923	Dmel_CRM_1732	chr3R	2817567	2817858	Dvir_CRM_9908
chr3R	2935387	2935710	Dmel_CRM_1748	chr3R	2935564	2935762	Dvir_CRM_10971
chr3R	2938848	2939103	Dmel_CRM_1751	chr3R	2938932	2939245	Dvir_CRM_10973
chr3R	2948206	2948643	Dmel_CRM_1754	chr3R	2948061	2948410	Dvir_CRM_10976
chr3R	3931471	3932099	Dmel_CRM_1783	chr3R	3931496	3931991	Dvir_CRM_10329
chr3R	3939282	3939681	Dmel_CRM_1784	chr3R	3939646	3939939	Dvir_CRM_10332
chr3R	4007136	4007614	Dmel_CRM_1790	chr3R	4007278	4007487	Dvir_CRM_10343
chr3R	4025023	4025223	Dmel_CRM_1791	chr3R	4024816	4025276	Dvir_CRM_10349
chr3R	4095509	4095709	Dmel_CRM_1793	chr3R	4095495	4095605	Dvir_CRM_10420_2
chr3R	4111701	4111934	Dmel_CRM_1798	chr3R	4111728	4111991	Dvir_CRM_1804
chr3R	4125637	4125837	Dmel_CRM_1800	chr3R	4125595	4125792	Dvir_CRM_1802
chr3R	4468443	4468678	Dmel_CRM_1818	chr3R	4468069	4468606	Dvir_CRM_2414_1
chr3R	4485159	4485417	Dmel_CRM_1819	chr3R	4485211	4485666	Dvir_CRM_2417
chr3R	4508070	4508270	Dmel_CRM_1827	chr3R	4507939	4508388	Dvir_CRM_11015
chr3R	4513010	4513323	Dmel_CRM_1831	chr3R	4512970	4513357	Dvir_CRM_11010
chr3R	4567012	4567464	Dmel_CRM_1838	chr3R	4567176	4567249	Dvir_CRM_10993
chr3R	4637118	4637441	Dmel_CRM_1846	chr3R	4636619	4637179	Dvir_CRM_9541
chr3R	4637944	4638362	Dmel_CRM_1847	chr3R	4638187	4638379	Dvir_CRM_9539
chr3R	4672110	4672374	Dmel_CRM_1851	chr3R	4671987	4672372	Dvir_CRM_9621
chr3R	4673831	4674146	Dmel_CRM_1852	chr3R	4673906	4674216	Dvir_CRM_9622
chr3R	4676348	4676650	Dmel_CRM_1854	chr3R	4676325	4676618	Dvir_CRM_9624
chr3R	4683508	4683708	Dmel_CRM_1855	chr3R	4683254	4683808	Dvir_CRM_9626
chr3R	4859845	4860045	Dmel_CRM_1874	chr3R	4859766	4860012	Dvir_CRM_2158
chr3R	4878631	4878833	Dmel_CRM_1881	chr3R	4878711	4879092	Dvir_CRM_9573
chr3R	5062688	5062924	Dmel_CRM_1900	chr3R	5062667	5062865	Dvir_CRM_2496
chr3R	5243254	5243649	Dmel_CRM_1912	chr3R	5243394	5243621	Dvir_CRM_9395
chr3R	5253903	5254550	Dmel_CRM_1917	chr3R	5254157	5254308	Dvir_CRM_9399
chr3R	5399547	5399996	Dmel_CRM_1937	chr3R	5399576	5399762	Dvir_CRM_2208
chr3R	5698152	5698452	Dmel_CRM_1957	chr3R	5698194	5698315	Dvir_CRM_10416
chr3R	5705595	5706045	Dmel_CRM_1962	chr3R	5705813	5706070	Dvir_CRM_10410
chr3R	5707224	5707698	Dmel_CRM_1963	chr3R	5707254	5707513	Dvir_CRM_10408
chr3R	5934213	5934655	Dmel_CRM_1986	chr3R	5934056	5934353	Dvir_CRM_1942
chr3R	6109811	6110432	Dmel_CRM_1998	chr3R	6110164	6110341	Dvir_CRM_9436
chr3R	6182862	6183568	Dmel_CRM_2005	chr3R	6183133	6183509	Dvir_CRM_9426
chr3R	6213673	6214057	Dmel_CRM_2014	chr3R	6213827	6213888	Dvir_CRM_9421
chr3R	6361630	6361830	Dmel_CRM_2024	chr3R	6361614	6361791	Dvir_CRM_9465
chr3R	6427921	6428457	Dmel_CRM_2040	chr3R	6427960	6428508	Dvir_CRM_9481
chr3R	6442724	6443002	Dmel_CRM_2042	chr3R	6442798	6443516	Dvir_CRM_9487
chr3R	6484438	6484638	Dmel_CRM_2052	chr3R	6484462	6484928	Dvir_CRM_9497
chr3R	6492253	6492614	Dmel_CRM_2054	chr3R	6492402	6492953	Dvir_CRM_9500
chr3R	6493952	6494451	Dmel_CRM_2055	chr3R	6494063	6494432	Dvir_CRM_9501
chr3R	6507117	6507445	Dmel_CRM_2061	chr3R	6507273	6507615	Dvir_CRM_9503
chr3R	7589369	7589756	Dmel_CRM_2111	chr3R	7589472	7589614	Dvir_CRM_2196
chr3R	7602907	7603238	Dmel_CRM_2117	chr3R	7602972	7603190	Dvir_CRM_2330
chr3R	7606176	7606674	Dmel_CRM_2122	chr3R	7606187	7606468	Dvir_CRM_2332
chr3R	7677582	7677872	Dmel_CRM_2124	chr3R	7677558	7677771	Dvir_CRM_9770
chr3R	7713290	7713490	Dmel_CRM_2126	chr3R	7713363	7713600	Dvir_CRM_9680
chr3R	7774635	7775175	Dmel_CRM_2127	chr3R	7774236	7774810	Dvir_CRM_9682
chr3R	8106550	8106905	Dmel_CRM_2139	chr3R	8106393	8106922	Dvir_CRM_2543
chr3R	8251566	8251766	Dmel_CRM_2146	chr3R	8251573	8252087	Dvir_CRM_10813
chr3R	8452520	8452720	Dmel_CRM_2154	chr3R	8452333	8452589	Dvir_CRM_1462
chr3R	8453488	8453688	Dmel_CRM_2155	chr3R	8453399	8453594	Dvir_CRM_1461
chr3R	9228857	9229077	Dmel_CRM_2185	chr3R	9228684	9229119	Dvir_CRM_1969
chr3R	9487135	9487335	Dmel_CRM_2204	chr3R	9487035	9487383	Dvir_CRM_10260
chr3R	9540580	9540922	Dmel_CRM_2207	chr3R	9540719	9540899	Dvir_CRM_1254
chr3R	9606621	9606821	Dmel_CRM_2211	chr3R	9606548	9606786	Dvir_CRM_1261
chr3R	9638326	9638595	Dmel_CRM_2217	chr3R	9638410	9638847	Dvir_CRM_1274
chr3R	9702898	9703223	Dmel_CRM_2222	chr3R	9702929	9703349	Dvir_CRM_11176
chr3R	9717583	9717955	Dmel_CRM_2224	chr3R	9717569	9717800	Dvir_CRM_11172
chr3R	9727216	9727619	Dmel_CRM_2227	chr3R	9727309	9727446	Dvir_CRM_11168
chr3R	9751645	9751930	Dmel_CRM_2229	chr3R	9751517	9751904	Dvir_CRM_11163
chr3R	9754837	9755037	Dmel_CRM_2230	chr3R	9754574	9754995	Dvir_CRM_11162
chr3R	9809333	9809796	Dmel_CRM_2237	chr3R	9809163	9810001	Dvir_CRM_1166
chr3R	9811035	9811334	Dmel_CRM_2239	chr3R	9810965	9811319	Dvir_CRM_1165
chr3R	9837798	9837998	Dmel_CRM_2244	chr3R	9837203	9837943	Dvir_CRM_1157
chr3R	9857590	9857790	Dmel_CRM_2249	chr3R	9857696	9857941	Dvir_CRM_1153
chr3R	10104405	10104801	Dmel_CRM_2256	chr3R	10103910	10104791	Dvir_CRM_11100
chr3R	10112320	10112542	Dmel_CRM_2259	chr3R	10112120	10112366	Dvir_CRM_11103
chr3R	10133745	10133945	Dmel_CRM_2261	chr3R	10133711	10134001	Dvir_CRM_1191
chr3R	10209928	10210169	Dmel_CRM_2273	chr3R	10209928	10210193	Dvir_CRM_10791
chr3R	10292951	10293378	Dmel_CRM_2287	chr3R	10292996	10293221	Dvir_CRM_10775
chr3R	10425119	10425390	Dmel_CRM_2308	chr3R	10425014	10425220	Dvir_CRM_10445
chr3R	10476255	10476763	Dmel_CRM_2311	chr3R	10476330	10476836	Dvir_CRM_10632
chr3R	10501609	10502014	Dmel_CRM_2320	chr3R	10501675	10501957	Dvir_CRM_10641
chr3R	10505205	10505503	Dmel_CRM_2321	chr3R	10505100	10505896	Dvir_CRM_10644
chr3R	10542996	10543331	Dmel_CRM_2329	chr3R	10543058	10543741	Dvir_CRM_1860
chr3R	10570429	10570723	Dmel_CRM_2337	chr3R	10570424	10570733	Dvir_CRM_10524
chr3R	10574436	10574705	Dmel_CRM_2339	chr3R	10574407	10574793	Dvir_CRM_10526
chr3R	11069266	11069631	Dmel_CRM_2357	chr3R	11069295	11069559	Dvir_CRM_10140
chr3R	11116420	11116804	Dmel_CRM_2364	chr3R	11116496	11116692	Dvir_CRM_10128
chr3R	11135545	11135812	Dmel_CRM_2366	chr3R	11135502	11135671	Dvir_CRM_10124
chr3R	11244959	11245212	Dmel_CRM_2372	chr3R	11245014	11245269	Dvir_CRM_10661
chr3R	11285747	11285964	Dmel_CRM_2375	chr3R	11285657	11285880	Dvir_CRM_10658
chr3R	11442621	11442821	Dmel_CRM_2381	chr3R	11442198	11442907	Dvir_CRM_2121
chr3R	11465706	11466146	Dmel_CRM_2384	chr3R	11465677	11466134	Dvir_CRM_2128
chr3R	11468883	11469121	Dmel_CRM_2387	chr3R	11469080	11469546	Dvir_CRM_2132
chr3R	11469762	11470090	Dmel_CRM_2388	chr3R	11469856	11470097	Dvir_CRM_2133
chr3R	11480649	11481047	Dmel_CRM_2397	chr3R	11480732	11480942	Dvir_CRM_2140
chr3R	11490363	11490756	Dmel_CRM_2398	chr3R	11490098	11490876	Dvir_CRM_2143
chr3R	11494701	11494991	Dmel_CRM_2400	chr3R	11494940	11495435	Dvir_CRM_2145
chr3R	11496582	11496955	Dmel_CRM_2401	chr3R	11496507	11496585	Dvir_CRM_2146
chr3R	11798746	11799009	Dmel_CRM_2419	chr3R	11798957	11799277	Dvir_CRM_9597
chr3R	11815147	11815347	Dmel_CRM_2422	chr3R	11814922	11815408	Dvir_CRM_9735
chr3R	11861426	11861659	Dmel_CRM_2429	chr3R	11861267	11861773	Dvir_CRM_9723
chr3R	11897730	11898093	Dmel_CRM_2430	chr3R	11898009	11898143	Dvir_CRM_9720
chr3R	11916914	11917179	Dmel_CRM_2433	chr3R	11916941	11917301	Dvir_CRM_9718
chr3R	12012664	12012864	Dmel_CRM_2441	chr3R	12012723	12012851	Dvir_CRM_9708
chr3R	12054599	12054920	Dmel_CRM_2445	chr3R	12054630	12054906	Dvir_CRM_9699
chr3R	12059930	12060302	Dmel_CRM_2446	chr3R	12060083	12061266	Dvir_CRM_9695
chr3R	12061392	12061870	Dmel_CRM_2447	chr3R	12061491	12061833	Dvir_CRM_9694
chr3R	12077045	12077344	Dmel_CRM_2457	chr3R	12077118	12077454	Dvir_CRM_9685
chr3R	12081806	12082006	Dmel_CRM_2459	chr3R	12081605	12081848	Dvir_CRM_9683
chr3R	12105813	12106254	Dmel_CRM_2462	chr3R	12106112	12106801	Dvir_CRM_9521
chr3R	12106880	12107335	Dmel_CRM_2463	chr3R	12107038	12107379	Dvir_CRM_9522
chr3R	12229529	12230107	Dmel_CRM_2471	chr3R	12229581	12229831	Dvir_CRM_9553
chr3R	12239595	12239795	Dmel_CRM_2472	chr3R	12239580	12239787	Dvir_CRM_9556
chr3R	12275211	12275425	Dmel_CRM_2476	chr3R	12274803	12275749	Dvir_CRM_9565_2
chr3R	12350301	12350528	Dmel_CRM_2479	chr3R	12350321	12350598	Dvir_CRM_10707
chr3R	12526840	12527040	Dmel_CRM_2488	chr3R	12526928	12527191	Dvir_CRM_9886
chr3R	12560101	12560334	Dmel_CRM_2494	chr3R	12560241	12560488	Dvir_CRM_9873
chr3R	12589843	12590207	Dmel_CRM_2504	chr3R	12589869	12590034	Dvir_CRM_9860
chr3R	12628483	12628834	Dmel_CRM_2514	chr3R	12628724	12629002	Dvir_CRM_1748
chr3R	12647804	12648004	Dmel_CRM_2519	chr3R	12647853	12648219	Dvir_CRM_1741
chr3R	12651982	12652182	Dmel_CRM_2520	chr3R	12652095	12652528	Dvir_CRM_1738
chr3R	12683491	12683771	Dmel_CRM_2526	chr3R	12683301	12683754	Dvir_CRM_1722
chr3R	12708228	12708450	Dmel_CRM_2532	chr3R	12707992	12708452	Dvir_CRM_1713
chr3R	12712043	12712439	Dmel_CRM_2533	chr3R	12712305	12712967	Dvir_CRM_1712
chr3R	12725281	12725668	Dmel_CRM_2536	chr3R	12725200	12725828	Dvir_CRM_1706
chr3R	12786007	12786425	Dmel_CRM_2547	chr3R	12786054	12786253	Dvir_CRM_1685
chr3R	13414852	13415060	Dmel_CRM_2575	chr3R	13414688	13415317	Dvir_CRM_10753
chr3R	13431006	13431335	Dmel_CRM_2578	chr3R	13431111	13431325	Dvir_CRM_10756
chr3R	13471888	13472136	Dmel_CRM_2585	chr3R	13471931	13472193	Dvir_CRM_11029
chr3R	13491783	13491983	Dmel_CRM_2587	chr3R	13491834	13492024	Dvir_CRM_11026
chr3R	13542702	13543079	Dmel_CRM_2597	chr3R	13542867	13543148	Dvir_CRM_2571
chr3R	13877523	13877723	Dmel_CRM_2614	chr3R	13877519	13877730	Dvir_CRM_10077
chr3R	13878789	13879154	Dmel_CRM_2617	chr3R	13878707	13879239	Dvir_CRM_10075
chr3R	13940130	13940592	Dmel_CRM_2622	chr3R	13940500	13940669	Dvir_CRM_10070
chr3R	13947318	13947627	Dmel_CRM_2623	chr3R	13947015	13947606	Dvir_CRM_10067
chr3R	14813902	14814327	Dmel_CRM_2646	chr3R	14814244	14814666	Dvir_CRM_10617
chr3R	14815783	14815983	Dmel_CRM_2647	chr3R	14815531	14815968	Dvir_CRM_10616
chr3R	14822705	14823090	Dmel_CRM_2652	chr3R	14821968	14822920	Dvir_CRM_10612
chr3R	14828200	14828570	Dmel_CRM_2658	chr3R	14828155	14828707	Dvir_CRM_10608
chr3R	14933693	14934134	Dmel_CRM_2672	chr3R	14933745	14933870	Dvir_CRM_11059
chr3R	15142952	15143186	Dmel_CRM_2682	chr3R	15142849	15143091	Dvir_CRM_10937
chr3R	15164749	15164949	Dmel_CRM_2688	chr3R	15164922	15165030	Dvir_CRM_10925
chr3R	15166492	15166692	Dmel_CRM_2690	chr3R	15166508	15166784	Dvir_CRM_10924
chr3R	15167622	15167822	Dmel_CRM_2691	chr3R	15167536	15167903	Dvir_CRM_10923
chr3R	15178564	15178948	Dmel_CRM_2697	chr3R	15178634	15179116	Dvir_CRM_10918
chr3R	15192334	15192615	Dmel_CRM_2698	chr3R	15192358	15192733	Dvir_CRM_10915
chr3R	15203835	15204068	Dmel_CRM_2699	chr3R	15203780	15203992	Dvir_CRM_10912
chr3R	15311724	15312178	Dmel_CRM_2703	chr3R	15311852	15312012	Dvir_CRM_10905
chr3R	15498091	15498291	Dmel_CRM_2711	chr3R	15497900	15498437	Dvir_CRM_2270_2
chr3R	15625333	15625781	Dmel_CRM_2716	chr3R	15625154	15625751	Dvir_CRM_2278
chr3R	15717859	15718135	Dmel_CRM_2732	chr3R	15718083	15718270	Dvir_CRM_2294
chr3R	15756720	15756998	Dmel_CRM_2734	chr3R	15756692	15756854	Dvir_CRM_2299
chr3R	15761375	15761650	Dmel_CRM_2736	chr3R	15761267	15761744	Dvir_CRM_2300
chr3R	15821194	15821394	Dmel_CRM_2737	chr3R	15821155	15821452	Dvir_CRM_2306
chr3R	16420473	16420673	Dmel_CRM_2761	chr3R	16419988	16421305	Dvir_CRM_10570
chr3R	16851392	16851674	Dmel_CRM_2776	chr3R	16851493	16851625	Dvir_CRM_2316
chr3R	16922344	16922544	Dmel_CRM_2780	chr3R	16922144	16922488	Dvir_CRM_2199
chr3R	16982318	16982701	Dmel_CRM_2783	chr3R	16982547	16982936	Dvir_CRM_9782_1
chr3R	17099253	17099551	Dmel_CRM_2797	chr3R	17098810	17099370	Dvir_CRM_1232
chr3R	17122891	17123403	Dmel_CRM_2800	chr3R	17123122	17123374	Dvir_CRM_1229
chr3R	17202049	17202249	Dmel_CRM_2804	chr3R	17202050	17202361	Dvir_CRM_1220
chr3R	17204574	17204814	Dmel_CRM_2805	chr3R	17204076	17204749	Dvir_CRM_1219
chr3R	17209430	17209772	Dmel_CRM_2808	chr3R	17208905	17210485	Dvir_CRM_1217
chr3R	17216752	17217076	Dmel_CRM_2812	chr3R	17216719	17217317	Dvir_CRM_1213
chr3R	17218185	17218522	Dmel_CRM_2813	chr3R	17218198	17218452	Dvir_CRM_1212
chr3R	17227574	17227958	Dmel_CRM_2820	chr3R	17227621	17227828	Dvir_CRM_1209
chr3R	17281004	17281204	Dmel_CRM_2829	chr3R	17281014	17281229	Dvir_CRM_1199
chr3R	17392100	17392639	Dmel_CRM_2837	chr3R	17392172	17392496	Dvir_CRM_10758
chr3R	17415667	17416008	Dmel_CRM_2839	chr3R	17415696	17416019	Dvir_CRM_10022
chr3R	17420412	17420612	Dmel_CRM_2840	chr3R	17419809	17420581	Dvir_CRM_10026
chr3R	17437523	17437897	Dmel_CRM_2847	chr3R	17437492	17437571	Dvir_CRM_10035
chr3R	17439054	17439513	Dmel_CRM_2848	chr3R	17438995	17439274	Dvir_CRM_10036
chr3R	17444102	17444417	Dmel_CRM_2851	chr3R	17444182	17444233	Dvir_CRM_10038
chr3R	17675709	17676166	Dmel_CRM_2877	chr3R	17675623	17675852	Dvir_CRM_1440
chr3R	17679492	17679907	Dmel_CRM_2879	chr3R	17679598	17679772	Dvir_CRM_1441
chr3R	17869695	17870078	Dmel_CRM_2888	chr3R	17869858	17869983	Dvir_CRM_10228
chr3R	17892493	17892693	Dmel_CRM_2894	chr3R	17892626	17893325	Dvir_CRM_10219
chr3R	17961039	17961239	Dmel_CRM_2899	chr3R	17960404	17961177	Dvir_CRM_10210
chr3R	17968248	17968448	Dmel_CRM_2900	chr3R	17968134	17968364	Dvir_CRM_10209
chr3R	17971294	17971558	Dmel_CRM_2901	chr3R	17971027	17971415	Dvir_CRM_10207
chr3R	18412272	18412640	Dmel_CRM_2917	chr3R	18412365	18412727	Dvir_CRM_10371
chr3R	18416373	18417101	Dmel_CRM_2918	chr3R	18416177	18416413	Dvir_CRM_10369
chr3R	18454728	18454928	Dmel_CRM_2921	chr3R	18454739	18454975	Dvir_CRM_2100
chr3R	18852469	18852978	Dmel_CRM_2946	chr3R	18852311	18852485	Dvir_CRM_1121
chr3R	18960534	18960853	Dmel_CRM_2963	chr3R	18960637	18960783	Dvir_CRM_11067
chr3R	19139912	19140439	Dmel_CRM_2983	chr3R	19139972	19140190	Dvir_CRM_10679
chr3R	19140621	19141037	Dmel_CRM_2984	chr3R	19140842	19141169	Dvir_CRM_10680
chr3R	19210859	19211194	Dmel_CRM_2995	chr3R	19210826	19211120	Dvir_CRM_10241
chr3R	19607287	19607672	Dmel_CRM_3016	chr3R	19607459	19607710	Dvir_CRM_11128
chr3R	19608107	19608639	Dmel_CRM_3017	chr3R	19608177	19608469	Dvir_CRM_11127
chr3R	19616004	19616609	Dmel_CRM_3021	chr3R	19616121	19616576	Dvir_CRM_11124
chr3R	19698591	19699194	Dmel_CRM_3027	chr3R	19698489	19699218	Dvir_CRM_11115
chr3R	19847604	19847860	Dmel_CRM_3044	chr3R	19847569	19847800	Dvir_CRM_11143
chr3R	19882974	19883356	Dmel_CRM_3052	chr3R	19883011	19883172	Dvir_CRM_1375
chr3R	20012060	20012330	Dmel_CRM_3057	chr3R	20012157	20012271	Dvir_CRM_1355
chr3R	20047515	20047804	Dmel_CRM_3059	chr3R	20047571	20047862	Dvir_CRM_1350
chr3R	20095623	20096238	Dmel_CRM_3065	chr3R	20095882	20096151	Dvir_CRM_10424
chr3R	20158838	20159038	Dmel_CRM_3073	chr3R	20158890	20159084	Dvir_CRM_9669
chr3R	20381744	20381990	Dmel_CRM_3076	chr3R	20381383	20381932	Dvir_CRM_9765
chr3R	20638209	20638410	Dmel_CRM_3096	chr3R	20637964	20638428	Dvir_CRM_9454
chr3R	20696485	20696685	Dmel_CRM_3098	chr3R	20696486	20696611	Dvir_CRM_10584
chr3R	20998736	20998936	Dmel_CRM_3110	chr3R	20998704	20998970	Dvir_CRM_9362
chr3R	21282655	21282855	Dmel_CRM_3119	chr3R	21282627	21283000	Dvir_CRM_9579
chr3R	21822313	21822782	Dmel_CRM_3145	chr3R	21822454	21822709	Dvir_CRM_9815
chr3R	21822984	21823184	Dmel_CRM_3146	chr3R	21823088	21823304	Dvir_CRM_9816
chr3R	21825216	21825444	Dmel_CRM_3147	chr3R	21825232	21825718	Dvir_CRM_9817
chr3R	21828175	21828575	Dmel_CRM_3148	chr3R	21827874	21828501	Dvir_CRM_9819
chr3R	21843120	21843537	Dmel_CRM_3155	chr3R	21843205	21843569	Dvir_CRM_9824
chr3R	21852865	21853357	Dmel_CRM_3162	chr3R	21852751	21852990	Dvir_CRM_9829
chr3R	21856174	21856579	Dmel_CRM_3165	chr3R	21856276	21856640	Dvir_CRM_9832
chr3R	21867623	21867909	Dmel_CRM_3171	chr3R	21867682	21868169	Dvir_CRM_9838
chr3R	22617574	22618111	Dmel_CRM_3191	chr3R	22617665	22618055	Dvir_CRM_10536
chr3R	22620153	22620485	Dmel_CRM_3193	chr3R	22620143	22620328	Dvir_CRM_10538
chr3R	22621096	22621509	Dmel_CRM_3195	chr3R	22621162	22621852	Dvir_CRM_10540
chr3R	22974526	22975342	Dmel_CRM_3215	chr3R	22974980	22975170	Dvir_CRM_10323
chr3R	23070932	23071132	Dmel_CRM_3217	chr3R	23070887	23071050	Dvir_CRM_1872
chr3R	23241387	23241587	Dmel_CRM_3224	chr3R	23241172	23241817	Dvir_CRM_11082
chr3R	23268176	23268543	Dmel_CRM_3231	chr3R	23268445	23268667	Dvir_CRM_11089
chr3R	23485971	23486433	Dmel_CRM_3238	chr3R	23485971	23486152	Dvir_CRM_1897
chr3R	24152540	24152879	Dmel_CRM_3248	chr3R	24152734	24152910	Dvir_CRM_10837
chr3R	24162014	24162227	Dmel_CRM_3250	chr3R	24161800	24162330	Dvir_CRM_10833_2
chr3R	24359562	24359965	Dmel_CRM_3253	chr3R	24359609	24360035	Dvir_CRM_1409
chr3R	24372995	24373306	Dmel_CRM_3259	chr3R	24372915	24373366	Dvir_CRM_1415
chr3R	24455692	24455946	Dmel_CRM_3264	chr3R	24455788	24456006	Dvir_CRM_10578
chr3R	24684095	24684295	Dmel_CRM_3272	chr3R	24684079	24684313	Dvir_CRM_10361
chr3R	24730860	24731060	Dmel_CRM_3279	chr3R	24730991	24731200	Dvir_CRM_10726
chr3R	24889171	24889371	Dmel_CRM_3285	chr3R	24888668	24889613	Dvir_CRM_1794
chr3R	24890405	24890828	Dmel_CRM_3288	chr3R	24890360	24890595	Dvir_CRM_1793
chr3R	24896076	24896276	Dmel_CRM_3293	chr3R	24896103	24896483	Dvir_CRM_1791
chr3R	24915046	24915246	Dmel_CRM_3299	chr3R	24914562	24915195	Dvir_CRM_1785
chr3R	25079676	25079880	Dmel_CRM_3306	chr3R	25079680	25080285	Dvir_CRM_1304
chr3R	25080978	25081426	Dmel_CRM_3307	chr3R	25080900	25081079	Dvir_CRM_1305
chr3R	25085633	25086060	Dmel_CRM_3308	chr3R	25085561	25085923	Dvir_CRM_1308
chr3R	25088274	25088542	Dmel_CRM_3309	chr3R	25088346	25088941	Dvir_CRM_1310
chr3R	25106815	25107285	Dmel_CRM_3314	chr3R	25106989	25107228	Dvir_CRM_1317
chr3R	25111338	25111727	Dmel_CRM_3315	chr3R	25111480	25111944	Dvir_CRM_1318
chr3R	25115224	25115601	Dmel_CRM_3318	chr3R	25115390	25115692	Dvir_CRM_1321
chr3R	25127119	25127319	Dmel_CRM_3322	chr3R	25127315	25127615	Dvir_CRM_1326
chr3R	25131190	25131522	Dmel_CRM_3324	chr3R	25131033	25131487	Dvir_CRM_1329
chr3R	25283044	25283401	Dmel_CRM_3329	chr3R	25282958	25283282	Dvir_CRM_1342
chr3R	25284587	25284949	Dmel_CRM_3330	chr3R	25284468	25284988	Dvir_CRM_1344
chr3R	25336214	25336698	Dmel_CRM_3337	chr3R	25336336	25336777	Dvir_CRM_1758
chr3R	25337005	25337512	Dmel_CRM_3338	chr3R	25337141	25337358	Dvir_CRM_1759
chr3R	25368325	25368533	Dmel_CRM_3341	chr3R	25368280	25368660	Dvir_CRM_1765
chr3R	25381709	25382149	Dmel_CRM_3344	chr3R	25381487	25382107	Dvir_CRM_1771
chr3R	25597528	25597932	Dmel_CRM_3348	chr3R	25597570	25597966	Dvir_CRM_1833
chr3R	25598251	25598636	Dmel_CRM_3350	chr3R	25598427	25598661	Dvir_CRM_1834
chr3R	25719877	25720077	Dmel_CRM_3356	chr3R	25719809	25719888	Dvir_CRM_1867
chr3R	25847614	25848029	Dmel_CRM_3360	chr3R	25847799	25847866	Dvir_CRM_1182
chr3R	26073904	26074104	Dmel_CRM_3376	chr3R	26073459	26073976	Dvir_CRM_1990
chr3R	26214260	26214713	Dmel_CRM_3386	chr3R	26214261	26214504	Dvir_CRM_2003
chr3R	26214884	26215084	Dmel_CRM_3387	chr3R	26214812	26215418	Dvir_CRM_2004
chr3R	26241972	26242444	Dmel_CRM_3388	chr3R	26241791	26242014	Dvir_CRM_2007
chr3R	26547348	26547735	Dmel_CRM_3403	chr3R	26547448	26547650	Dvir_CRM_10464
chr3R	26560771	26561197	Dmel_CRM_3406	chr3R	26560665	26561087	Dvir_CRM_10467
chr3R	26620589	26620898	Dmel_CRM_3420	chr3R	26620272	26621523	Dvir_CRM_10491
chr3R	26677584	26677784	Dmel_CRM_3425	chr3R	26677562	26677958	Dvir_CRM_10503
chr3R	26738137	26738373	Dmel_CRM_3428	chr3R	26738177	26738486	Dvir_CRM_10512
chr3R	26748252	26748538	Dmel_CRM_3430	chr3R	26748236	26748573	Dvir_CRM_10517
chr3R	26769982	26770182	Dmel_CRM_3431	chr3R	26769976	26770387	Dvir_CRM_289
chr3R	27047499	27047805	Dmel_CRM_3440	chr3R	27047543	27047770	Dvir_CRM_1842
chr3R	27136091	27136430	Dmel_CRM_3444	chr3R	27136173	27136391	Dvir_CRM_10589
chr3R	27142863	27143192	Dmel_CRM_3446	chr3R	27142869	27143047	Dvir_CRM_10590
chr3R	27232855	27233188	Dmel_CRM_3454	chr3R	27232919	27233179	Dvir_CRM_10594
chr3R	27515801	27516576	Dmel_CRM_3468	chr3R	27515864	27516555	Dvir_CRM_10295
chr3R	27528611	27528902	Dmel_CRM_3471	chr3R	27528663	27529061	Dvir_CRM_10291
chr3R	27530421	27530987	Dmel_CRM_3473	chr3R	27530647	27530808	Dvir_CRM_10287
chr3R	27550434	27550644	Dmel_CRM_3476	chr3R	27549814	27550682	Dvir_CRM_10280
chr3R	27551011	27551506	Dmel_CRM_3477	chr3R	27551095	27551464	Dvir_CRM_10279
chr3R	27573927	27574356	Dmel_CRM_3483	chr3R	27573994	27574264	Dvir_CRM_10448
chr4	90678	91026	Dmel_CRM_6561	chr4	90761	91147	Dvir_CRM_13955
chr4	246486	246870	Dmel_CRM_6566	chr4	246559	246643	Dvir_CRM_546_2
chr4	297038	297286	Dmel_CRM_6568	chr4	296907	297087	Dvir_CRM_13966
chr4	577677	578124	Dmel_CRM_6596	chr4	577828	577926	Dvir_CRM_13998
chr4	828615	828987	Dmel_CRM_6618	chr4	828855	829059	Dvir_CRM_14050
chr4	838621	838954	Dmel_CRM_6619	chr4	838555	838762	Dvir_CRM_14048
chr4	1009949	1010295	Dmel_CRM_6629	chr4	1010142	1010451	Dvir_CRM_13975
chr2R	1598617	1599091	Dmel_CRM_10	chr2R	1598675	1598851	Dvir_CRM_121
chr2R	1872803	1873106	Dmel_CRM_20	chr2R	1872734	1872926	Dvir_CRM_1514
chr2R	2009638	2010167	Dmel_CRM_28	chr2R	2009648	2009894	Dvir_CRM_3133
chr2R	2044088	2044288	Dmel_CRM_37	chr2R	2044125	2044271	Dvir_CRM_3148
chr2R	2049821	2050021	Dmel_CRM_40	chr2R	2049871	2050116	Dvir_CRM_3155
chr2R	2053268	2053740	Dmel_CRM_42	chr2R	2053290	2053654	Dvir_CRM_3154_2
chr2R	2411398	2411740	Dmel_CRM_60	chr2R	2411411	2411582	Dvir_CRM_3189
chr2R	2473530	2473837	Dmel_CRM_69	chr2R	2473489	2473798	Dvir_CRM_3204
chr2R	2493447	2493709	Dmel_CRM_73	chr2R	2493441	2493665	Dvir_CRM_3217
chr2R	2500350	2500703	Dmel_CRM_77	chr2R	2500469	2500953	Dvir_CRM_3221_2
chr2R	2517429	2518068	Dmel_CRM_79	chr2R	2517762	2518158	Dvir_CRM_3225
chr2R	2518933	2519133	Dmel_CRM_80	chr2R	2519005	2519448	Dvir_CRM_3226
chr2R	2519832	2520258	Dmel_CRM_81	chr2R	2519839	2520172	Dvir_CRM_3227
chr2R	2550733	2551057	Dmel_CRM_88	chr2R	2550677	2550881	Dvir_CRM_4265
chr2R	2599712	2599955	Dmel_CRM_92	chr2R	2599812	2599987	Dvir_CRM_4275
chr2R	2637143	2637374	Dmel_CRM_97	chr2R	2637051	2637387	Dvir_CRM_4283
chr2R	2699207	2699492	Dmel_CRM_106	chr2R	2699051	2699390	Dvir_CRM_4296
chr2R	2759298	2759782	Dmel_CRM_110	chr2R	2759288	2759804	Dvir_CRM_1592
chr2R	2958378	2958595	Dmel_CRM_124	chr2R	2958289	2958579	Dvir_CRM_174
chr2R	3034096	3034418	Dmel_CRM_125	chr2R	3034072	3034285	Dvir_CRM_179
chr2R	3269134	3269552	Dmel_CRM_139	chr2R	3269174	3269587	Dvir_CRM_3717
chr2R	3294532	3294732	Dmel_CRM_140	chr2R	3294565	3294718	Dvir_CRM_3719
chr2R	3306290	3306490	Dmel_CRM_142	chr2R	3306028	3306872	Dvir_CRM_3723
chr2R	3320563	3320991	Dmel_CRM_147	chr2R	3320659	3321045	Dvir_CRM_3729
chr2R	3373857	3374138	Dmel_CRM_151	chr2R	3373781	3374070	Dvir_CRM_1567_2
chr2R	3375467	3375792	Dmel_CRM_153	chr2R	3375501	3375794	Dvir_CRM_1565
chr2R	3418279	3418765	Dmel_CRM_161	chr2R	3418337	3418772	Dvir_CRM_4531
chr2R	3694330	3694587	Dmel_CRM_183	chr2R	3694370	3694624	Dvir_CRM_2690
chr2R	4038275	4038486	Dmel_CRM_198	chr2R	4038304	4038489	Dvir_CRM_4228
chr2R	4052366	4052614	Dmel_CRM_199	chr2R	4052236	4052564	Dvir_CRM_3562
chr2R	4062190	4062719	Dmel_CRM_201	chr2R	4062416	4062669	Dvir_CRM_3564
chr2R	4129309	4129509	Dmel_CRM_206	chr2R	4129290	4130300	Dvir_CRM_3571
chr2R	4524727	4524927	Dmel_CRM_226	chr2R	4524679	4524860	Dvir_CRM_3812
chr2R	4543030	4543528	Dmel_CRM_232	chr2R	4543230	4543461	Dvir_CRM_3822
chr2R	4685580	4685903	Dmel_CRM_242	chr2R	4685876	4686037	Dvir_CRM_14370
chr2R	4980279	4980531	Dmel_CRM_254	chr2R	4980404	4980606	Dvir_CRM_2606
chr2R	5025930	5026695	Dmel_CRM_257	chr2R	5026110	5026164	Dvir_CRM_4058
chr2R	5293411	5293611	Dmel_CRM_270	chr2R	5293388	5293615	Dvir_CRM_1485
chr2R	5311558	5311758	Dmel_CRM_277	chr2R	5311551	5312049	Dvir_CRM_2888_1
chr2R	5431353	5431560	Dmel_CRM_279	chr2R	5431194	5431392	Dvir_CRM_60
chr2R	5580018	5580218	Dmel_CRM_297	chr2R	5580114	5580437	Dvir_CRM_3303
chr2R	5637708	5638105	Dmel_CRM_306	chr2R	5637804	5637936	Dvir_CRM_3315
chr2R	5817522	5817722	Dmel_CRM_317	chr2R	5817223	5817608	Dvir_CRM_4851
chr2R	5825244	5825692	Dmel_CRM_326	chr2R	5824996	5825355	Dvir_CRM_4861
chr2R	5847371	5848078	Dmel_CRM_331	chr2R	5847798	5848009	Dvir_CRM_4248
chr2R	5861302	5861607	Dmel_CRM_332	chr2R	5861446	5861735	Dvir_CRM_2724
chr2R	5943793	5943993	Dmel_CRM_339	chr2R	5943661	5944011	Dvir_CRM_4842
chr2R	6125956	6126233	Dmel_CRM_356	chr2R	6125918	6126174	Dvir_CRM_4323
chr2R	6163865	6164283	Dmel_CRM_360	chr2R	6163874	6164099	Dvir_CRM_290
chr2R	6201340	6201540	Dmel_CRM_367	chr2R	6201222	6201750	Dvir_CRM_4332
chr2R	6202130	6202576	Dmel_CRM_369	chr2R	6202573	6202750	Dvir_CRM_4333
chr2R	6305604	6305961	Dmel_CRM_371	chr2R	6305611	6305873	Dvir_CRM_4336
chr2R	6327176	6327620	Dmel_CRM_379	chr2R	6327155	6327325	Dvir_CRM_4343
chr2R	6367264	6367861	Dmel_CRM_386	chr2R	6367480	6367774	Dvir_CRM_4356
chr2R	6422881	6423125	Dmel_CRM_391	chr2R	6422831	6422922	Dvir_CRM_4366
chr2R	6427976	6428510	Dmel_CRM_396	chr2R	6427893	6428242	Dvir_CRM_4368
chr2R	6429035	6429442	Dmel_CRM_397	chr2R	6429039	6429445	Dvir_CRM_4369
chr2R	6435633	6436017	Dmel_CRM_401	chr2R	6435658	6435908	Dvir_CRM_4374
chr2R	6442890	6443131	Dmel_CRM_402	chr2R	6441851	6442988	Dvir_CRM_4376
chr2R	6700934	6701134	Dmel_CRM_416	chr2R	6700866	6701112	Dvir_CRM_4412
chr2R	6731595	6732020	Dmel_CRM_419	chr2R	6731507	6732002	Dvir_CRM_3753
chr2R	6740832	6741146	Dmel_CRM_420	chr2R	6740889	6741103	Dvir_CRM_3755
chr2R	6861420	6861659	Dmel_CRM_426	chr2R	6861307	6861521	Dvir_CRM_10965_1
chr2R	7079215	7079415	Dmel_CRM_442	chr2R	7079132	7079404	Dvir_CRM_1540_2
chr2R	7090163	7090552	Dmel_CRM_449	chr2R	7090244	7091277	Dvir_CRM_1535
chr2R	7167190	7167390	Dmel_CRM_453	chr2R	7167046	7167285	Dvir_CRM_79
chr2R	7194491	7194691	Dmel_CRM_454	chr2R	7194562	7194865	Dvir_CRM_39
chr2R	7284689	7284889	Dmel_CRM_456	chr2R	7284703	7284907	Dvir_CRM_4041
chr2R	7285020	7286117	Dmel_CRM_457	chr2R	7285303	7285463	Dvir_CRM_4040
chr2R	7365220	7365427	Dmel_CRM_468	chr2R	7365190	7365441	Dvir_CRM_4022
chr2R	7416860	7417333	Dmel_CRM_472	chr2R	7416925	7417269	Dvir_CRM_4010
chr2R	7434084	7434284	Dmel_CRM_474	chr2R	7434129	7434607	Dvir_CRM_4006
chr2R	7448580	7448882	Dmel_CRM_476	chr2R	7448623	7448759	Dvir_CRM_4000
chr2R	7492721	7492988	Dmel_CRM_483	chr2R	7492662	7493661	Dvir_CRM_3987
chr2R	7513951	7514266	Dmel_CRM_485	chr2R	7514238	7514388	Dvir_CRM_3980
chr2R	7517407	7517607	Dmel_CRM_486	chr2R	7517014	7517568	Dvir_CRM_3979
chr2R	7681758	7681958	Dmel_CRM_501	chr2R	7681719	7682013	Dvir_CRM_3237
chr2R	7697087	7697287	Dmel_CRM_505	chr2R	7697150	7697380	Dvir_CRM_3231
chr2R	7725863	7726063	Dmel_CRM_507	chr2R	7725778	7725980	Dvir_CRM_3254
chr2R	7772992	7773214	Dmel_CRM_512	chr2R	7772942	7773610	Dvir_CRM_1511
chr2R	7780425	7780625	Dmel_CRM_513	chr2R	7780407	7780860	Dvir_CRM_1509
chr2R	7896354	7896779	Dmel_CRM_519	chr2R	7896242	7896631	Dvir_CRM_3539
chr2R	7900058	7900258	Dmel_CRM_520	chr2R	7899722	7900282	Dvir_CRM_3538
chr2R	8000962	8001375	Dmel_CRM_528	chr2R	8001052	8001333	Dvir_CRM_3527
chr2R	8001784	8002107	Dmel_CRM_530	chr2R	8001906	8002077	Dvir_CRM_3526
chr2R	8060300	8060858	Dmel_CRM_533	chr2R	8060455	8060637	Dvir_CRM_4769
chr2R	8160696	8161256	Dmel_CRM_537	chr2R	8160912	8161205	Dvir_CRM_3371
chr2R	8340566	8340769	Dmel_CRM_541	chr2R	8340712	8340906	Dvir_CRM_45
chr2R	8419542	8419883	Dmel_CRM_547	chr2R	8419494	8419707	Dvir_CRM_4459
chr2R	8475603	8476182	Dmel_CRM_552	chr2R	8475572	8476036	Dvir_CRM_4466
chr2R	8664441	8664641	Dmel_CRM_564	chr2R	8664410	8664941	Dvir_CRM_4303
chr2R	8757475	8757675	Dmel_CRM_568	chr2R	8757536	8757841	Dvir_CRM_4307
chr2R	8873397	8873814	Dmel_CRM_592	chr2R	8873347	8873501	Dvir_CRM_2648
chr2R	9076848	9077223	Dmel_CRM_617	chr2R	9076761	9077096	Dvir_CRM_3277
chr2R	9077805	9078005	Dmel_CRM_618	chr2R	9077736	9077852	Dvir_CRM_3276
chr2R	9083756	9083978	Dmel_CRM_621	chr2R	9083781	9083961	Dvir_CRM_3270
chr2R	9111348	9111873	Dmel_CRM_623	chr2R	9111344	9111428	Dvir_CRM_3734
chr2R	9224174	9224467	Dmel_CRM_631	chr2R	9224258	9224378	Dvir_CRM_2596
chr2R	9230281	9230676	Dmel_CRM_635	chr2R	9230335	9230550	Dvir_CRM_2590
chr2R	9335216	9335645	Dmel_CRM_642	chr2R	9335279	9335479	Dvir_CRM_2776_2
chr2R	9336574	9337049	Dmel_CRM_644	chr2R	9336622	9337017	Dvir_CRM_2775
chr2R	9394728	9394928	Dmel_CRM_655	chr2R	9394458	9395132	Dvir_CRM_14321
chr2R	9467283	9467526	Dmel_CRM_683	chr2R	9466876	9467591	Dvir_CRM_3779
chr2R	9508843	9509320	Dmel_CRM_686	chr2R	9508799	9509236	Dvir_CRM_3512
chr2R	9814194	9814443	Dmel_CRM_692	chr2R	9814157	9814211	Dvir_CRM_3348
chr2R	9829617	9829817	Dmel_CRM_695	chr2R	9829088	9829637	Dvir_CRM_3342
chr2R	9841262	9841679	Dmel_CRM_696	chr2R	9841462	9841613	Dvir_CRM_3340
chr2R	9852005	9852233	Dmel_CRM_699	chr2R	9852026	9852211	Dvir_CRM_3334
chr2R	9882984	9883375	Dmel_CRM_703	chr2R	9883156	9883664	Dvir_CRM_2804
chr2R	9888266	9888521	Dmel_CRM_705	chr2R	9888257	9888712	Dvir_CRM_2801
chr2R	10027364	10027570	Dmel_CRM_717	chr2R	10027286	10027585	Dvir_CRM_2788
chr2R	10062202	10062684	Dmel_CRM_721	chr2R	10062394	10062666	Dvir_CRM_4545
chr2R	10143600	10144142	Dmel_CRM_727	chr2R	10143471	10144103	Dvir_CRM_4718
chr2R	10345665	10345865	Dmel_CRM_736	chr2R	10345474	10345780	Dvir_CRM_3397
chr2R	10372414	10372614	Dmel_CRM_739	chr2R	10372382	10372853	Dvir_CRM_3392
chr2R	10665318	10665589	Dmel_CRM_750	chr2R	10665308	10665746	Dvir_CRM_3923
chr2R	10688877	10689249	Dmel_CRM_752	chr2R	10688913	10689101	Dvir_CRM_3914
chr2R	11016849	11017049	Dmel_CRM_777	chr2R	11016811	11017015	Dvir_CRM_3626
chr2R	11017076	11017337	Dmel_CRM_778	chr2R	11017111	11017188	Dvir_CRM_3627_2
chr2R	11134322	11134594	Dmel_CRM_783	chr2R	11134528	11134669	Dvir_CRM_148
chr2R	11195990	11196327	Dmel_CRM_792	chr2R	11195460	11196067	Dvir_CRM_144
chr2R	11236688	11237275	Dmel_CRM_796	chr2R	11236878	11237136	Dvir_CRM_136
chr2R	11239101	11239372	Dmel_CRM_799	chr2R	11239001	11239306	Dvir_CRM_133
chr2R	11239756	11240391	Dmel_CRM_800	chr2R	11239731	11239959	Dvir_CRM_132
chr2R	11246974	11247444	Dmel_CRM_803	chr2R	11247007	11247206	Dvir_CRM_128
chr2R	11266228	11266516	Dmel_CRM_804	chr2R	11266175	11266602	Dvir_CRM_4833
chr2R	11429987	11430187	Dmel_CRM_809	chr2R	11430015	11430256	Dvir_CRM_4240
chr2R	11638398	11638598	Dmel_CRM_820	chr2R	11638291	11638779	Dvir_CRM_1553
chr2R	11778524	11778799	Dmel_CRM_827	chr2R	11778400	11778845	Dvir_CRM_3101
chr2R	11779517	11779910	Dmel_CRM_829	chr2R	11779477	11779844	Dvir_CRM_3103
chr2R	11876929	11877361	Dmel_CRM_840	chr2R	11876960	11877119	Dvir_CRM_4495
chr2R	11902246	11902449	Dmel_CRM_842	chr2R	11902242	11902501	Dvir_CRM_4502
chr2R	11980706	11980991	Dmel_CRM_845	chr2R	11980532	11980966	Dvir_CRM_4508
chr2R	12037869	12038421	Dmel_CRM_852	chr2R	12038237	12039009	Dvir_CRM_3085
chr2R	12042123	12042600	Dmel_CRM_853	chr2R	12041715	12042404	Dvir_CRM_3086
chr2R	12043022	12043373	Dmel_CRM_854	chr2R	12042923	12043265	Dvir_CRM_3087
chr2R	12073826	12074026	Dmel_CRM_859	chr2R	12073437	12074437	Dvir_CRM_3094
chr2R	12074876	12075300	Dmel_CRM_860	chr2R	12075018	12075231	Dvir_CRM_3095
chr2R	12166273	12166473	Dmel_CRM_864	chr2R	12166272	12166550	Dvir_CRM_4104
chr2R	12406554	12406980	Dmel_CRM_869	chr2R	12406628	12406737	Dvir_CRM_4691
chr2R	12441213	12441428	Dmel_CRM_872	chr2R	12440906	12441468	Dvir_CRM_4698
chr2R	12527474	12528020	Dmel_CRM_880	chr2R	12527652	12528029	Dvir_CRM_2906
chr2R	12716314	12716514	Dmel_CRM_893	chr2R	12716283	12716416	Dvir_CRM_3702
chr2R	12730113	12730422	Dmel_CRM_896	chr2R	12729979	12730377	Dvir_CRM_3699
chr2R	12743760	12744065	Dmel_CRM_897	chr2R	12743869	12744159	Dvir_CRM_3695
chr2R	12744584	12744938	Dmel_CRM_898	chr2R	12744562	12744893	Dvir_CRM_3694
chr2R	13151590	13151870	Dmel_CRM_925	chr2R	13151674	13151815	Dvir_CRM_3492
chr2R	13157100	13157300	Dmel_CRM_928	chr2R	13157040	13157298	Dvir_CRM_3495
chr2R	13309182	13309926	Dmel_CRM_938	chr2R	13309579	13309693	Dvir_CRM_3950
chr2R	13363702	13363902	Dmel_CRM_944	chr2R	13363580	13364811	Dvir_CRM_3934
chr2R	13405738	13405938	Dmel_CRM_947	chr2R	13405705	13405861	Dvir_CRM_3929
chr2R	13435045	13435245	Dmel_CRM_949	chr2R	13434841	13435350	Dvir_CRM_3117
chr2R	13480762	13480962	Dmel_CRM_952	chr2R	13480653	13480890	Dvir_CRM_3793
chr2R	13616006	13616328	Dmel_CRM_963	chr2R	13616069	13616247	Dvir_CRM_1500
chr2R	13640736	13641240	Dmel_CRM_964	chr2R	13640782	13641030	Dvir_CRM_4437
chr2R	13758237	13758513	Dmel_CRM_975	chr2R	13758282	13758471	Dvir_CRM_4261
chr2R	14028624	14028939	Dmel_CRM_986	chr2R	14028679	14028858	Dvir_CRM_3543
chr2R	14044149	14044472	Dmel_CRM_988	chr2R	14044135	14044588	Dvir_CRM_3546
chr2R	14214330	14214636	Dmel_CRM_997	chr2R	14214367	14214599	Dvir_CRM_4800
chr2R	14229099	14229459	Dmel_CRM_1003	chr2R	14229109	14229457	Dvir_CRM_4797
chr2R	14244237	14244487	Dmel_CRM_1006	chr2R	14243941	14244548	Dvir_CRM_4791
chr2R	14299498	14299698	Dmel_CRM_1009	chr2R	14298822	14299598	Dvir_CRM_4788
chr2R	14328312	14328825	Dmel_CRM_1012	chr2R	14328490	14328869	Dvir_CRM_4782
chr2R	14470899	14471388	Dmel_CRM_1022	chr2R	14470625	14470947	Dvir_CRM_2621
chr2R	14496497	14496715	Dmel_CRM_1025	chr2R	14496457	14496716	Dvir_CRM_2625
chr2R	14512343	14512585	Dmel_CRM_1027	chr2R	14512427	14512522	Dvir_CRM_2631
chr2R	14554595	14554880	Dmel_CRM_1033	chr2R	14554659	14554926	Dvir_CRM_4146
chr2R	14561007	14561207	Dmel_CRM_1036	chr2R	14560953	14561163	Dvir_CRM_4142
chr2R	14563236	14563613	Dmel_CRM_1039	chr2R	14563473	14563777	Dvir_CRM_4140
chr2R	15152453	15153045	Dmel_CRM_1068	chr2R	15152498	15152990	Dvir_CRM_14347
chr2R	15159807	15160018	Dmel_CRM_1071	chr2R	15159549	15159950	Dvir_CRM_14353
chr2R	15164440	15164680	Dmel_CRM_1074	chr2R	15164503	15164724	Dvir_CRM_14358
chr2R	15338394	15338761	Dmel_CRM_1096	chr2R	15338722	15338941	Dvir_CRM_3857
chr2R	15517920	15518437	Dmel_CRM_1105	chr2R	15518358	15518444	Dvir_CRM_3070
chr2R	15518510	15518710	Dmel_CRM_1106	chr2R	15518691	15518880	Dvir_CRM_3069_2
chr2R	15615484	15615705	Dmel_CRM_1113	chr2R	15615489	15615558	Dvir_CRM_12769_1
chr2R	15723017	15723368	Dmel_CRM_1121	chr2R	15723018	15723347	Dvir_CRM_3034_2
chr2R	15724521	15724917	Dmel_CRM_1122	chr2R	15724691	15724793	Dvir_CRM_3033
chr2R	15887891	15888236	Dmel_CRM_1130	chr2R	15887703	15887922	Dvir_CRM_5417_2
chr2R	15944088	15944471	Dmel_CRM_1139	chr2R	15944071	15944237	Dvir_CRM_2995
chr2R	15950195	15950395	Dmel_CRM_1141	chr2R	15949998	15950290	Dvir_CRM_2991
chr2R	16013668	16014040	Dmel_CRM_1151	chr2R	16013712	16013966	Dvir_CRM_2972
chr2R	16014753	16014953	Dmel_CRM_1153	chr2R	16014761	16015040	Dvir_CRM_2971
chr2R	16215493	16215693	Dmel_CRM_1163	chr2R	16215479	16215647	Dvir_CRM_3556
chr2R	16444152	16444377	Dmel_CRM_1166	chr2R	16444085	16444282	Dvir_CRM_4101
chr2R	16490230	16490534	Dmel_CRM_1171	chr2R	16489583	16490563	Dvir_CRM_1652
chr2R	16491465	16491920	Dmel_CRM_1172	chr2R	16491461	16492014	Dvir_CRM_1651
chr2R	16723791	16723991	Dmel_CRM_1176	chr2R	16723794	16724074	Dvir_CRM_1636
chr2R	16794892	16795272	Dmel_CRM_1180	chr2R	16794783	16795390	Dvir_CRM_1625
chr2R	16831138	16831349	Dmel_CRM_1186	chr2R	16831216	16831443	Dvir_CRM_1612
chr2R	16887882	16888082	Dmel_CRM_1199	chr2R	16887794	16887971	Dvir_CRM_4065
chr2R	16915842	16916243	Dmel_CRM_1200	chr2R	16915899	16915989	Dvir_CRM_4074
chr2R	17087440	17087739	Dmel_CRM_1219	chr2R	17087393	17087560	Dvir_CRM_4155
chr2R	17089514	17089714	Dmel_CRM_1220	chr2R	17089046	17090020	Dvir_CRM_4157
chr2R	17368459	17368672	Dmel_CRM_1237	chr2R	17368040	17368590	Dvir_CRM_4579
chr2R	17389606	17389806	Dmel_CRM_1242	chr2R	17389460	17389684	Dvir_CRM_4577
chr2R	17432834	17433034	Dmel_CRM_1250	chr2R	17432631	17433260	Dvir_CRM_4561
chr2R	17578550	17578750	Dmel_CRM_1256	chr2R	17578537	17578804	Dvir_CRM_2774
chr2R	17736062	17736318	Dmel_CRM_1262	chr2R	17735986	17736170	Dvir_CRM_3665
chr2R	17740907	17741363	Dmel_CRM_1263	chr2R	17741051	17741257	Dvir_CRM_3667
chr2R	17757174	17757544	Dmel_CRM_1265	chr2R	17757053	17757270	Dvir_CRM_3670
chr2R	18085088	18085414	Dmel_CRM_1284	chr2R	18084691	18085239	Dvir_CRM_4618
chr2R	18100363	18100711	Dmel_CRM_1285	chr2R	18100439	18100707	Dvir_CRM_103
chr2R	18205414	18205800	Dmel_CRM_1293	chr2R	18205495	18205850	Dvir_CRM_4729
chr2R	18295842	18296203	Dmel_CRM_1300	chr2R	18296007	18296150	Dvir_CRM_4741
chr2R	18401588	18402401	Dmel_CRM_1308	chr2R	18401427	18402315	Dvir_CRM_3897
chr2R	18569609	18569955	Dmel_CRM_1327	chr2R	18569692	18570089	Dvir_CRM_4106
chr2R	18588131	18588427	Dmel_CRM_1338	chr2R	18588114	18588314	Dvir_CRM_4114
chr2R	18686030	18686230	Dmel_CRM_1342	chr2R	18685992	18686700	Dvir_CRM_4120
chr2R	18694470	18694670	Dmel_CRM_1345	chr2R	18694386	18694737	Dvir_CRM_4122
chr2R	18821648	18821945	Dmel_CRM_1352	chr2R	18821878	18822025	Dvir_CRM_3419
chr2R	18933549	18933749	Dmel_CRM_1356	chr2R	18933393	18933757	Dvir_CRM_3427
chr2R	18962085	18962285	Dmel_CRM_1364	chr2R	18962086	18962265	Dvir_CRM_3558
chr2R	18981829	18982245	Dmel_CRM_1366	chr2R	18981832	18982076	Dvir_CRM_2918
chr2R	19070889	19071089	Dmel_CRM_1373	chr2R	19070825	19070966	Dvir_CRM_2923
chr2R	19074089	19074392	Dmel_CRM_1374	chr2R	19074220	19074826	Dvir_CRM_2925
chr2R	19075287	19075578	Dmel_CRM_1375	chr2R	19075019	19075518	Dvir_CRM_2926
chr2R	19076739	19077106	Dmel_CRM_1377	chr2R	19077039	19077322	Dvir_CRM_2928
chr2R	19411334	19411534	Dmel_CRM_1387	chr2R	19411389	19411522	Dvir_CRM_4672
chr2R	19460832	19461243	Dmel_CRM_1390	chr2R	19460841	19461387	Dvir_CRM_4626
chr2R	19519952	19520182	Dmel_CRM_1395	chr2R	19519485	19520157	Dvir_CRM_4659
chr2R	19532821	19533130	Dmel_CRM_1399	chr2R	19532773	19532987	Dvir_CRM_4653
chr2R	19596850	19597050	Dmel_CRM_1405	chr2R	19596912	19597002	Dvir_CRM_1495
chr2R	20073827	20074428	Dmel_CRM_1433	chr2R	20073770	20074034	Dvir_CRM_3439
chr2R	20171363	20171637	Dmel_CRM_1439	chr2R	20170935	20171393	Dvir_CRM_3453
chr2R	20215731	20216053	Dmel_CRM_1447	chr2R	20215175	20215836	Dvir_CRM_3463
chr2R	20932661	20933020	Dmel_CRM_1474	chr2R	20932722	20932993	Dvir_CRM_2878
chr2R	20953021	20953378	Dmel_CRM_1478	chr2R	20952957	20953540	Dvir_CRM_2868
chr2R	21113800	21114033	Dmel_CRM_1501	chr2R	21113914	21114195	Dvir_CRM_2833
chrX	347294	347494	Dmel_CRM_6652	chrX	347298	347487	Dvir_CRM_9239
chrX	387901	388101	Dmel_CRM_6659	chrX	387741	387922	Dvir_CRM_9154
chrX	416355	416823	Dmel_CRM_6662	chrX	416432	416646	Dvir_CRM_5828
chrX	486773	486973	Dmel_CRM_6672	chrX	486734	486856	Dvir_CRM_8742
chrX	548960	549275	Dmel_CRM_6681	chrX	548728	549173	Dvir_CRM_8920
chrX	1028199	1028479	Dmel_CRM_6716	chrX	1028288	1028699	Dvir_CRM_963_2
chrX	1170396	1170789	Dmel_CRM_6728	chrX	1170568	1170846	Dvir_CRM_5333
chrX	1212163	1212444	Dmel_CRM_6732	chrX	1212157	1212455	Dvir_CRM_8998
chrX	1377222	1377422	Dmel_CRM_6745	chrX	1377282	1377520	Dvir_CRM_9341
chrX	1793504	1793913	Dmel_CRM_6757	chrX	1793506	1793708	Dvir_CRM_7978
chrX	1837470	1837788	Dmel_CRM_6761	chrX	1837482	1837663	Dvir_CRM_5840
chrX	1927158	1927398	Dmel_CRM_6783	chrX	1927173	1927343	Dvir_CRM_5534
chrX	1927904	1928431	Dmel_CRM_6784	chrX	1928244	1928415	Dvir_CRM_5535
chrX	1931944	1932268	Dmel_CRM_6788	chrX	1931902	1932108	Dvir_CRM_5537
chrX	1944599	1945057	Dmel_CRM_6791	chrX	1944883	1944980	Dvir_CRM_5542
chrX	1946262	1946612	Dmel_CRM_6793	chrX	1946427	1946580	Dvir_CRM_5544_2
chrX	1988295	1988724	Dmel_CRM_6797	chrX	1988419	1988597	Dvir_CRM_5295
chrX	2030160	2030606	Dmel_CRM_6807	chrX	2030290	2030441	Dvir_CRM_5272
chrX	2052233	2052433	Dmel_CRM_6815	chrX	2052090	2052511	Dvir_CRM_5693
chrX	2183044	2183244	Dmel_CRM_6827	chrX	2183238	2183351	Dvir_CRM_5391
chrX	2188446	2189116	Dmel_CRM_6830	chrX	2188610	2188728	Dvir_CRM_5396
chrX	2199771	2200288	Dmel_CRM_6837	chrX	2199955	2200204	Dvir_CRM_5403
chrX	2302805	2303005	Dmel_CRM_6850	chrX	2302289	2302977	Dvir_CRM_5116
chrX	2502674	2503127	Dmel_CRM_6865	chrX	2502780	2502888	Dvir_CRM_9018
chrX	2990158	2990459	Dmel_CRM_6888	chrX	2989990	2990186	Dvir_CRM_860
chrX	3019355	3019902	Dmel_CRM_6893	chrX	3019271	3019528	Dvir_CRM_869
chrX	3028712	3028912	Dmel_CRM_6895	chrX	3028559	3029113	Dvir_CRM_872_2
chrX	3034844	3035114	Dmel_CRM_6897	chrX	3034947	3035060	Dvir_CRM_875
chrX	3055548	3055985	Dmel_CRM_6901	chrX	3055683	3055864	Dvir_CRM_881
chrX	3238095	3238609	Dmel_CRM_6904	chrX	3238114	3238347	Dvir_CRM_8551
chrX	3260999	3261623	Dmel_CRM_6911	chrX	3261180	3261270	Dvir_CRM_8539
chrX	3459550	3459750	Dmel_CRM_6923	chrX	3459564	3459822	Dvir_CRM_944
chrX	3581914	3582114	Dmel_CRM_6930	chrX	3581823	3581919	Dvir_CRM_8386
chrX	3671225	3671626	Dmel_CRM_6945	chrX	3670977	3671487	Dvir_CRM_8410
chrX	3672037	3672376	Dmel_CRM_6946	chrX	3672073	3672322	Dvir_CRM_8411
chrX	3674948	3675304	Dmel_CRM_6949	chrX	3674927	3675220	Dvir_CRM_8417
chrX	4084293	4084513	Dmel_CRM_6970	chrX	4084194	4084659	Dvir_CRM_5510
chrX	4305409	4305743	Dmel_CRM_6979	chrX	4305385	4305454	Dvir_CRM_3038_1
chrX	4490576	4491126	Dmel_CRM_6987	chrX	4490613	4491063	Dvir_CRM_9150
chrX	4511157	4511518	Dmel_CRM_6991	chrX	4511326	4511574	Dvir_CRM_9153_2
chrX	4578423	4578715	Dmel_CRM_6997	chrX	4578583	4579227	Dvir_CRM_8160
chrX	4581992	4582299	Dmel_CRM_6998	chrX	4582086	4582295	Dvir_CRM_8156
chrX	4976539	4976739	Dmel_CRM_7012	chrX	4976584	4977135	Dvir_CRM_8873_2
chrX	5492868	5493114	Dmel_CRM_7032	chrX	5492952	5493264	Dvir_CRM_5323
chrX	5571645	5572022	Dmel_CRM_7036	chrX	5571620	5571745	Dvir_CRM_4904
chrX	5641664	5642012	Dmel_CRM_7045	chrX	5641831	5641973	Dvir_CRM_4974
chrX	5774178	5774609	Dmel_CRM_7051	chrX	5774186	5774490	Dvir_CRM_9048
chrX	5781080	5781280	Dmel_CRM_7052	chrX	5780953	5781197	Dvir_CRM_5745
chrX	5794361	5794561	Dmel_CRM_7062	chrX	5794240	5794407	Dvir_CRM_5736
chrX	5795745	5795945	Dmel_CRM_7063	chrX	5795623	5795887	Dvir_CRM_5734
chrX	5862416	5862712	Dmel_CRM_7068	chrX	5862464	5862712	Dvir_CRM_5724
chrX	5888851	5889141	Dmel_CRM_7072	chrX	5888903	5889074	Dvir_CRM_5719
chrX	5926876	5927076	Dmel_CRM_7074	chrX	5926912	5927219	Dvir_CRM_5712
chrX	6118416	6118887	Dmel_CRM_7085	chrX	6118759	6119143	Dvir_CRM_4945
chrX	6747406	6747817	Dmel_CRM_7114	chrX	6747291	6747531	Dvir_CRM_5476
chrX	6756778	6757295	Dmel_CRM_7121	chrX	6756966	6757055	Dvir_CRM_5470
chrX	7005032	7005289	Dmel_CRM_7148	chrX	7005139	7005250	Dvir_CRM_5756
chrX	7056855	7057106	Dmel_CRM_7152	chrX	7056743	7056905	Dvir_CRM_5768
chrX	7061603	7061952	Dmel_CRM_7156	chrX	7061685	7061746	Dvir_CRM_5774
chrX	7063365	7063683	Dmel_CRM_7157	chrX	7063344	7063630	Dvir_CRM_5775
chrX	7083650	7084326	Dmel_CRM_7159	chrX	7083631	7084294	Dvir_CRM_5778
chrX	7119045	7119383	Dmel_CRM_7162	chrX	7118949	7119056	Dvir_CRM_5784
chrX	7120154	7120508	Dmel_CRM_7163	chrX	7120100	7120321	Dvir_CRM_5785
chrX	7167803	7168227	Dmel_CRM_7165	chrX	7167863	7168149	Dvir_CRM_5796
chrX	7193885	7194132	Dmel_CRM_7172	chrX	7193851	7194208	Dvir_CRM_5803
chrX	7194653	7194853	Dmel_CRM_7174	chrX	7194689	7194953	Dvir_CRM_5804
chrX	7218685	7219202	Dmel_CRM_7187	chrX	7218844	7218960	Dvir_CRM_5813
chrX	7511511	7511785	Dmel_CRM_7205	chrX	7511427	7511792	Dvir_CRM_8124
chrX	7520950	7521331	Dmel_CRM_7209	chrX	7521019	7521111	Dvir_CRM_8129
chrX	7521359	7521643	Dmel_CRM_7210	chrX	7521362	7521546	Dvir_CRM_8130
chrX	7599221	7599468	Dmel_CRM_7217	chrX	7599328	7599447	Dvir_CRM_8144_2
chrX	7603113	7603406	Dmel_CRM_7221	chrX	7602839	7603846	Dvir_CRM_8148
chrX	7786042	7786571	Dmel_CRM_7224	chrX	7786151	7787001	Dvir_CRM_5180_1
chrX	7950915	7951115	Dmel_CRM_7238	chrX	7950640	7950989	Dvir_CRM_5582
chrX	7952422	7952736	Dmel_CRM_7240	chrX	7952464	7952682	Dvir_CRM_5585
chrX	7955127	7955777	Dmel_CRM_7242	chrX	7954951	7955160	Dvir_CRM_5589
chrX	8304154	8304451	Dmel_CRM_7260	chrX	8303941	8304212	Dvir_CRM_8497
chrX	8337510	8337779	Dmel_CRM_7269	chrX	8337394	8337688	Dvir_CRM_8756
chrX	8544877	8545240	Dmel_CRM_7284	chrX	8544835	8545141	Dvir_CRM_8363
chrX	9049506	9050017	Dmel_CRM_7307	chrX	9049529	9049587	Dvir_CRM_895
chrX	9578784	9579254	Dmel_CRM_7330	chrX	9578946	9579241	Dvir_CRM_7888
chrX	10105694	10105910	Dmel_CRM_7348	chrX	10105619	10105880	Dvir_CRM_8272
chrX	10218442	10218863	Dmel_CRM_7350	chrX	10218162	10218511	Dvir_CRM_8085
chrX	10278924	10279124	Dmel_CRM_7356	chrX	10278934	10279086	Dvir_CRM_5631
chrX	10367792	10367992	Dmel_CRM_7359	chrX	10367348	10368141	Dvir_CRM_5637
chrX	11389029	11389398	Dmel_CRM_7419	chrX	11388761	11389294	Dvir_CRM_8013
chrX	11573393	11573897	Dmel_CRM_7431	chrX	11572984	11573513	Dvir_CRM_9124
chrX	11589060	11589260	Dmel_CRM_7434	chrX	11588935	11589267	Dvir_CRM_9126
chrX	11686716	11687085	Dmel_CRM_7441	chrX	11686774	11686985	Dvir_CRM_5010
chrX	12468706	12468940	Dmel_CRM_7456	chrX	12468682	12468975	Dvir_CRM_4955
chrX	12554246	12554446	Dmel_CRM_7470	chrX	12554312	12554506	Dvir_CRM_9023
chrX	12559112	12559617	Dmel_CRM_7474	chrX	12559101	12559516	Dvir_CRM_9026
chrX	12627918	12628283	Dmel_CRM_7480	chrX	12628043	12628306	Dvir_CRM_5088
chrX	12629019	12629554	Dmel_CRM_7481	chrX	12628675	12629336	Dvir_CRM_5089
chrX	12631015	12631566	Dmel_CRM_7483	chrX	12631307	12631549	Dvir_CRM_5090
chrX	12644404	12644604	Dmel_CRM_7486	chrX	12644550	12645199	Dvir_CRM_5100
chrX	13171793	13172148	Dmel_CRM_7517	chrX	13171817	13172010	Dvir_CRM_5070
chrX	13172923	13173123	Dmel_CRM_7518	chrX	13172938	13173077	Dvir_CRM_5068
chrX	13178589	13178999	Dmel_CRM_7520	chrX	13178681	13179210	Dvir_CRM_5066
chrX	13711909	13712109	Dmel_CRM_7550	chrX	13711907	13712146	Dvir_CRM_7971
chrX	14520389	14520589	Dmel_CRM_7578	chrX	14520475	14520791	Dvir_CRM_8783
chrX	14637607	14637859	Dmel_CRM_7585	chrX	14637321	14637890	Dvir_CRM_8794
chrX	14733658	14734033	Dmel_CRM_7590	chrX	14733705	14734105	Dvir_CRM_5052
chrX	15213863	15214551	Dmel_CRM_7603	chrX	15214067	15214245	Dvir_CRM_5223
chrX	15344324	15344596	Dmel_CRM_7608	chrX	15344220	15344662	Dvir_CRM_5178
chrX	15541094	15541294	Dmel_CRM_7621	chrX	15541114	15541322	Dvir_CRM_9266
chrX	15604165	15604508	Dmel_CRM_7623	chrX	15604469	15604547	Dvir_CRM_9013
chrX	15711057	15711265	Dmel_CRM_7635	chrX	15711086	15711221	Dvir_CRM_8819
chrX	15994895	15995196	Dmel_CRM_7652	chrX	15994874	15994977	Dvir_CRM_266
chrX	16046951	16047151	Dmel_CRM_7659	chrX	16046961	16047251	Dvir_CRM_247
chrX	16062755	16063328	Dmel_CRM_7661	chrX	16062947	16063144	Dvir_CRM_243
chrX	16102045	16102539	Dmel_CRM_7669	chrX	16102132	16102280	Dvir_CRM_231
chrX	16103600	16104093	Dmel_CRM_7672	chrX	16103138	16103880	Dvir_CRM_230
chrX	16111411	16111848	Dmel_CRM_7675	chrX	16111625	16111712	Dvir_CRM_227
chrX	16180159	16180516	Dmel_CRM_7683	chrX	16180350	16180519	Dvir_CRM_221
chrX	16213299	16213764	Dmel_CRM_7686	chrX	16212795	16213303	Dvir_CRM_7975
chrX	16315785	16316098	Dmel_CRM_7695	chrX	16316095	16316302	Dvir_CRM_8465
chrX	16504669	16504931	Dmel_CRM_7706	chrX	16504664	16504810	Dvir_CRM_9191
chrX	16538659	16539149	Dmel_CRM_7712	chrX	16538602	16538822	Dvir_CRM_5709
chrX	16573056	16573369	Dmel_CRM_7717	chrX	16573152	16573394	Dvir_CRM_8649
chrX	16704266	16704643	Dmel_CRM_7736	chrX	16704438	16704523	Dvir_CRM_8349
chrX	16705201	16705602	Dmel_CRM_7737	chrX	16705487	16705568	Dvir_CRM_8350_2
chrX	17018651	17018857	Dmel_CRM_7753	chrX	17018707	17018827	Dvir_CRM_8672
chrX	17054431	17054764	Dmel_CRM_7757	chrX	17054700	17054990	Dvir_CRM_5886
chrX	17056173	17056403	Dmel_CRM_7758	chrX	17056253	17056456	Dvir_CRM_5887
chrX	17398432	17398796	Dmel_CRM_7768	chrX	17398373	17398697	Dvir_CRM_8301
chrX	17724460	17724708	Dmel_CRM_7801	chrX	17724638	17725083	Dvir_CRM_5562_2
chrX	18191871	18192201	Dmel_CRM_7825	chrX	18192068	18192158	Dvir_CRM_8070
chrX	18516796	18517055	Dmel_CRM_7845	chrX	18516884	18517039	Dvir_CRM_1019
chrX	18519891	18520091	Dmel_CRM_7846	chrX	18520005	18520097	Dvir_CRM_1021
chrX	18520862	18521413	Dmel_CRM_7848	chrX	18521058	18521566	Dvir_CRM_1023
chrX	18527217	18527509	Dmel_CRM_7849	chrX	18527331	18527725	Dvir_CRM_1024
chrX	18841212	18841437	Dmel_CRM_7866	chrX	18841414	18841637	Dvir_CRM_909
chrX	19079011	19079279	Dmel_CRM_7873	chrX	19079002	19079118	Dvir_CRM_8804
chrX	19190935	19191550	Dmel_CRM_7880	chrX	19191345	19191471	Dvir_CRM_8643
chrX	19212914	19213570	Dmel_CRM_7882	chrX	19213110	19213732	Dvir_CRM_8636
chrX	19374153	19374403	Dmel_CRM_7891	chrX	19374246	19374413	Dvir_CRM_8960
chrX	19374746	19374946	Dmel_CRM_7892	chrX	19374767	19374932	Dvir_CRM_8961
chrX	19389822	19390119	Dmel_CRM_7895	chrX	19390079	19390247	Dvir_CRM_8955
chrX	19473275	19473475	Dmel_CRM_7899	chrX	19473189	19473398	Dvir_CRM_5375
chrX	19503866	19504180	Dmel_CRM_7902	chrX	19503985	19504161	Dvir_CRM_9217
chrX	19530810	19531535	Dmel_CRM_7904	chrX	19531073	19531517	Dvir_CRM_9295
chrX	19609135	19609335	Dmel_CRM_7910	chrX	19609154	19609373	Dvir_CRM_9208
chrX	19667281	19667567	Dmel_CRM_7917	chrX	19667551	19667717	Dvir_CRM_5672
chrX	19682603	19682803	Dmel_CRM_7923	chrX	19682647	19683093	Dvir_CRM_5664_1
chrX	19782904	19783313	Dmel_CRM_7935	chrX	19783081	19783320	Dvir_CRM_8688
chrX	20506909	20507225	Dmel_CRM_7947	chrX	20506932	20507292	Dvir_CRM_8206
chrX	20518552	20518842	Dmel_CRM_7949	chrX	20518599	20518742	Dvir_CRM_8209
chrX	20565044	20565393	Dmel_CRM_7957	chrX	20565186	20565346	Dvir_CRM_8220
chrX	20620219	20620621	Dmel_CRM_7964	chrX	20620062	20620537	Dvir_CRM_8232
chrX	22261245	22261616	Dmel_CRM_8004	chrX	22261139	22261325	Dvir_CRM_8191
