# Supplementary material for: Uncoupling evolutionary changes in DNA sequence, transcription factor occupancy and enhancer activity
Source: eLife. 2017 Aug 9;6:e28440. doi: 10.7554/eLife.28440 (PMC5550276; doi:10.7554/eLife.28440)
Supplement: Supplementary file 6. — DOI: http://dx.doi.org/10.7554/eLife.28440.018 [file elife-28440-supp6.xlsx]

## Sheet: Supplementary file 6
Dmel Chr	Dmel Start	Dmel End	Dmel_CRM_ID	Dmel Chr	Dmel Start	Dmel End	Dvir_CRM_ID
chr3L	119334	119534	Dmel_CRM_3502	chr3L	119408	119481	Dvir_CRM_11506
chr3L	160545	160745	Dmel_CRM_3516	chr3L	160727	160867	Dvir_CRM_11484
chr3L	166087	166287	Dmel_CRM_3518	chr3L	166261	166405	Dvir_CRM_11482
chr3L	225190	225440	Dmel_CRM_3522	chr3L	225225	225369	Dvir_CRM_7158
chr3L	263973	264173	Dmel_CRM_3525	chr3L	263881	264091	Dvir_CRM_33
chr3L	490953	491153	Dmel_CRM_3550	chr3L	490813	491157	Dvir_CRM_11551
chr3L	593145	593382	Dmel_CRM_3565	chr3L	593070	593285	Dvir_CRM_11577
chr3L	628071	628399	Dmel_CRM_3571	chr3L	628145	628296	Dvir_CRM_11833
chr3L	681859	682145	Dmel_CRM_3581	chr3L	681968	682157	Dvir_CRM_12256
chr3L	1095618	1095818	Dmel_CRM_3624	chr3L	1095571	1095771	Dvir_CRM_11255
chr3L	1366932	1367225	Dmel_CRM_3643	chr3L	1367056	1367207	Dvir_CRM_11583
chr3L	1517272	1517806	Dmel_CRM_3661	chr3L	1517528	1517953	Dvir_CRM_11607
chr3L	1578813	1579127	Dmel_CRM_3668	chr3L	1578821	1579114	Dvir_CRM_11776
chr3L	2089958	2090166	Dmel_CRM_3692	chr3L	2090034	2090321	Dvir_CRM_12543
chr3L	2114803	2115052	Dmel_CRM_3694	chr3L	2114667	2114881	Dvir_CRM_12542
chr3L	2118236	2118436	Dmel_CRM_3698	chr3L	2118387	2118655	Dvir_CRM_12538
chr3L	2580953	2581333	Dmel_CRM_3737	chr3L	2581005	2581264	Dvir_CRM_11753
chr3L	2583927	2584281	Dmel_CRM_3740	chr3L	2583950	2584589	Dvir_CRM_11756
chr3L	2585340	2585670	Dmel_CRM_3741	chr3L	2585118	2585366	Dvir_CRM_11757
chr3L	2851827	2852027	Dmel_CRM_3755	chr3L	2852025	2852243	Dvir_CRM_12821
chr3L	3035449	3035649	Dmel_CRM_3772	chr3L	3035195	3035489	Dvir_CRM_12398
chr3L	3059960	3060160	Dmel_CRM_3777	chr3L	3059859	3060332	Dvir_CRM_12847
chr3L	3070562	3070865	Dmel_CRM_3779	chr3L	3070503	3070708	Dvir_CRM_12845
chr3L	3198632	3199063	Dmel_CRM_3795	chr3L	3198996	3199194	Dvir_CRM_12117
chr3L	3226385	3226821	Dmel_CRM_3798	chr3L	3226159	3226390	Dvir_CRM_1099
chr3L	3417676	3417888	Dmel_CRM_3818	chr3L	3417811	3418104	Dvir_CRM_11985
chr3L	4016553	4016817	Dmel_CRM_3847	chr3L	4016514	4016649	Dvir_CRM_1103
chr3L	4134082	4134300	Dmel_CRM_3857	chr3L	4133765	4134200	Dvir_CRM_11400
chr3L	4227191	4227391	Dmel_CRM_3860	chr3L	4226967	4227300	Dvir_CRM_11413
chr3L	4824630	4824968	Dmel_CRM_3892	chr3L	4824568	4824808	Dvir_CRM_1080
chr3L	4976341	4976541	Dmel_CRM_3896	chr3L	4976287	4976547	Dvir_CRM_1087
chr3L	5334848	5335108	Dmel_CRM_3903	chr3L	5335028	5335313	Dvir_CRM_6527
chr3L	5837576	5838018	Dmel_CRM_3926	chr3L	5837485	5837845	Dvir_CRM_12338
chr3L	5986119	5986334	Dmel_CRM_3955	chr3L	5986055	5986439	Dvir_CRM_11643
chr3L	6489333	6489533	Dmel_CRM_3978	chr3L	6489257	6489618	Dvir_CRM_12473
chr3L	6745598	6745798	Dmel_CRM_3993	chr3L	6745352	6745743	Dvir_CRM_12012
chr3L	7794651	7794851	Dmel_CRM_4036	chr3L	7794145	7794684	Dvir_CRM_13438
chr3L	8109038	8109238	Dmel_CRM_4063	chr3L	8108957	8109331	Dvir_CRM_12305
chr3L	8442814	8443014	Dmel_CRM_4069	chr3L	8442997	8443441	Dvir_CRM_11865
chr3L	8451528	8452075	Dmel_CRM_4075	chr3L	8451268	8451660	Dvir_CRM_11869
chr3L	8542177	8542517	Dmel_CRM_4081	chr3L	8542180	8542380	Dvir_CRM_11882
chr3L	9028099	9028380	Dmel_CRM_4127	chr3L	9028100	9028413	Dvir_CRM_12962
chr3L	9107947	9108204	Dmel_CRM_4137	chr3L	9108146	9108524	Dvir_CRM_11355
chr3L	9439875	9440075	Dmel_CRM_4158	chr3L	9439910	9440033	Dvir_CRM_12134_1
chr3L	9848832	9849032	Dmel_CRM_4195	chr3L	9848809	9849037	Dvir_CRM_12986
chr3L	9891720	9891920	Dmel_CRM_4198	chr3L	9891642	9891858	Dvir_CRM_12261
chr3L	9961379	9961579	Dmel_CRM_4200	chr3L	9961321	9961489	Dvir_CRM_12264
chr3L	10282438	10282638	Dmel_CRM_4204	chr3L	10282478	10282723	Dvir_CRM_12911
chr3L	10315091	10315291	Dmel_CRM_4205	chr3L	10315175	10316186	Dvir_CRM_12915
chr3L	10641538	10641738	Dmel_CRM_4216	chr3L	10641569	10641884	Dvir_CRM_12953
chr3L	10672137	10672375	Dmel_CRM_4222	chr3L	10672001	10672216	Dvir_CRM_11370
chr3L	10803951	10804151	Dmel_CRM_4230	chr3L	10803559	10804242	Dvir_CRM_12373
chr3L	10841760	10841960	Dmel_CRM_4233	chr3L	10841709	10841834	Dvir_CRM_12369
chr3L	10849811	10850011	Dmel_CRM_4240	chr3L	10849758	10850209	Dvir_CRM_12363
chr3L	11057920	11058218	Dmel_CRM_4259	chr3L	11057916	11058134	Dvir_CRM_12892
chr3L	11117041	11117259	Dmel_CRM_4268	chr3L	11116635	11117144	Dvir_CRM_13765
chr3L	11239209	11239696	Dmel_CRM_4283	chr3L	11239306	11239531	Dvir_CRM_13842
chr3L	11341765	11342170	Dmel_CRM_4297	chr3L	11342106	11342168	Dvir_CRM_13827
chr3L	11546293	11546664	Dmel_CRM_4323	chr3L	11546192	11546660	Dvir_CRM_13852
chr3L	12070788	12071151	Dmel_CRM_4349	chr3L	12070833	12071086	Dvir_CRM_13743
chr3L	12317408	12317793	Dmel_CRM_4364	chr3L	12317455	12317633	Dvir_CRM_12073
chr3L	12321963	12322163	Dmel_CRM_4365	chr3L	12321881	12322292	Dvir_CRM_12076
chr3L	12461194	12461471	Dmel_CRM_4370	chr3L	12461217	12461334	Dvir_CRM_12297
chr3L	12522908	12523126	Dmel_CRM_4379	chr3L	12522818	12522976	Dvir_CRM_13323
chr3L	12635602	12635934	Dmel_CRM_4386	chr3L	12635512	12635765	Dvir_CRM_13302
chr3L	12692126	12692482	Dmel_CRM_4397	chr3L	12692318	12692463	Dvir_CRM_13280
chr3L	12717581	12717805	Dmel_CRM_4400	chr3L	12717773	12717977	Dvir_CRM_13272
chr3L	12843071	12843271	Dmel_CRM_4408	chr3L	12843259	12843325	Dvir_CRM_13695
chr3L	13097350	13097618	Dmel_CRM_4423	chr3L	13097492	13097658	Dvir_CRM_12590
chr3L	13137753	13138112	Dmel_CRM_4432	chr3L	13137921	13138070	Dvir_CRM_12595
chr3L	13220873	13221158	Dmel_CRM_4438	chr3L	13220914	13221032	Dvir_CRM_12606
chr3L	13913198	13913521	Dmel_CRM_4464	chr3L	13913189	13913441	Dvir_CRM_12737
chr3L	13997339	13997539	Dmel_CRM_4469	chr3L	13997204	13997448	Dvir_CRM_13757
chr3L	14267299	14267499	Dmel_CRM_4490	chr3L	14267135	14267515	Dvir_CRM_13609
chr3L	14446018	14446448	Dmel_CRM_4507	chr3L	14445847	14446057	Dvir_CRM_13582
chr3L	14593778	14593978	Dmel_CRM_4520	chr3L	14593799	14594028	Dvir_CRM_13010
chr3L	14752006	14752343	Dmel_CRM_4539	chr3L	14752037	14752467	Dvir_CRM_13037
chr3L	14941105	14941305	Dmel_CRM_4547	chr3L	14941042	14941338	Dvir_CRM_13136
chr3L	14951950	14952150	Dmel_CRM_4552	chr3L	14951961	14952126	Dvir_CRM_13132
chr3L	14959015	14959499	Dmel_CRM_4558	chr3L	14959289	14959536	Dvir_CRM_13128
chr3L	15037096	15037296	Dmel_CRM_4572	chr3L	15037053	15037222	Dvir_CRM_13097
chr3L	15069483	15069699	Dmel_CRM_4575	chr3L	15069332	15069590	Dvir_CRM_13100
chr3L	15669266	15669466	Dmel_CRM_4619	chr3L	15669307	15669508	Dvir_CRM_13671
chr3L	15800503	15800739	Dmel_CRM_4650	chr3L	15800330	15800777	Dvir_CRM_13632
chr3L	15819264	15819484	Dmel_CRM_4653	chr3L	15819479	15819672	Dvir_CRM_13628
chr3L	16020492	16020692	Dmel_CRM_4662	chr3L	16020495	16020703	Dvir_CRM_12275
chr3L	16037293	16037530	Dmel_CRM_4665	chr3L	16037187	16037512	Dvir_CRM_12279
chr3L	16041399	16041599	Dmel_CRM_4671	chr3L	16041423	16041655	Dvir_CRM_12284
chr3L	16045828	16046028	Dmel_CRM_4678	chr3L	16045845	16045964	Dvir_CRM_5350_1
chr3L	16574570	16574833	Dmel_CRM_4708	chr3L	16574224	16576146	Dvir_CRM_11351
chr3L	16763018	16763218	Dmel_CRM_4727	chr3L	16762897	16763260	Dvir_CRM_12158
chr3L	16846974	16847245	Dmel_CRM_4735	chr3L	16847077	16847177	Dvir_CRM_11812
chr3L	17605118	17605434	Dmel_CRM_4762	chr3L	17605234	17605310	Dvir_CRM_11964
chr3L	17961723	17962083	Dmel_CRM_4783	chr3L	17961561	17961760	Dvir_CRM_13502
chr3L	18215466	18215666	Dmel_CRM_4808	chr3L	18215576	18215720	Dvir_CRM_13519
chr3L	18236961	18237211	Dmel_CRM_4813	chr3L	18237057	18237340	Dvir_CRM_13525
chr3L	18262022	18262418	Dmel_CRM_4818	chr3L	18262005	18262192	Dvir_CRM_13532
chr3L	18265512	18265743	Dmel_CRM_4819	chr3L	18265286	18265717	Dvir_CRM_13533
chr3L	18274037	18274434	Dmel_CRM_4821	chr3L	18274176	18274406	Dvir_CRM_13539
chr3L	18341399	18341599	Dmel_CRM_4831	chr3L	18341235	18341516	Dvir_CRM_13555
chr3L	18342027	18342231	Dmel_CRM_4833	chr3L	18342224	18342682	Dvir_CRM_13556
chr3L	18391467	18391825	Dmel_CRM_4837	chr3L	18391665	18391889	Dvir_CRM_13560
chr3L	18621093	18621293	Dmel_CRM_4848	chr3L	18620956	18621213	Dvir_CRM_13414
chr3L	18752365	18752565	Dmel_CRM_4853	chr3L	18752355	18752536	Dvir_CRM_13174
chr3L	19050258	19050464	Dmel_CRM_4879	chr3L	19049912	19050466	Dvir_CRM_12669
chr3L	19180279	19180653	Dmel_CRM_4903	chr3L	19180552	19180706	Dvir_CRM_12723
chr3L	19545242	19545605	Dmel_CRM_4917	chr3L	19545283	19545368	Dvir_CRM_12635
chr3L	19656957	19657157	Dmel_CRM_4924	chr3L	19656743	19657239	Dvir_CRM_12650
chr3L	19890218	19890564	Dmel_CRM_4937	chr3L	19890094	19890300	Dvir_CRM_13724
chr3L	20369046	20369278	Dmel_CRM_4965	chr3L	20368907	20369107	Dvir_CRM_12692
chr3L	20510395	20510774	Dmel_CRM_4982	chr3L	20510560	20510791	Dvir_CRM_13241
chr3L	20511529	20512247	Dmel_CRM_4983	chr3L	20511637	20511829	Dvir_CRM_13240
chr3L	20531374	20531574	Dmel_CRM_4984	chr3L	20531515	20531707	Dvir_CRM_13236
chr3L	21018920	21019120	Dmel_CRM_5010	chr3L	21018772	21018955	Dvir_CRM_11390
chr3L	21040892	21041092	Dmel_CRM_5015	chr3L	21040851	21041087	Dvir_CRM_12857
chr3L	21046688	21047066	Dmel_CRM_5017	chr3L	21046507	21046745	Dvir_CRM_12855
chr3L	21124325	21124525	Dmel_CRM_5024	chr3L	21124510	21124562	Dvir_CRM_12984_2
chr3L	21873465	21873665	Dmel_CRM_5072	chr3L	21873124	21873889	Dvir_CRM_12561
chr3L	22425512	22425712	Dmel_CRM_5109	chr3L	22425475	22425705	Dvir_CRM_13058
chr3L	22871226	22871426	Dmel_CRM_5125	chr3L	22871205	22871428	Dvir_CRM_12760
chr2L	67379	67579	Dmel_CRM_5146	chr2L	67371	67526	Dvir_CRM_14078
chr2L	223019	223219	Dmel_CRM_5162	chr2L	223045	223619	Dvir_CRM_6811
chr2L	414806	415043	Dmel_CRM_5172	chr2L	414832	415154	Dvir_CRM_7690
chr2L	480069	480350	Dmel_CRM_5176	chr2L	480074	480183	Dvir_CRM_7708
chr2L	517834	518126	Dmel_CRM_5182	chr2L	517836	517904	Dvir_CRM_7715
chr2L	1064648	1064848	Dmel_CRM_5204	chr2L	1064594	1064808	Dvir_CRM_14299
chr2L	1067907	1068107	Dmel_CRM_5205	chr2L	1067836	1068352	Dvir_CRM_14303
chr2L	1108308	1108514	Dmel_CRM_5213	chr2L	1108253	1108489	Dvir_CRM_7857
chr2L	1407502	1407734	Dmel_CRM_5231	chr2L	1407404	1407560	Dvir_CRM_6613
chr2L	2178296	2178633	Dmel_CRM_5288	chr2L	2178282	2178432	Dvir_CRM_6736
chr2L	2197824	2198049	Dmel_CRM_5297	chr2L	2197534	2197982	Dvir_CRM_6725
chr2L	2454789	2454989	Dmel_CRM_5319	chr2L	2454715	2455030	Dvir_CRM_6929
chr2L	2492761	2492961	Dmel_CRM_5322	chr2L	2492824	2493012	Dvir_CRM_6935
chr2L	2767807	2768007	Dmel_CRM_5336	chr2L	2767681	2767835	Dvir_CRM_7078
chr2L	3152131	3152363	Dmel_CRM_5363	chr2L	3152069	3152404	Dvir_CRM_7841
chr2L	3549441	3549641	Dmel_CRM_5377	chr2L	3549165	3549918	Dvir_CRM_7399
chr2L	3602706	3602906	Dmel_CRM_5380	chr2L	3602807	3602967	Dvir_CRM_7385
chr2L	3628830	3629162	Dmel_CRM_5388	chr2L	3628985	3629175	Dvir_CRM_7372
chr2L	3836470	3836891	Dmel_CRM_5411	chr2L	3836305	3836757	Dvir_CRM_14247
chr2L	4949744	4949944	Dmel_CRM_5460	chr2L	4949706	4949803	Dvir_CRM_7458
chr2L	5052786	5052986	Dmel_CRM_5465	chr2L	5052693	5052928	Dvir_CRM_6770
chr2L	5306654	5306874	Dmel_CRM_5489	chr2L	5306533	5306659	Dvir_CRM_7289
chr2L	5325624	5325908	Dmel_CRM_5490	chr2L	5325366	5325627	Dvir_CRM_7293
chr2L	5799572	5799772	Dmel_CRM_5522	chr2L	5799768	5799934	Dvir_CRM_3627_1
chr2L	6252281	6252577	Dmel_CRM_5567	chr2L	6251984	6252559	Dvir_CRM_6239
chr2L	6455371	6455601	Dmel_CRM_5580	chr2L	6455401	6455567	Dvir_CRM_6211
chr2L	6481211	6481434	Dmel_CRM_5583	chr2L	6481347	6481547	Dvir_CRM_727
chr2L	6536138	6536434	Dmel_CRM_5588	chr2L	6536032	6536284	Dvir_CRM_6054
chr2L	6833728	6834004	Dmel_CRM_5610	chr2L	6833892	6834084	Dvir_CRM_7340
chr2L	7049527	7049727	Dmel_CRM_5623	chr2L	7049489	7049825	Dvir_CRM_514
chr2L	7137677	7137877	Dmel_CRM_5631	chr2L	7137397	7137846	Dvir_CRM_14158
chr2L	7188721	7188921	Dmel_CRM_5634	chr2L	7188544	7188817	Dvir_CRM_1168_1
chr2L	7193370	7193570	Dmel_CRM_5635	chr2L	7193374	7193458	Dvir_CRM_7455
chr2L	7219907	7220174	Dmel_CRM_5637	chr2L	7219397	7220017	Dvir_CRM_7449
chr2L	7532551	7532780	Dmel_CRM_5671	chr2L	7532541	7532687	Dvir_CRM_7036
chr2L	7588706	7588906	Dmel_CRM_5678	chr2L	7588712	7589074	Dvir_CRM_7049
chr2L	7998790	7998990	Dmel_CRM_5701	chr2L	7998855	7999173	Dvir_CRM_6718
chr2L	8030826	8031088	Dmel_CRM_5704	chr2L	8030851	8031188	Dvir_CRM_7513
chr2L	8363216	8363416	Dmel_CRM_5736	chr2L	8363157	8363229	Dvir_CRM_6438_2
chr2L	8416468	8416668	Dmel_CRM_5742	chr2L	8416490	8416636	Dvir_CRM_543
chr2L	8511726	8512036	Dmel_CRM_5750	chr2L	8511880	8512189	Dvir_CRM_418
chr2L	8740210	8740410	Dmel_CRM_5765	chr2L	8740226	8740665	Dvir_CRM_758
chr2L	9569012	9569292	Dmel_CRM_5803	chr2L	9569262	9569428	Dvir_CRM_673
chr2L	9912958	9913158	Dmel_CRM_5817	chr2L	9912920	9913046	Dvir_CRM_7304
chr2L	11061167	11061551	Dmel_CRM_5871	chr2L	11061310	11061510	Dvir_CRM_6689
chr2L	11269005	11269244	Dmel_CRM_5882	chr2L	11268984	11269203	Dvir_CRM_6162_1
chr2L	11269577	11269777	Dmel_CRM_5883	chr2L	11269774	11269845	Dvir_CRM_6162_2
chr2L	11808971	11809171	Dmel_CRM_5907	chr2L	11808744	11809018	Dvir_CRM_7212
chr2L	12365966	12366254	Dmel_CRM_5930	chr2L	12366144	12366311	Dvir_CRM_7579
chr2L	12546487	12546687	Dmel_CRM_5949	chr2L	12546269	12546495	Dvir_CRM_14182
chr2L	13203632	13203855	Dmel_CRM_5967	chr2L	13203582	13203876	Dvir_CRM_642
chr2L	14021854	14022054	Dmel_CRM_6006	chr2L	14021703	14022130	Dvir_CRM_341
chr2L	14062696	14063083	Dmel_CRM_6013	chr2L	14062718	14062905	Dvir_CRM_356
chr2L	14482886	14483245	Dmel_CRM_6070	chr2L	14482955	14483170	Dvir_CRM_479
chr2L	15065839	15066071	Dmel_CRM_6122	chr2L	15063597	15066296	Dvir_CRM_9302
chr2L	15472466	15472666	Dmel_CRM_6135	chr2L	15472451	15472635	Dvir_CRM_7111
chr2L	16049678	16049878	Dmel_CRM_6161	chr2L	16049834	16050008	Dvir_CRM_397
chr2L	16272868	16273081	Dmel_CRM_6170	chr2L	16272857	16273052	Dvir_CRM_14139
chr2L	16588193	16588393	Dmel_CRM_6201	chr2L	16587904	16588219	Dvir_CRM_7176
chr2L	16816546	16816746	Dmel_CRM_6219	chr2L	16816627	16816747	Dvir_CRM_7266
chr2L	17264157	17264420	Dmel_CRM_6236	chr2L	17264355	17264573	Dvir_CRM_14113
chr2L	17778156	17778356	Dmel_CRM_6257	chr2L	17778311	17778370	Dvir_CRM_7571
chr2L	18184588	18184788	Dmel_CRM_6270	chr2L	18184665	18184929	Dvir_CRM_7620
chr2L	18480449	18481083	Dmel_CRM_6286	chr2L	18480808	18480927	Dvir_CRM_7649
chr2L	18666106	18666306	Dmel_CRM_6307	chr2L	18665648	18666866	Dvir_CRM_7678
chr2L	18799728	18800060	Dmel_CRM_6311	chr2L	18799889	18800091	Dvir_CRM_7607
chr2L	18803339	18803659	Dmel_CRM_6314	chr2L	18803408	18803613	Dvir_CRM_7605
chr2L	18893979	18894196	Dmel_CRM_6322	chr2L	18894051	18894154	Dvir_CRM_6882
chr2L	18924558	18924758	Dmel_CRM_6328	chr2L	18924371	18924815	Dvir_CRM_6887
chr2L	18968930	18969186	Dmel_CRM_6339	chr2L	18968958	18969138	Dvir_CRM_7501
chr2L	19158792	19158992	Dmel_CRM_6362	chr2L	19158921	19159272	Dvir_CRM_571
chr2L	19163839	19164099	Dmel_CRM_6365	chr2L	19163692	19164017	Dvir_CRM_573
chr2L	19273940	19274140	Dmel_CRM_6373	chr2L	19273780	19274055	Dvir_CRM_594
chr2L	19422636	19422836	Dmel_CRM_6393	chr2L	19422348	19422679	Dvir_CRM_617
chr2L	19493193	19493393	Dmel_CRM_6396	chr2L	19493391	19493577	Dvir_CRM_315_2
chr2L	19791755	19791955	Dmel_CRM_6411	chr2L	19791610	19792230	Dvir_CRM_6091
chr2L	20085143	20085472	Dmel_CRM_6434	chr2L	20085057	20085209	Dvir_CRM_738
chr2L	20482600	20483019	Dmel_CRM_6450	chr2L	20482518	20482724	Dvir_CRM_7233
chr2L	20494449	20494689	Dmel_CRM_6456	chr2L	20494516	20494687	Dvir_CRM_7227
chr2L	20647349	20647662	Dmel_CRM_6460	chr2L	20647409	20647666	Dvir_CRM_7136
chr2L	21143088	21143427	Dmel_CRM_6503	chr2L	21143131	21143378	Dvir_CRM_14210
chr2L	21681899	21682099	Dmel_CRM_6513	chr2L	21681668	21682211	Dvir_CRM_5963
chr2L	21789275	21789691	Dmel_CRM_6520	chr2L	21789686	21789751	Dvir_CRM_6480
chr2L	21847760	21847960	Dmel_CRM_6528	chr2L	21847878	21848096	Dvir_CRM_6465
chr3R	565273	565473	Dmel_CRM_1528	chr3R	565268	565470	Dvir_CRM_2426
chr3R	635747	635947	Dmel_CRM_1540	chr3R	635780	636021	Dvir_CRM_2441
chr3R	637293	637823	Dmel_CRM_1541	chr3R	637491	637780	Dvir_CRM_2443
chr3R	701400	701600	Dmel_CRM_1559	chr3R	701390	701538	Dvir_CRM_2468
chr3R	704389	704778	Dmel_CRM_1560	chr3R	704576	704762	Dvir_CRM_2469
chr3R	854025	854225	Dmel_CRM_1587	chr3R	853850	854116	Dvir_CRM_2387
chr3R	1448801	1449086	Dmel_CRM_1642	chr3R	1448454	1449012	Dvir_CRM_2423
chr3R	1480297	1480497	Dmel_CRM_1645	chr3R	1480439	1480663	Dvir_CRM_2050
chr3R	1834094	1834457	Dmel_CRM_1657	chr3R	1834234	1834430	Dvir_CRM_1286
chr3R	2680046	2680440	Dmel_CRM_1712	chr3R	2680120	2680374	Dvir_CRM_9949
chr3R	2707488	2707748	Dmel_CRM_1718	chr3R	2707328	2707597	Dvir_CRM_9941
chr3R	2758684	2758895	Dmel_CRM_1725	chr3R	2758614	2758786	Dvir_CRM_9925
chr3R	2949518	2949896	Dmel_CRM_1755	chr3R	2949530	2949736	Dvir_CRM_10977
chr3R	3299358	3299649	Dmel_CRM_1761	chr3R	3299439	3299549	Dvir_CRM_6176
chr3R	3803228	3803547	Dmel_CRM_1776	chr3R	3803095	3803298	Dvir_CRM_2406
chr3R	3858932	3859132	Dmel_CRM_1780	chr3R	3859021	3859208	Dvir_CRM_2504
chr3R	4110082	4110334	Dmel_CRM_1796	chr3R	4109995	4110174	Dvir_CRM_1805
chr3R	4160318	4160709	Dmel_CRM_1806	chr3R	4160093	4160361	Dvir_CRM_10875
chr3R	4489731	4489932	Dmel_CRM_1821	chr3R	4489512	4489735	Dvir_CRM_2415
chr3R	4511818	4512018	Dmel_CRM_1830	chr3R	4511922	4512379	Dvir_CRM_11011
chr3R	4523540	4523740	Dmel_CRM_1834	chr3R	4523547	4523816	Dvir_CRM_11003
chr3R	4646185	4646385	Dmel_CRM_1850	chr3R	4646328	4646432	Dvir_CRM_9536
chr3R	4983873	4984075	Dmel_CRM_1894	chr3R	4983898	4984083	Dvir_CRM_2488
chr3R	5582182	5582504	Dmel_CRM_1948	chr3R	5581899	5582291	Dvir_CRM_10879
chr3R	5593267	5593467	Dmel_CRM_1951	chr3R	5593460	5593644	Dvir_CRM_10888
chr3R	5634741	5634941	Dmel_CRM_1954	chr3R	5634799	5634942	Dvir_CRM_10365_1
chr3R	5699204	5699453	Dmel_CRM_1958	chr3R	5699319	5699527	Dvir_CRM_10414
chr3R	5712073	5712520	Dmel_CRM_1964	chr3R	5712342	5712516	Dvir_CRM_10405
chr3R	5805254	5805454	Dmel_CRM_1974	chr3R	5805086	5805370	Dvir_CRM_10394
chr3R	6262547	6262747	Dmel_CRM_2019	chr3R	6262374	6262739	Dvir_CRM_9457
chr3R	6424811	6425043	Dmel_CRM_2037	chr3R	6424719	6424974	Dvir_CRM_9478
chr3R	6490820	6491020	Dmel_CRM_2053	chr3R	6490815	6491021	Dvir_CRM_9499
chr3R	6693248	6693517	Dmel_CRM_2072	chr3R	6693276	6693458	Dvir_CRM_10120
chr3R	7452560	7452760	Dmel_CRM_2095	chr3R	7452473	7452566	Dvir_CRM_10995_1
chr3R	7495033	7495293	Dmel_CRM_2100	chr3R	7495070	7495238	Dvir_CRM_2183
chr3R	7599254	7599454	Dmel_CRM_2113	chr3R	7599110	7599609	Dvir_CRM_2327
chr3R	8327894	8328342	Dmel_CRM_2150	chr3R	8328103	8328255	Dvir_CRM_1374
chr3R	9470763	9471054	Dmel_CRM_2199	chr3R	9470892	9471041	Dvir_CRM_10255
chr3R	9472646	9472846	Dmel_CRM_2201	chr3R	9472535	9472828	Dvir_CRM_10256
chr3R	9605238	9605438	Dmel_CRM_2210	chr3R	9605084	9605324	Dvir_CRM_1260
chr3R	9630431	9630631	Dmel_CRM_2215	chr3R	9630504	9630879	Dvir_CRM_1271
chr3R	9812085	9812285	Dmel_CRM_2240	chr3R	9812249	9812817	Dvir_CRM_1164
chr3R	9814583	9814783	Dmel_CRM_2241	chr3R	9814648	9814895	Dvir_CRM_1163
chr3R	9815781	9816067	Dmel_CRM_2242	chr3R	9815928	9816108	Dvir_CRM_1161
chr3R	9838540	9838830	Dmel_CRM_2245	chr3R	9838096	9838614	Dvir_CRM_1156
chr3R	9850680	9850880	Dmel_CRM_2247	chr3R	9850701	9850921	Dvir_CRM_1154
chr3R	10306325	10306525	Dmel_CRM_2292	chr3R	10306148	10306359	Dvir_CRM_10770
chr3R	10478181	10478381	Dmel_CRM_2312	chr3R	10478054	10478336	Dvir_CRM_10633
chr3R	10478730	10478930	Dmel_CRM_2313	chr3R	10478858	10479067	Dvir_CRM_10634
chr3R	10548076	10548525	Dmel_CRM_2331	chr3R	10548146	10548230	Dvir_CRM_1859
chr3R	11068223	11068728	Dmel_CRM_2355	chr3R	11068433	11068487	Dvir_CRM_10141
chr3R	11113552	11113752	Dmel_CRM_2362	chr3R	11113471	11114063	Dvir_CRM_10129
chr3R	11158802	11159078	Dmel_CRM_2369	chr3R	11158733	11159037	Dvir_CRM_1241
chr3R	11246346	11246546	Dmel_CRM_2373	chr3R	11246051	11247242	Dvir_CRM_10660
chr3R	11491714	11492012	Dmel_CRM_2399	chr3R	11491451	11491746	Dvir_CRM_2144
chr3R	11619527	11619727	Dmel_CRM_2406	chr3R	11619379	11619541	Dvir_CRM_9570
chr3R	11746769	11747051	Dmel_CRM_2415	chr3R	11746511	11746848	Dvir_CRM_9593
chr3R	12032568	12032805	Dmel_CRM_2442	chr3R	12032783	12032995	Dvir_CRM_9704
chr3R	12167521	12168031	Dmel_CRM_2467	chr3R	12167619	12167801	Dvir_CRM_9528
chr3R	12249126	12249326	Dmel_CRM_2473	chr3R	12249053	12249861	Dvir_CRM_9557
chr3R	12552016	12552295	Dmel_CRM_2492	chr3R	12552232	12552393	Dvir_CRM_9877
chr3R	12591376	12591734	Dmel_CRM_2505	chr3R	12591519	12591705	Dvir_CRM_9859
chr3R	12667665	12668055	Dmel_CRM_2524	chr3R	12667758	12668003	Dvir_CRM_1729
chr3R	12675609	12675809	Dmel_CRM_2525	chr3R	12675581	12675873	Dvir_CRM_1726
chr3R	12739300	12739539	Dmel_CRM_2539	chr3R	12739447	12739938	Dvir_CRM_1701
chr3R	12760034	12760379	Dmel_CRM_2542	chr3R	12760130	12760325	Dvir_CRM_1695
chr3R	12763799	12764058	Dmel_CRM_2543	chr3R	12763964	12764171	Dvir_CRM_1692
chr3R	12781451	12781651	Dmel_CRM_2546	chr3R	12781432	12781677	Dvir_CRM_1687
chr3R	13506967	13507319	Dmel_CRM_2590	chr3R	13506338	13507019	Dvir_CRM_11022
chr3R	13531475	13531784	Dmel_CRM_2594	chr3R	13531658	13531852	Dvir_CRM_2570
chr3R	13608629	13608829	Dmel_CRM_2602	chr3R	13608787	13609024	Dvir_CRM_2574
chr3R	14739491	14739759	Dmel_CRM_2640	chr3R	14739613	14739774	Dvir_CRM_1384
chr3R	14749573	14749773	Dmel_CRM_2644	chr3R	14749584	14749844	Dvir_CRM_1386
chr3R	15394582	15394782	Dmel_CRM_2707	chr3R	15394434	15394767	Dvir_CRM_10901
chr3R	15615759	15615959	Dmel_CRM_2713	chr3R	15615647	15615828	Dvir_CRM_2272
chr3R	15624098	15624592	Dmel_CRM_2715	chr3R	15624152	15624412	Dvir_CRM_2277
chr3R	15673361	15673561	Dmel_CRM_2726	chr3R	15673298	15673574	Dvir_CRM_2288
chr3R	17014413	17014613	Dmel_CRM_2786	chr3R	17014353	17014598	Dvir_CRM_9779
chr3R	17213275	17213545	Dmel_CRM_2810	chr3R	17213428	17213576	Dvir_CRM_1215
chr3R	17272209	17272417	Dmel_CRM_2826	chr3R	17272145	17272453	Dvir_CRM_1201
chr3R	17273441	17273641	Dmel_CRM_2827	chr3R	17273322	17273598	Dvir_CRM_1200
chr3R	17424413	17424773	Dmel_CRM_2841	chr3R	17424458	17424675	Dvir_CRM_10028
chr3R	17425994	17426355	Dmel_CRM_2843	chr3R	17426279	17426395	Dvir_CRM_10029
chr3R	17432458	17432727	Dmel_CRM_2846	chr3R	17432492	17432700	Dvir_CRM_10033
chr3R	17444829	17445283	Dmel_CRM_2852	chr3R	17444698	17445021	Dvir_CRM_10039
chr3R	17458419	17458619	Dmel_CRM_2856	chr3R	17458376	17458548	Dvir_CRM_10011
chr3R	17470101	17470301	Dmel_CRM_2860	chr3R	17469455	17470179	Dvir_CRM_10003
chr3R	17608220	17608435	Dmel_CRM_2867	chr3R	17608401	17608530	Dvir_CRM_1430
chr3R	17674852	17675052	Dmel_CRM_2876	chr3R	17675039	17675332	Dvir_CRM_1439
chr3R	17701176	17701376	Dmel_CRM_2882	chr3R	17700973	17701275	Dvir_CRM_10581
chr3R	18452774	18452974	Dmel_CRM_2920	chr3R	18452671	18453004	Dvir_CRM_2099
chr3R	18499682	18499882	Dmel_CRM_2924	chr3R	18499607	18499826	Dvir_CRM_1917
chr3R	18867294	18867494	Dmel_CRM_2957	chr3R	18867171	18867432	Dvir_CRM_1114
chr3R	18969250	18969450	Dmel_CRM_2966	chr3R	18969244	18969407	Dvir_CRM_11071
chr3R	19104784	19105077	Dmel_CRM_2976	chr3R	19104846	19105002	Dvir_CRM_10670
chr3R	19121221	19121475	Dmel_CRM_2977	chr3R	19121088	19121270	Dvir_CRM_10673
chr3R	19171200	19171572	Dmel_CRM_2990	chr3R	19171334	19171480	Dvir_CRM_10690
chr3R	19483871	19484071	Dmel_CRM_2998	chr3R	19483901	19484232	Dvir_CRM_10245
chr3R	19549504	19549771	Dmel_CRM_3004	chr3R	19549514	19549765	Dvir_CRM_10817
chr3R	19558920	19559120	Dmel_CRM_3007	chr3R	19558977	19559051	Dvir_CRM_11132
chr3R	19610123	19610323	Dmel_CRM_3018	chr3R	19609957	19610222	Dvir_CRM_11126
chr3R	19685124	19685324	Dmel_CRM_3024	chr3R	19685319	19685612	Dvir_CRM_6103
chr3R	19852567	19852767	Dmel_CRM_3046	chr3R	19852525	19852761	Dvir_CRM_11145
chr3R	19931127	19931327	Dmel_CRM_3054	chr3R	19931118	19931354	Dvir_CRM_1369
chr3R	19931777	19931977	Dmel_CRM_3055	chr3R	19931931	19932475	Dvir_CRM_1368
chr3R	20056340	20056540	Dmel_CRM_3060	chr3R	20056509	20056678	Dvir_CRM_1812
chr3R	20109779	20110032	Dmel_CRM_3069	chr3R	20109371	20109986	Dvir_CRM_10427
chr3R	20546323	20546554	Dmel_CRM_3090	chr3R	20546454	20546666	Dvir_CRM_9412
chr3R	21487542	21487763	Dmel_CRM_3135	chr3R	21487722	21487935	Dvir_CRM_2263
chr3R	21849135	21849335	Dmel_CRM_3159	chr3R	21849146	21849493	Dvir_CRM_9827
chr3R	21855446	21855646	Dmel_CRM_3164	chr3R	21855284	21855618	Dvir_CRM_9831
chr3R	21868390	21868590	Dmel_CRM_3172	chr3R	21868480	21868657	Dvir_CRM_9839
chr3R	22622474	22622766	Dmel_CRM_3196	chr3R	22622473	22622844	Dvir_CRM_10541
chr3R	22697197	22697397	Dmel_CRM_3201	chr3R	22697172	22697327	Dvir_CRM_546_1
chr3R	22714315	22714704	Dmel_CRM_3205	chr3R	22714574	22714833	Dvir_CRM_1932
chr3R	23107214	23107445	Dmel_CRM_3221	chr3R	23107366	23107557	Dvir_CRM_10149
chr3R	23812571	23812814	Dmel_CRM_3247	chr3R	23812595	23812754	Dvir_CRM_10848
chr3R	24898133	24898368	Dmel_CRM_3294	chr3R	24898313	24898439	Dvir_CRM_1790
chr3R	25318891	25319169	Dmel_CRM_3335	chr3R	25318693	25320297	Dvir_CRM_1756
chr3R	25371753	25371953	Dmel_CRM_3342	chr3R	25371887	25372362	Dvir_CRM_1768
chr3R	26101691	26101914	Dmel_CRM_3381	chr3R	26101862	26102040	Dvir_CRM_1995
chr3R	26292160	26292533	Dmel_CRM_3390	chr3R	26292282	26292585	Dvir_CRM_10858
chr3R	27047851	27048106	Dmel_CRM_3441	chr3R	27048027	27048117	Dvir_CRM_1841
chr3R	27126187	27126387	Dmel_CRM_3443	chr3R	27126166	27126378	Dvir_CRM_10587
chr3R	27231282	27231592	Dmel_CRM_3450	chr3R	27231165	27231317	Dvir_CRM_10593
chr3R	27422023	27422223	Dmel_CRM_3457	chr3R	27421814	27422062	Dvir_CRM_10312
chr3R	27551880	27552080	Dmel_CRM_3478	chr3R	27551957	27552345	Dvir_CRM_10278
chr3R	27562667	27562867	Dmel_CRM_3480	chr3R	27562676	27562912	Dvir_CRM_10275
chr3R	27619631	27619929	Dmel_CRM_3485	chr3R	27619743	27619824	Dvir_CRM_10801_2
chr4	591410	591610	Dmel_CRM_6599	chr4	591272	591462	Dvir_CRM_13994
chr4	854741	855044	Dmel_CRM_6622	chr4	854986	855039	Dvir_CRM_14046
chr2R	1614297	1614643	Dmel_CRM_12	chr2R	1614332	1614631	Dvir_CRM_122
chr2R	1623852	1624052	Dmel_CRM_13	chr2R	1623851	1623930	Dvir_CRM_124_1
chr2R	2021523	2021949	Dmel_CRM_31	chr2R	2021944	2022309	Dvir_CRM_3138
chr2R	2109038	2109386	Dmel_CRM_54	chr2R	2108992	2109231	Dvir_CRM_3180
chr2R	2482491	2482691	Dmel_CRM_71	chr2R	2482531	2482633	Dvir_CRM_3208
chr2R	2498040	2498240	Dmel_CRM_76	chr2R	2497742	2498293	Dvir_CRM_3219
chr2R	2543740	2543940	Dmel_CRM_85	chr2R	2543834	2543909	Dvir_CRM_3510_2
chr2R	2872787	2873144	Dmel_CRM_119	chr2R	2872776	2872954	Dvir_CRM_162
chr2R	3143749	3144015	Dmel_CRM_132	chr2R	3143637	3143864	Dvir_CRM_2762
chr2R	3295155	3295397	Dmel_CRM_141	chr2R	3295219	3295326	Dvir_CRM_3720
chr2R	3876695	3876940	Dmel_CRM_187	chr2R	3876626	3876828	Dvir_CRM_4201
chr2R	3877363	3877575	Dmel_CRM_188	chr2R	3877334	3877496	Dvir_CRM_4202
chr2R	4547150	4547350	Dmel_CRM_235	chr2R	4547323	4547444	Dvir_CRM_3824
chr2R	5025239	5025525	Dmel_CRM_256	chr2R	5025386	5025588	Dvir_CRM_155
chr2R	5286096	5286296	Dmel_CRM_268	chr2R	5286163	5286241	Dvir_CRM_2721
chr2R	5433993	5434388	Dmel_CRM_280	chr2R	5434214	5434316	Dvir_CRM_61
chr2R	5435667	5435867	Dmel_CRM_283	chr2R	5435672	5435732	Dvir_CRM_63
chr2R	5570640	5570937	Dmel_CRM_296	chr2R	5570537	5570867	Dvir_CRM_3301
chr2R	5988921	5989130	Dmel_CRM_343	chr2R	5988800	5988986	Dvir_CRM_4710
chr2R	6317211	6317411	Dmel_CRM_376	chr2R	6317320	6317563	Dvir_CRM_4339
chr2R	6355881	6356081	Dmel_CRM_382	chr2R	6355963	6356145	Dvir_CRM_4352
chr2R	6423675	6423887	Dmel_CRM_393	chr2R	6423686	6423891	Dvir_CRM_4367
chr2R	6432804	6433029	Dmel_CRM_400	chr2R	6432753	6432988	Dvir_CRM_4373
chr2R	6710933	6711287	Dmel_CRM_417	chr2R	6710953	6711225	Dvir_CRM_3882
chr2R	7288730	7288930	Dmel_CRM_460	chr2R	7288383	7288902	Dvir_CRM_4036
chr2R	7357061	7357261	Dmel_CRM_466	chr2R	7356844	7357131	Dvir_CRM_4026
chr2R	7362697	7362897	Dmel_CRM_467	chr2R	7362603	7363137	Dvir_CRM_4023
chr2R	7401027	7401227	Dmel_CRM_469	chr2R	7400667	7401113	Dvir_CRM_4016
chr2R	7488626	7488884	Dmel_CRM_480	chr2R	7488742	7488846	Dvir_CRM_3990
chr2R	7503386	7503654	Dmel_CRM_484	chr2R	7503234	7503413	Dvir_CRM_3981
chr2R	7546417	7546617	Dmel_CRM_495	chr2R	7546525	7546920	Dvir_CRM_3962
chr2R	7907091	7907414	Dmel_CRM_523	chr2R	7907233	7907513	Dvir_CRM_3535
chr2R	7912638	7912838	Dmel_CRM_525	chr2R	7912481	7912959	Dvir_CRM_3532
chr2R	8006531	8006731	Dmel_CRM_531	chr2R	8006452	8006682	Dvir_CRM_3524_2
chr2R	8061396	8061755	Dmel_CRM_534	chr2R	8061741	8061803	Dvir_CRM_4768
chr2R	8480170	8480370	Dmel_CRM_556	chr2R	8480089	8480233	Dvir_CRM_4470
chr2R	8759379	8759579	Dmel_CRM_570	chr2R	8759271	8759499	Dvir_CRM_4308
chr2R	8867522	8867978	Dmel_CRM_588	chr2R	8867709	8867879	Dvir_CRM_2644
chr2R	8926362	8926562	Dmel_CRM_604	chr2R	8926386	8926581	Dvir_CRM_2661
chr2R	9109851	9110131	Dmel_CRM_622	chr2R	9109851	9110049	Dvir_CRM_3735
chr2R	9510268	9510468	Dmel_CRM_687	chr2R	9510260	9510570	Dvir_CRM_3513
chr2R	9894434	9894634	Dmel_CRM_707	chr2R	9894249	9894498	Dvir_CRM_2797
chr2R	9895631	9895831	Dmel_CRM_709	chr2R	9895751	9896057	Dvir_CRM_2796
chr2R	10107279	10107479	Dmel_CRM_723	chr2R	10107302	10107356	Dvir_CRM_4538
chr2R	10194738	10194938	Dmel_CRM_728	chr2R	10194482	10194844	Dvir_CRM_4091
chr2R	10745961	10746200	Dmel_CRM_753	chr2R	10746012	10746124	Dvir_CRM_3387
chr2R	10748120	10748383	Dmel_CRM_754	chr2R	10748103	10748387	Dvir_CRM_3386
chr2R	10898019	10898219	Dmel_CRM_768	chr2R	10898133	10898428	Dvir_CRM_3610
chr2R	11138023	11138427	Dmel_CRM_789	chr2R	11138425	11138588	Dvir_CRM_145
chr2R	11268138	11268338	Dmel_CRM_805	chr2R	11268046	11268183	Dvir_CRM_4834
chr2R	11458923	11459229	Dmel_CRM_810	chr2R	11458793	11459054	Dvir_CRM_2607
chr2R	11622730	11623218	Dmel_CRM_817	chr2R	11622853	11623033	Dvir_CRM_1557
chr2R	11982982	11983236	Dmel_CRM_847	chr2R	11983074	11983341	Dvir_CRM_4509
chr2R	12049034	12049234	Dmel_CRM_855	chr2R	12049092	12049259	Dvir_CRM_3090
chr2R	12618537	12618737	Dmel_CRM_885	chr2R	12618648	12618852	Dvir_CRM_2898
chr2R	12690016	12690246	Dmel_CRM_889	chr2R	12690066	12690228	Dvir_CRM_3708
chr2R	12697925	12698140	Dmel_CRM_891	chr2R	12697936	12698107	Dvir_CRM_3706
chr2R	12963528	12963933	Dmel_CRM_910	chr2R	12963709	12963943	Dvir_CRM_3482
chr2R	13294742	13295022	Dmel_CRM_936	chr2R	13294532	13294854	Dvir_CRM_3507
chr2R	13392223	13392423	Dmel_CRM_945	chr2R	13392241	13392536	Dvir_CRM_3932
chr2R	13401581	13401781	Dmel_CRM_946	chr2R	13401606	13401782	Dvir_CRM_3930
chr2R	13435775	13436115	Dmel_CRM_950	chr2R	13435816	13436071	Dvir_CRM_3118
chr2R	13689070	13689303	Dmel_CRM_970	chr2R	13689189	13689406	Dvir_CRM_4445
chr2R	14004017	14004217	Dmel_CRM_981	chr2R	14004095	14004320	Dvir_CRM_4251
chr2R	14096931	14097131	Dmel_CRM_992	chr2R	14096951	14097192	Dvir_CRM_4827
chr2R	14118808	14119008	Dmel_CRM_994	chr2R	14117547	14118839	Dvir_CRM_4825
chr2R	14176114	14176314	Dmel_CRM_995	chr2R	14176205	14176464	Dvir_CRM_4815
chr2R	14329882	14330142	Dmel_CRM_1013	chr2R	14329810	14330038	Dvir_CRM_4781
chr2R	14558998	14559198	Dmel_CRM_1035	chr2R	14558869	14559497	Dvir_CRM_4143
chr2R	14575567	14575767	Dmel_CRM_1042	chr2R	14575535	14575762	Dvir_CRM_4136
chr2R	14576543	14576743	Dmel_CRM_1043	chr2R	14576144	14576766	Dvir_CRM_4135
chr2R	15180573	15180773	Dmel_CRM_1075	chr2R	15180693	15180875	Dvir_CRM_2909_1
chr2R	15244368	15244674	Dmel_CRM_1081	chr2R	15244533	15244729	Dvir_CRM_4614
chr2R	15311785	15311985	Dmel_CRM_1092	chr2R	15311749	15312013	Dvir_CRM_3785
chr2R	15312271	15312471	Dmel_CRM_1093	chr2R	15312340	15312429	Dvir_CRM_3784
chr2R	15355794	15356168	Dmel_CRM_1098	chr2R	15355780	15355942	Dvir_CRM_3849
chr2R	15706073	15706273	Dmel_CRM_1118	chr2R	15705986	15706270	Dvir_CRM_3042
chr2R	16116694	16116894	Dmel_CRM_1159	chr2R	16116787	16116949	Dvir_CRM_7831
chr2R	16827908	16828288	Dmel_CRM_1184	chr2R	16828092	16828194	Dvir_CRM_1614
chr2R	16883605	16883973	Dmel_CRM_1192	chr2R	16883589	16883766	Dvir_CRM_4060
chr2R	17047733	17047933	Dmel_CRM_1213	chr2R	17047741	17047929	Dvir_CRM_3739
chr2R	17254385	17254677	Dmel_CRM_1231	chr2R	17254250	17254412	Dvir_CRM_4593
chr2R	17600890	17601090	Dmel_CRM_1261	chr2R	17600759	17601184	Dvir_CRM_3658
chr2R	18204859	18205203	Dmel_CRM_1292	chr2R	18205036	18205287	Dvir_CRM_4728
chr2R	18285471	18285671	Dmel_CRM_1297	chr2R	18285194	18285567	Dvir_CRM_4736
chr2R	18399035	18399394	Dmel_CRM_1306	chr2R	18399115	18399315	Dvir_CRM_3894
chr2R	18531405	18531774	Dmel_CRM_1318	chr2R	18531434	18531592	Dvir_CRM_2702
chr2R	18939399	18939663	Dmel_CRM_1359	chr2R	18939645	18939854	Dvir_CRM_3433
chr2R	19091452	19091652	Dmel_CRM_1382	chr2R	19091431	19091646	Dvir_CRM_2936
chr2R	19534529	19534886	Dmel_CRM_1401	chr2R	19534723	19534837	Dvir_CRM_4651
chr2R	19633951	19634326	Dmel_CRM_1411	chr2R	19634214	19634400	Dvir_CRM_1490
chr2R	20193242	20193442	Dmel_CRM_1442	chr2R	20193251	20193367	Dvir_CRM_3458
chr2R	20402679	20402879	Dmel_CRM_1452	chr2R	20402764	20402966	Dvir_CRM_3479
chr2R	20487243	20487443	Dmel_CRM_1455	chr2R	20487230	20487529	Dvir_CRM_4187
chrX	303378	303578	Dmel_CRM_6648	chrX	303377	303598	Dvir_CRM_9249
chrX	381598	381817	Dmel_CRM_6658	chrX	381492	381976	Dvir_CRM_9156
chrX	580650	580850	Dmel_CRM_6689	chrX	580301	581192	Dvir_CRM_7926
chrX	581648	581848	Dmel_CRM_6690	chrX	581798	581991	Dvir_CRM_7924
chrX	596231	596475	Dmel_CRM_6696	chrX	596440	596658	Dvir_CRM_7920
chrX	1236298	1236503	Dmel_CRM_6735	chrX	1236334	1236429	Dvir_CRM_8171
chrX	1281994	1282270	Dmel_CRM_6738	chrX	1282253	1282428	Dvir_CRM_8168
chrX	1293721	1294094	Dmel_CRM_6742	chrX	1293631	1293815	Dvir_CRM_955
chrX	1771283	1771483	Dmel_CRM_6754	chrX	1771456	1771544	Dvir_CRM_5211
chrX	2078535	2078789	Dmel_CRM_6817	chrX	2078513	2078697	Dvir_CRM_8917
chrX	2115658	2115858	Dmel_CRM_6822	chrX	2115851	2116081	Dvir_CRM_5372
chrX	2230411	2230611	Dmel_CRM_6846	chrX	2230200	2230530	Dvir_CRM_5412
chrX	2436449	2436649	Dmel_CRM_6861	chrX	2436416	2436610	Dvir_CRM_4998
chrX	2498365	2498565	Dmel_CRM_6864	chrX	2498241	2498369	Dvir_CRM_9017
chrX	3589445	3589645	Dmel_CRM_6933	chrX	3589412	3589464	Dvir_CRM_10020
chrX	4319038	4319398	Dmel_CRM_6984	chrX	4319271	4319501	Dvir_CRM_13034_1
chrX	4831601	4831829	Dmel_CRM_7004	chrX	4831648	4831710	Dvir_CRM_9088
chrX	4980095	4980476	Dmel_CRM_7015	chrX	4980311	4980547	Dvir_CRM_5167
chrX	5454707	5454928	Dmel_CRM_7028	chrX	5454641	5454839	Dvir_CRM_5318
chrX	5584914	5585114	Dmel_CRM_7038	chrX	5585082	5585238	Dvir_CRM_4909
chrX	5640829	5641029	Dmel_CRM_7043	chrX	5640875	5640964	Dvir_CRM_4975
chrX	5782246	5782446	Dmel_CRM_7053	chrX	5782205	5782309	Dvir_CRM_5744
chrX	5793464	5793683	Dmel_CRM_7060	chrX	5793565	5793985	Dvir_CRM_5737
chrX	6119624	6119952	Dmel_CRM_7086	chrX	6119808	6119981	Dvir_CRM_9139
chrX	7200169	7200523	Dmel_CRM_7177	chrX	7200087	7200305	Dvir_CRM_5805
chrX	7629390	7629762	Dmel_CRM_7223	chrX	7629498	7629696	Dvir_CRM_9092
chrX	7802633	7802909	Dmel_CRM_7227	chrX	7802852	7802921	Dvir_CRM_9063
chrX	7829912	7830114	Dmel_CRM_7231	chrX	7829977	7830043	Dvir_CRM_5245
chrX	7951748	7952147	Dmel_CRM_7239	chrX	7951910	7952109	Dvir_CRM_5584
chrX	7952800	7953157	Dmel_CRM_7241	chrX	7952890	7953071	Dvir_CRM_5586
chrX	7985539	7985837	Dmel_CRM_7245	chrX	7985634	7985816	Dvir_CRM_9225
chrX	8303034	8303234	Dmel_CRM_7259	chrX	8303190	8303405	Dvir_CRM_8496
chrX	8343431	8343631	Dmel_CRM_7272	chrX	8343342	8343615	Dvir_CRM_8761
chrX	8455360	8455776	Dmel_CRM_7278	chrX	8455365	8455431	Dvir_CRM_8660
chrX	8518807	8519298	Dmel_CRM_7281	chrX	8518965	8519796	Dvir_CRM_8370
chrX	9578293	9578619	Dmel_CRM_7329	chrX	9578360	9578660	Dvir_CRM_7887
chrX	9587918	9588220	Dmel_CRM_7337	chrX	9587894	9588196	Dvir_CRM_8621
chrX	11018774	11019007	Dmel_CRM_7396	chrX	11018598	11018823	Dvir_CRM_9298
chrX	11245258	11245682	Dmel_CRM_7408	chrX	11245373	11245525	Dvir_CRM_940
chrX	11608061	11608522	Dmel_CRM_7436	chrX	11608196	11608377	Dvir_CRM_9131
chrX	11712723	11712923	Dmel_CRM_7442	chrX	11712805	11713122	Dvir_CRM_5752
chrX	12364228	12364583	Dmel_CRM_7454	chrX	12364179	12364231	Dvir_CRM_5208
chrX	12647797	12648416	Dmel_CRM_7490	chrX	12648078	12648271	Dvir_CRM_5105
chrX	13307063	13307348	Dmel_CRM_7528	chrX	13307150	13307237	Dvir_CRM_8429
chrX	14547906	14548194	Dmel_CRM_7583	chrX	14547819	14548009	Dvir_CRM_8790
chrX	14644688	14645085	Dmel_CRM_7588	chrX	14644783	14645049	Dvir_CRM_8796
chrX	14978859	14979100	Dmel_CRM_7598	chrX	14978679	14978914	Dvir_CRM_9055
chrX	15877793	15878142	Dmel_CRM_7645	chrX	15877652	15877861	Dvir_CRM_8987
chrX	15985469	15985805	Dmel_CRM_7650	chrX	15985529	15985812	Dvir_CRM_270
chrX	15990690	15990890	Dmel_CRM_7651	chrX	15990582	15990891	Dvir_CRM_268
chrX	16044712	16044912	Dmel_CRM_7658	chrX	16044816	16044880	Dvir_CRM_249
chrX	16269292	16269497	Dmel_CRM_7688	chrX	16269177	16269382	Dvir_CRM_8470
chrX	16279252	16279544	Dmel_CRM_7691	chrX	16279534	16279659	Dvir_CRM_8468
chrX	16447381	16447735	Dmel_CRM_7701	chrX	16447709	16448140	Dvir_CRM_8436
chrX	16861814	16862014	Dmel_CRM_7745	chrX	16861683	16861832	Dvir_CRM_8422
chrX	17614302	17614502	Dmel_CRM_7787	chrX	17614193	17614395	Dvir_CRM_5136
chrX	17662244	17662444	Dmel_CRM_7794	chrX	17662104	17662486	Dvir_CRM_5155
chrX	17744340	17744573	Dmel_CRM_7802	chrX	17744383	17744474	Dvir_CRM_11179
chrX	18393841	18394041	Dmel_CRM_7838	chrX	18393823	18393975	Dvir_CRM_1003
chrX	18758204	18758404	Dmel_CRM_7860	chrX	18758314	18758633	Dvir_CRM_7931
chrX	18804617	18804817	Dmel_CRM_7864	chrX	18804500	18804731	Dvir_CRM_902
chrX	19577556	19577929	Dmel_CRM_7907	chrX	19577845	19577903	Dvir_CRM_9199
chrX	19606637	19606837	Dmel_CRM_7908	chrX	19606774	19606927	Dvir_CRM_9206
chrX	19657392	19657592	Dmel_CRM_7915	chrX	19657583	19657765	Dvir_CRM_5676
chrX	19737965	19738335	Dmel_CRM_7926	chrX	19738222	19738334	Dvir_CRM_5658
chrX	20549400	20549600	Dmel_CRM_7953	chrX	20549297	20549455	Dvir_CRM_8215
chrX	20593282	20593486	Dmel_CRM_7962	chrX	20593238	20593435	Dvir_CRM_8228
chrX	21233977	21234261	Dmel_CRM_7987	chrX	21234123	21234203	Dvir_CRM_9306
chrX	21858090	21858399	Dmel_CRM_7998	chrX	21858080	21858614	Dvir_CRM_8041
chrX	22058732	22059021	Dmel_CRM_8000	chrX	22058834	22059035	Dvir_CRM_8177
chrX	22257034	22257234	Dmel_CRM_8003	chrX	22256983	22257095	Dvir_CRM_8189
