# Supplementary material for: Uncoupling evolutionary changes in DNA sequence, transcription factor occupancy and enhancer activity
Source: eLife. 2017 Aug 9;6:e28440. doi: 10.7554/eLife.28440 (PMC5550276; doi:10.7554/eLife.28440)
Supplement: Supplementary file 7. — Listed are in BED format the set of CAD enhancers (Materials and methods) classified as active in the mesoderm (CAD meso) or in any other tissue excluding the mesoderm (CAD Non-meso). DOI: http://dx.doi.org/10.7554/eLife.28440.019 [file elife-28440-supp7.xlsx]

## Sheet: Supplementary file 7
CAD Meso					CAD Non-meso
Chr	Start	End	CRM.meso.id		Chr	Start	End	CRM.non_meso.id
chr3R	12704132	12705151	Abd-B_IAB5		chr2R	2389220	2389884	1.28_DRE
chr2L	21169139	21169529	Acon		chr3R	12636229	12637974	abd-A_iab-2(1.7)
chr2R	16830939	16831534	Act57B_-539/+2		chr3R	12643148	12643682	abd-A_PRE_iab-2
chr2R	16831306	16831372	actin57B		chr3R	12741361	12742091	Abd-B_IAB7
chr2R	3133868	3134085	Ady43A_mesoderm		chr2L	18598878	18600565	amosA
chr3R	17216733	17217197	bap_bap3_NR		chr2L	18597935	18598879	amosB
chr2R	20191707	20192042	betaTub60D_b3-lac333		chr2L	13904732	13905265	Ance_race_533
chr2R	20196541	20197420	betaTub60D_beta3-14/vm1_NR		chr2R	1597059	1597739	ap_ApME680
chr2R	3472616	3473387	blow		chr2R	1598479	1599714	ap_brain
chr3L	612968	615080	BN002		chr3L	16470289	16470582	argos_aos292
chr3L	725026	725949	BN005-lf		chr3R	4099896	4100264	ato_RE
chr3L	725929	726951	BN005-rt		chr2R	10634366	10634895	AttA_prom
chr2L	1461882	1462726	BN031		chr3R	2585167	2585216	bcd_49bg-Z
chr2L	4359310	4360713	BN035		chr2R	15337665	15338984	betaTub56D_AS1
chr3R	11412688	11413572	BN058-sm		chr2R	15337029	15337666	betaTub56D_AS2
chrX	3245526	3246218	BN106-sm		chr2R	15336179	15337030	betaTub56D_AS3
chrX	18101918	18102417	BN119-sm		chr3R	5235924	5236002	betaTub85D_-53/+23
chrX	19667239	19667608	BN121-sm		chr3L	7363069	7364075	bhr
chrX	9584454	9585527	btd_Ss-Bg		chrX	4280499	4281986	bi_pomb33
chr2R	20197035	20197429	bTub60D		chr2R	16485382	16485745	bl_bl/Mir7_O-E
chr2L	16319561	16320273	cact_1		chr2L	2181840	2182626	BN032-aopJ
chr2L	16323598	16324091	cact_2		chr2L	3774633	3775021	bowl_O-E
chrX	13574341	13574673	CG12177		chr3L	14964318	14965805	Brd_1.5_NR
chr3R	6616701	6618790	CG14687		chrX	7191056	7191544	brk
chr3R	11746513	11748343	CG4221		chrX	7190966	7191464	brk_neurogenic_ectoderm
chr2L	1162075	1163021	CG5080		chrX	7214537	7215702	brk-shadow
chr2R	10130730	10131492	CG8503		chr3L	14069519	14069733	btl_P[B23]
chr2R	5025946	5026574	CG8788		chr3L	14069733	14069857	btl_P[B4]
chr2R	15258909	15259281	CG9416		chr3R	18412270	18414118	btn_prom
chr3L	4929621	4930659	Con_1kb_3prime		chr2L	20784669	20786306	cad_+14_construct
chr3L	14166135	14167860	D_(+5)		chr3R	26036277	26036669	CecA1_prom
chr2L	16486073	16487275	dac		chr3R	27135087	27135307	CG11339_EVIII
chr2R	5600577	5602440	dap_dap-SB		chr3R	2302000	2302930	CG2330
chr3R	8269844	8270306	desat1		chr3L	15839627	15840789	CG32150_PE
chr2L	2446030	2446449	dpp_dpp419_NR		chr3L	15839627	15840789	CG32150_PE
chr2L	2445769	2446581	dpp_dpp813		chr3L	7514414	7516238	CG32372
chr2L	19218219	19219540	drl		chr2L	9144962	9146962	CG32982
chr2R	5861443	5861548	eve_mas		chrX	19986470	19987229	CG9571_O-E
chr2R	5872788	5873261	eve_MHE_NR		chr2R	11019805	11020918	chn_SOP
chr2L	6530903	6531807	eya_meso_eya_1		chr2R	14177839	14179362	cluster_at_55C_CE8016
chr3L	4014042	4015890	fd64A		chr3L	14709214	14710679	cluster_at_70F_CE8020
chr3R	24410370	24412254	fkh_BgXl		chrX	7149588	7150780	cluster_at_7A_CE8005
chr3R	24413692	24415009	fkh_HZXbBg		chr3R	19020989	19022410	cnc_+5_construct
chr2R	8432110	8432522	fra		chr3L	8721461	8721626	Cp15_s15_promoter
chr3R	2693264	2694696	ftz_CE8024		chrX	8372146	8372933	Cp36_DRR
chr3R	2683958	2685130	ftz_distal_enhancer		chrX	8373227	8373310	Cp36_PRR
chr3R	2683628	2684041	ftz_ps4_activator		chr3R	20123243	20123653	crb
chr3R	2689374	2690119	ftz_zebra_element		chr3L	15523344	15525191	CrebA_CrebA-770_NR
chr3L	19139780	19140051	fz2		chrX	7424258	7424926	ct_wingmargin_Guss
chrX	9643501	9644272	GJ10271		chr3L	14166220	14166968	D_D/fsh_O-E
chrX	13262501	13262889	GJ10563		chr2L	16461519	16461713	dac_3EE-194
chrX	15786039	15786464	GJ10749		chr2L	16469684	16471421	dac_5EE
chrX	16538526	16539180	GJ10845		chr3R	12881950	12882488	Dad
chr2R	14098370	14099043	GJ1426		chr2R	5595962	5597929	dap_dap-4'2'_NR
chr2R	15990593	15991303	GJ1625		chr2R	5597905	5599904	dap_dap-5'-2R
chr2R	18940850	18941244	GJ1911		chr2R	5601032	5601598	dap_dap-BB
chr2R	19468047	19468656	GJ1957		chr2R	5601903	5602440	dap_dap-del
chr3R	4882660	4883235	GJ2700		chr2L	19120300	19120420	Ddc_5'del-126
chr3R	12377752	12378482	GJ3436		chr2L	19121065	19121928	Ddc_distal
chr3R	15625107	15625880	GJ3728		chr2R	5942062	5942713	Def_prom
chr3R	18968917	18969453	GJ4075		chr3R	2611720	2612291	Dfd_EAE-C
chr3R	19169303	19169916	GJ4105		chr3R	2613121	2613237	Dfd_EAE-E
chr2L	1410754	1411417	GJ5054		chr3R	2613316	2613708	Dfd_EAE-F2
chr2L	2752502	2753284	GJ5174		chr3R	2613236	2613565	Dfd_EAE-F9
chr2L	3818652	3819099	GJ5295		chr3R	2625695	2626305	Dfd_NAE
chr2L	3827761	3828382	GJ5303		chr3R	4478575	4478666	Dhod_ds1-del975
chr2R	20932563	20933070	GJ5338		chr2R	20689377	20690306	Dll_215
chr2L	5239539	5240033	GJ5428		chr2R	20690305	20691182	Dll_304
chr2L	7042025	7042479	GJ5633		chr2R	4123274	4124999	dpn_dF
chr2L	9448167	9448748	GJ5870		chr2L	2456944	2457317	dpp_85.8MX
chr2L	17262382	17263322	GJ6490		chr2L	2469788	2471526	dpp_BS1.1
chr2L	17752450	17752943	GJ6512		chr2L	2481156	2482836	dpp_BS3.21
chr3L	8996498	8997275	GJ7731		chr2L	2481527	2483190	dpp_BS3.22
chr3L	9009906	9010650	GJ7739		chr2L	2456345	2456884	dpp_dl_mel
chr3L	9023860	9024486	GJ7750		chr2L	2483120	2483478	dpp_dppho
chr3L	9032001	9032591	GJ7753		chr2L	2455781	2457764	dpp_intron2
chr3L	12642141	12642814	GJ8084		chr2L	2453756	2454345	dpp_phasesII/III_NR
chr3L	16005516	16005906	GJ8458		chr2R	14753068	14753313	Dpt_prom
chr3L	16036610	16037613	GJ8479		chr2L	19199110	19200321	drl_drlR
chr3L	19036493	19037199	GJ8756		chr3L	3368822	3369618	Drs_prom
chr3L	21446488	21446916	GJ8977		chr3R	21864776	21865879	E(spl)_PNC
chr3L	22395911	22396498	GJ9046		chr3R	17467713	17468345	E2f
chr2R	2460776	2461367	GJ91		chr3R	2510063	2510220	Edg84A_EDG84D01LZ
chrX	2876445	2877162	GJ9540		chr2R	14558809	14560190	edl_PE
chr3L	8658177	8659109	h_h7_element		chr3L	15503529	15504164	Eip71CD_657_NR
chr3L	8656629	8658374	h_stripe_3+4_ET22		chr3R	9723514	9724758	ems_ARFE
chr3L	8657462	8657938	h_stripe3_ET38		chr3R	9720484	9720788	ems_elementIV
chr2L	10292862	10294473	hand		chr3R	9723766	9723905	ems_ems_ARFE-subA
chr2L	10293074	10293420	hand_1		chr2R	7413143	7413863	en_intron
chr2L	10293549	10294062	Hand_HCH		chr2R	5870361	5871145	eve_CQ/late_APR
chr3R	4519890	4520620	hb_0.7		chr2R	5869447	5870362	eve_early_APR
chr3R	4526520	4526862	hb_HZ340		chr2R	5868742	5869843	eve_EL
chr3R	173890	174479	hkb_ventral_element_plus_NR		chr2R	5868341	5869448	eve_ftz-like
chr3R	13875663	13876238	htl		chr2R	5874680	5876073	eve_RP_eve_NR
chr3R	13875599	13876391	htl_early		chr2R	5863005	5863516	eve_stripe_3+7
chrX	16675998	16676371	If		chr2R	5873439	5875033	eve_stripe1_NR
chr3L	9797448	9797743	Ilp4_Mes3_early_embryonic		chr2R	5865266	5865750	eve_stripe2
chr2R	19759565	19761024	ken		chr2R	5871403	5872203	eve_stripe4_6
chr3L	2089506	2089854	Ket-1		chr4	730630	730841	ey_DO2
chr3L	2114681	2114995	Ket-2		chr2L	6548679	6550396	eya_ectoeya_2
chr3L	2118348	2118675	Ket-3		chr2L	6547530	6547891	eya_eya_2_deletion
chr3L	20689642	20690512	kni_KD		chr3L	14091232	14091302	Fbp1
chr2R	21113588	21114538	Kr_H/I		chr3R	24411718	24413426	fkh_-2_construct
chr2R	21111781	21113281	Kr_H/J		chr3R	24419138	24419645	fkh_frag1-506
chr2R	21113902	21115489	Kr_Kr/F		chr3R	24418641	24419138	fkh_frag507-1008
chr2R	21111574	21113281	Kr_NcS1.7HZ		chr3R	24418641	24419645	fkh_salivry_gland_enhancer
chr3R	17268488	17269550	lbe/lbl		chr3R	2693264	2694767	ftz_CE8024_NR
chr3R	17227305	17229279	lbl		chr3R	2685792	2686116	ftz_Prox-323
chr3R	17248893	17250636	lbl_heart		chr3R	2685408	2685988	ftz_proxA
chr3R	18854362	18855948	lmd		chr2L	9581741	9581960	gcm_-0.2
chrX	9177662	9177751	lz_MinimalCrystalCellEnhancer		chr2L	9577222	9577965	gcm_+3.8/+4.5
chr3R	21865151	21866097	m8.2		chr3R	15821097	15821638	GJ3748
chr2R	13172480	13172732	mbl_M2-MesoCRM929		chr2L	8841420	8842089	GJ5830
chr2R	8833934	8834294	Mdr49		chr2R	20944361	20944877	gsb_fragIV
chr2R	5819491	5819649	Mef2_IEd5		chr2R	20946320	20947052	gsb_GLE
chr2R	5825182	5826221	Mef2_-9117/-8079		chr2R	20940929	20942915	gsb-n_gsbnE
chr2R	5819363	5819536	Mef2_ecdysoneRE-large		chrX	2323047	2324286	gt_-1_construct
chr2R	5819363	5819516	Mef2_ecdysoneRE-small		chrX	2324293	2325714	gt_-3_construct_NR
chr2R	5823503	5823985	Mef2_GE491		chrX	2327974	2328778	gt_gt1
chr2R	5819034	5819536	Mef2_I-D[L]_NR		chrX	2332315	2333528	gt_gt23
chr2R	5819490	5820049	Mef2_I-E		chrX	2331788	2333533	gt-10
chr2R	5821432	5823168	Mef2_II-B[L]_NR		chr3L	8659410	8660496	h_stripe_6+2_NR
chr2R	5825113	5826217	Mef2_II-E		chr3L	8680590	8681060	h_stripe0
chrX	19607646	19607972	Meso18E		chr3L	8664024	8664900	h_stripe1
chr2L	16766429	16767923	Mhc		chr3L	8663179	8663743	h_stripe5
chr2L	16766937	16768095	MHC_mhc1.2		chr3R	4520375	4520620	hb_anterior_activator
chr2L	16766936	16768423	Mhc_mhc1.5		chr3R	4526860	4527388	hb_HZ526
chr2L	19036996	19037741	mib2		chr3R	18961426	18961629	hh_bar3L2
chr3R	5856420	5857498	mical		chr3R	18960439	18961852	hh-PR
chr2L	20476642	20477665	mir-1		chr2R	13646957	13648460	HLH54F
chr2L	20480576	20481741	miR-1_miR-1		chr3R	21862277	21862821	HLHm7_m7-0.5
chr2L	20481318	20481741	miR-1(Biemar)		chr3R	21831717	21832595	HLHmbeta
chr3R	26000269	26001748	Mlc2		chr3R	21825188	21825421	HLHmgamma_HZmgammaKX
chr2L	17663298	17663700	N-cad		chr3L	15032419	15033835	ind_moduleA_NR
chrX	8548673	8548860	oc_otd-186		chr3R	25865086	25865295	janA_JA-56
chrX	8548855	8549768	oc_otd-EHE		chr3R	25864205	25864635	janB_JBbetaH
chr2L	19423631	19424728	pax_rev		chr3R	25864354	25864810	janB_JBbetaSX
chr2R	19875347	19875790	Phm_mesoderm		chr3L	10991457	10991821	klu_klu363
chr3R	11851361	11851818	pnr		chr2R	10699401	10700536	kn_701-1835
chr3R	4160563	4162331	Poxm1.8		chr3L	20692222	20693787	kni
chr3L	8739120	8740688	Prm_-1.7/-0.76_NR		chr3L	20692602	20694005	kni_-5_construct
chr2R	3472913	3474569	PT_blow		chr3L	20687054	20688533	kni_+1_construct
chr2R	7620643	7621186	pyr		chr3L	20690448	20690671	kni_64_NR
chr3R	5329021	5329793	RhoL		chr3L	20699780	20701140	kni_L2
chr3R	2686194	2687012	Scr_0.8XH		chr3L	20604990	20606288	knrl_+8_construct
chr3L	6515488	6515856	Sfl		chr2R	21110141	21111300	Kr_CD1_NR
chr3L	20782228	20783246	Six4_D-six4-III-GFP		chr3R	2507116	2507664	lab_HZ550_NR
chr2L	3813750	3815714	slp1		chr3R	17251861	17253221	lbl_SBM
chr2L	3823142	3824696	slp1_5-2		chr2L	10701363	10701980	Lip1_prom
chr2L	15482064	15482575	sna_2		chr3R	18452688	18454578	loco_Rrk-lacZ
chr2L	15489555	15490820	sna_shadow		chrX	9181216	9181467	lz_LMEE
chr2L	15479229	15479841	sna_VA		chr3R	21850352	21850632	m4_HZm4
chr2R	4685273	4686030	sns		chr3R	21855680	21857127	m5_DE
chr3R	11817731	11818879	srp_A7.1EB_NR		chr3R	21861616	21862139	m5/m8
chr3R	16374993	16376470	STAT92E		chr3R	21835525	21836544	malpha_PNC
chr3R	10420010	10421523	stumps_hbr_DME		chr2R	13185723	13185923	mbl_ML-MesoCRM930
chr3R	10423059	10424098	stumps_hbr_early		chr2R	15549127	15549927	miR-309-6_8-miR
chr3R	10420010	10421723	stumps_hbr_Tracheal		chr2R	16488039	16488600	miR-7
chr2R	8813219	8814579	sug		chr3R	3191416	3191616	Mst84Da_-152/+53
chr2L	10197629	10197916	Sur_SSS		chr2R	11296005	11296380	Mtk_prom
chr2R	15158350	15158852	SVM-CRM_1070		chr2R	6203141	6203782	Ndg
chr2R	3417460	3417937	SVM-CRM_160		chrX	3136682	3136771	ng1_HZ50-ng-EcRE
chr3R	6178509	6179081	SVM-CRM_2000		chrX	3136175	3136299	ng1_ng1-pHZdel-alpha2
chr3R	6452310	6452767	SVM-CRM_2045		chr3R	15713856	15714043	ninaE_proximal_promoter_region
chr3R	10917276	10917839	SVM-CRM_2343		chr2L	12616132	12617344	nub_CE8011
chr3R	10947346	10947803	SVM-CRM_2347		chr2R	15701273	15703083	Obp56h_prom
chr3R	13074873	13075498	SVM-CRM_2565		chrX	8537081	8538914	oc_+7_construct
chr3R	17222494	17222833	SVM-CRM_2819		chr2L	3610419	3611803	odd_-5_construct
chr3R	17879012	17879304	SVM-CRM_2893		chr2L	3608834	3610207	odd_CE8010
chr3R	26580634	26581011	SVM-CRM_3407		chr2R	16786533	16786974	otp_C
chr3R	26607681	26608014	SVM-CRM_3418		chr2R	16786023	16786533	otp_P
chr3L	3058968	3059424	SVM-CRM_3775		chrX	8383414	8383957	otu_otu:lacZ
chr2R	6469228	6469619	SVM-CRM_404		chrX	4958227	4958496	ovo_lacZdel-ap-del-6
chr3L	12794649	12794985	SVM-CRM_4405		chr2L	12678897	12680520	pdm2_+1_construct
chr3L	16760235	16760585	SVM-CRM_4725		chr2L	12674734	12676045	pdm2_CE8012
chr3L	16760918	16761420	SVM-CRM_4726		chr3L	16721074	16721590	PGRP-SB1_prom
chr3L	19185122	19185537	SVM-CRM_4906		chr3R	26291879	26292315	PH4alpha
chr2L	2013842	2014102	SVM-CRM_5278		chr2R	10320505	10321956	phyl
chr2L	5245229	5245858	SVM-CRM_5481		chr3R	11854233	11854784	pnr_dorsalectoderm
chr2L	6240875	6241394	SVM-CRM_5565		chr2R	11717877	11718948	Poxn_2
chr2L	6291730	6292010	SVM-CRM_5570		chr2R	11725553	11726807	Poxn_6
chr2L	9988598	9989094	SVM-CRM_5819		chr2R	11726806	11728004	Poxn_7
chr2L	14267350	14267653	SVM-CRM_6028		chr2R	11722279	11722780	Poxn_9
chr2L	14435741	14436213	SVM-CRM_6048		chr2L	12087091	12087892	prd_cc_repressor
chr2L	14444805	14445074	SVM-CRM_6051		chr2L	12080487	12081888	prd_O-E
chr2L	14446061	14446392	SVM-CRM_6053		chr2L	12087891	12088492	prd_P1
chr2R	9225146	9225357	SVM-CRM_633		chr2L	12078033	12078885	prd_PMFE
chr2L	19849723	19849971	SVM-CRM_6419		chr2L	12088791	12089492	prd_Pstripe
chrX	2868961	2869481	SVM-CRM_6874		chr2L	12089991	12090392	prd_stripe1
chr2R	13644686	13644992	SVM-CRM_965		chr2L	12090991	12092692	prd_stripe2P
chr3R	8092261	8093267	svp_SCE		chr2L	12084451	12086021	prd_zebra
chr3R	22707641	22709469	T48		chr3R	7188932	7190152	pros_eye
chr2R	3473494	3474055	TB_blow		chr3R	14059984	14061816	repo_-1.9_NR
chr3R	17207680	17208297	tin_tin103A		chr3L	1461737	1462154	rho
chr3R	17207967	17208592	tin_tin103B		chr3L	1462123	1462484	rho_MLE
chr3R	17208287	17208819	tin_tin103C		chr3L	18391502	18392750	rpr_1.2
chr3R	17207306	17208183	tin_tin56		chr3L	18393699	18394376	rpr_4S3
chr3R	17205818	17206001	tin_tinB-180		chr3L	18393685	18393965	rpr_4S3-3
chr3R	17208067	17208374	tin_tinC		chr3L	18393295	18393895	rpr_4S4
chr3R	17209340	17209690	tin_tinD		chr3L	18392751	18393415	rpr_4S5
chr3R	22616474	22616779	Tl_Tl305		chr3L	18392336	18392931	rpr_4S6
chr3R	26676776	26678501	tll_P3		chr3L	18391794	18392493	rpr_4S7
chr3R	11136418	11136478	Tm1_MA		chrX	20559337	20560376	run_neur
chrX	18010866	18012791	TnI_URE2.0		chrX	20549281	20551038	run_neural_15GG
chr2L	21852965	21853592	tsh_del-1-5_NR		chrX	20559337	20560376	run_neural_6GB
chr3R	27538572	27539618	ttk(early)		chrX	20552648	20553988	run_stripe_5
chr3R	27529661	27530409	ttk(late)		chrX	20551038	20552649	run_stripe1+7
chr2R	18932427	18933842	twi_dl_mel		chr2L	11414803	11416253	salm
chr2R	18933349	18933739	twi_PE		chr2L	11360170	11362100	salm_AM
chr2R	18937022	18937922	twist		chr2L	11355017	11355451	salm_AS
chr3R	12570853	12571247	Ubx_2218S		chr2L	11355450	11355940	salm_BE
chr3R	12526645	12527147	Ubx_BRE		chr2L	11362099	11363392	salm_EME
chr3R	12575909	12576275	Ubx_BXD-C		chr2L	11399024	11399923	salm_IRU
chr3R	12598960	12599257	Ubx_pbxPB		chr2L	11455642	11456154	salm_sal242S/P_NR
chr3L	5809977	5810572	vn_1		chr2L	11448952	11450039	salm_salm_TSE
chr3R	9118948	9120478	wntD		chr2L	11387167	11388914	salm_SE
chr3R	9118955	9119462	WntD		chr2L	11454486	11454814	salm_wingpouch_Guss
chrX	18009785	18010657	wupA_IRE-0.89		chrX	289143	289903	sc_L3/TSM
chr3R	2579865	2580591	zen_0.7		chrX	286996	287352	sc_SMC
chrX	353045	354441	ase_H:1.4		chr3R	23033174	23034589	Ser_II-1.3
chrX	353045	358106	ase_G:4.8_rescue_construct		chr3R	22997004	22997816	Ser_minimal_wing
chrX	353783	355000	ase_F:1.2		chr3R	23033174	23034589	Ser-lacZ15
chrX	354241	355241	ase_CRM19		chrX	10973456	10973932	sev_minimal
chrX	354364	358106	ase_G:3.5_rescue_construct		chr3L	11504321	11505250	Sgs3
chrX	354440	355000	ase_F:560		chrX	3143565	3143860	Sgs4
chrX	2233812	2235055	phl_promoter_region		chr3L	11502726	11502920	Sgs7
chrX	2279733	2281489	gt_distal-most		chr3R	8885994	8886691	sim
chrX	2872501	2874950	rst_F5p		chr3R	8895835	8896466	sim_mesectoderm
chrX	2877470	2879799	rst_F6d		chr3L	21059047	21060941	siz_loner/CG32434-PE
chrX	3273786	3276095	dm_Myc1-NRE		chr2R	11777457	11778398	sli_0.9_NC
chrX	5795956	5796723	Act5C_-62		chr2R	11775658	11776615	sli_1.0_HV_NR
chrX	7193761	7193813	brk_S		chr2R	11777272	11778398	sli_1.2_NM
chrX	7465436	7468257	ct_cutA1		chr2R	11774011	11775659	sli_1.5_BH
chrX	7465436	7473524	ct_cutA		chr2L	3821715	3822337	slp1_5-3
chrX	7468257	7469287	ct_cutA2		chr2L	3820280	3821016	slp1_5-4
chrX	7469287	7473524	ct_cutA3		chr2L	3824595	3824967	slp1_slp_A
chrX	7473524	7477230	ct_cutB		chr2L	3828817	3829610	slp1_slp_B
chrX	7477230	7482814	ct_cutC		chr2L	15468505	15469766	sna
chrX	7478369	7479056	ct_ct-3		chr2L	15478169	15479138	sna_0.9
chrX	7481862	7485736	ct_cutD		chr2R	3318590	3320202	so_so7_NR
chrX	7485179	7485514	ct_340		chrX	15518730	15519122	sog_broad_lateral_neurogenic_ectoderm
chrX	7485809	7492374	ct_cutE		chrX	15540627	15541510	sog-shadow
chrX	7489491	7490635	ct_ct-14		chr3R	14999939	15001301	sqz_CE8027
chrX	7493176	7496658	ct_cutF		chr3R	25088622	25089791	stg_HZ-BEa1.2
chrX	7598436	7599468	CHES-1-like_upstreamCRM		chr4	1116615	1116977	sv_SME
chrX	8337544	8338183	org-1_HN39		chr2R	16885660	16885886	SVM-CRM_1195
chrX	11022609	11024686	Gtp-bp_srpRalpha_prom		chr2R	3310109	3310510	SVM-CRM_143
chrX	11376972	11379635	CG1751_spase25prom		chr3L	14545346	14545821	SVM-CRM_4515
chrX	11745966	11748145	CG1967_p24-1prom		chr2L	8482178	8482428	SVM-CRM_5749
chrX	20554214	20556618	run_stripe3+7		chr2L	17222222	17222472	SVM-CRM_6225
chrX	20560376	20565467	run_7stripe_5kb		chr2L	3475464	3477396	Thor
chrX	20562821	20565467	run_7stripe_reduced		chr2R	7681726	7682234	ths_Neu4_early_embryonic_NR
chrX	20562821	20565938	run_2.6B		chr3R	17205155	17205671	tin_tinA
chrX	20564084	20565938	run_1.3G		chr3R	22623476	22625133	Tl_1.7RS
chrX	20565937	20568290	run_+1GG		chr3R	22622121	22622722	Tl_600Rd
chrX	20566466	20571269	run_6stripe_+1EE		chr3R	20574722	20575519	tld_promoterfusion
chrX	20568289	20575167	run_6stripe_+3GG		chr3R	26677776	26677902	tll_D3.2
chrX	20568289	20575247	run_+3GG		chr3R	26675103	26675738	tll_K10
chrX	20572991	20581131	run_+7EE		chr3R	26673281	26674409	tll_K4
chrX	20575246	20583100	run_+10GG		chr3R	26681311	26682298	tll_O-E
chr2R	1621164	1628721	ap_apC		chr2L	4374717	4375544	Traf1_PE
chr2R	1628720	1632329	ap_apB		chr2L	18875141	18875548	tup
chr2R	3306536	3306934	so_so5		chr3R	12510679	12512480	Ubx_abx1.7
chr2R	4119203	4121972	dpn_dC		chr3R	12574681	12575384	Ubx_BXD-A
chr2R	5828887	5829599	Mef2_III-F		chr3R	12575383	12575910	Ubx_BXD-B
chr2R	7415347	7415385	en_mimimal_promoter		chr3R	12590916	12592512	Ubx_pair-rule_(zebra)_like_S2
chr2R	7415388	7417789	en_upstream_enhancer		chr3R	12599228	12599812	Ubx_pbxAS
chr2R	7573937	7574922	CG13196_1kb_5		chr3R	12592550	12594286	Ubx_ventral_imaginal_disc
chr2R	7574050	7574141	CG13196_D92		chr2R	8776379	8776739	vg_minimal_boundary
chr2R	7896112	7898348	otk_VME		chr2R	8783677	8784475	vg_quadrant
chr2R	8436468	8436850	fra_2C5		chr2L	5960438	5960954	Vm26Aa__del-DCE1_NR
chr2R	9443113	9443398	CG13333_link_5		chr2L	11171703	11172130	Vm32E_-425/-39_NR
chr2R	10143423	10143964	CG8531_upstreamCRM		chr3L	5828770	5829267	vn_neurogenic_ectoderm
chr2R	10504936	10506948	Sec61beta_Sec61beta_prom		chrX	486761	487503	vnd
chr2R	10664066	10666462	kn_CMR276		chrX	486739	487087	vnd_348
chr2R	10685886	10689154	kn_P2.6cl		chrX	479778	481056	vnd_A
chr2R	10686885	10689073	kn_P1.6cl		chrX	479413	481119	vnd-mc
chr2R	10686885	10689739	kn_P2.3cl		chrX	477514	479251	vnd-vNE
chr2R	10686885	10695954	kn_P9cl		chr3L	6778065	6778580	vvl_dfr_autoregulatory
chr2R	10687373	10689097	kn_2.6_0.9		chr3R	24637029	24637460	wdn_pqp-HN_NR
chr2R	10688154	10689154	kn_P2.6-1.6cg		chrX	247820	248686	y_wing
chr2R	12074654	12075638	CG8443_intronicCRM		chrX	9947561	9947687	Yp1_fat_body
chr2R	14557615	14558358	edl_MaeEBS2		chrX	9946711	9946951	Yp1_oe1_NR
chr2R	14565016	14565905	edl_MaeEBS1		chrX	9946563	9946665	Yp1_oe2
chr2R	15582271	15585291	Obp56a_prom		chr3R	2579865	2581527	zen_1.4_NR
chr2R	16150290	16150412	mus209_-97DPCNACAT		chr3R	2580903	2581527	zen_dorsal_ectoderm
chr2R	18134410	18136065	dve_57		chr3L	16666207	16667550	zeta-COP_zetaCOP_prom
chr2R	19525264	19527573	retn_GFP		chrX	262719	265561	ac_pG7
chr2R	19553722	19554823	Pde8_1.1kb_CRM		chrX	263168	264079	ac_0.8
chr2R	20966586	20969610	gol_SVM		chrX	265414	268863	ac_101R3.2
chr2R	21099202	21099626	Kr_KrMT		chrX	266192	276563	ac_101H10
chr2R	21104944	21108078	Kr_PP3.OHZ		chrX	549912	550881	skpA_promoter
chr2L	134828	135215	ewg_intronicCRM		chrX	4859608	4864870	ovo_DG2
chr2L	510991	516542	ush_-12475/-6925		chrX	4877366	4881751	ovo_Z
chr2L	516003	523442	ush_-7462/-25		chrX	4891751	4896781	ovo_DmA
chr2L	521275	523442	ush_−2190/−25		chrX	4913399	4918385	ovo_DmE
chr2L	522045	523442	ush_−1421/−25		chrX	4914146	4915226	ovo_E2
chr2L	522222	522511	ush_−1243/−956		chrX	4914995	4916037	ovo_E3
chr2L	523220	523442	ush_−237/−25		chrX	4917409	4917749	ovo_E6A
chr2L	523293	523382	ush_−174/−85		chrX	4917523	4917665	ovo_E6A4
chr2L	523293	523442	ush_−174/−25		chrX	4917642	4917749	ovo_E6A5
chr2L	525275	531375	ush_1809/7908		chrX	4917725	4917964	ovo_E6B1
chr2L	3301655	3303097	CG9663_intronicCRM		chrX	4930384	4936971	ovo_Dm7
chr2L	3816966	3817608	slp1_u8781		chrX	4959451	4959806	ovo_del-ap-del-5
chr2L	3816966	3818532	slp1_u8772		chrX	8510985	8513176	oc_oc2
chr2L	3817604	3818532	slp1_u8172		chrX	8512382	8512652	oc_oc7
chr2L	3818010	3818539	slp_slp5		chrX	8512507	8512652	oc_oc9
chr2L	3819149	3819812	slp1_u6559		chrX	8530863	8533429	oc_otd_eye_enhancer
chr2L	3822499	3822771	slp_C+		chrX	8547930	8548430	oc_SBg
chr2L	3829628	3831819	slp2_i4060		chrX	9882887	9882987	CG15252_C100
chr2L	3830392	3830998	slp2_i4753		chrX	10980242	10981299	sev_sev_prom
chr2L	3831439	3833928	slp2_i5882		chrX	19029874	19032842	Obp18a_prom
chr2L	3832697	3835337	slp2_-3_construct		chrX	20284790	20287791	Obp19b_prom
chr2L	3833475	3835620	slp2_i78100		chr2R	2059160	2065440	EcR_DG
chr2L	3834957	3836530	slp2_i93109		chr2R	2059160	2070739	EcR_AG
chr2L	3839284	3841364	slp2_d2445		chr2R	2063369	2066526	EcR_CE
chr2L	3842529	3844660	slp2_d5778		chr2R	2064080	2067948	EcR_BD
chr2L	3843113	3845187	slp2_d6383		chr2R	2066583	2070739	EcR_AB
chr2L	5881995	5882615	CG8965_620bp_CRM		chr2R	3257676	3259379	Dscam_1703bp_CRM
chr2L	6786655	6790456	nrv1_5_flank		chr2R	3510291	3510892	CG30492_601bp_CRM
chr2L	6796262	6805006	nrv2_5_flank		chr2R	4495037	4496044	rgr_rgrNRE
chr2L	7300473	7301488	wg_XB		chr2R	4932241	4932379	CG8193_proPO45crystal_cell
chr2L	7304338	7307569	wg_WLZ2.5L		chr2R	5070804	5073805	unpg_U1
chr2L	7322349	7323777	wg_2.4		chr2R	5086751	5089265	unpg_U6
chr2L	7323271	7323777	wg_WVDE		chr2R	6424676	6425676	lola_CRM20
chr2L	7324132	7324279	wg_wg2.13		chr2R	6435346	6436346	lola_CRM40
chr2L	8023636	8024452	Tg_cardiac_enhancer		chr2R	6824089	6825089	CG7722_CRM28
chr2L	8696453	8697554	Hnf4_NRE		chr2R	8655979	8656979	CG12374_CRM41
chr2L	9454594	9457185	numb_2.6		chr2R	8777356	8778655	vg_5341
chr2L	9455073	9455480	numb_CD1		chr2R	8790959	8793554	vg_PRE
chr2L	9456076	9456778	numb_CD2		chr2R	10091463	10098844	Sox15_Sox7.5
chr2L	9578947	9580016	gcm_+1.7/+2.6		chr2R	10091474	10097322	Sox15_regionF
chr2L	9586087	9589095	gcm_-7.4/-4.4		chr2R	10097466	10098844	Sox15_1.3kbEnhancer
chr2L	9586087	9590656	gcm_-8.9/-4.4		chr2R	10097475	10097967	Sox15_regionC
chr2L	9589094	9592197	gcm_-10/-7.4		chr2R	10097981	10098393	Sox15_regionB
chr2L	9592196	9593724	gcm_-11.5/-10		chr2R	10098456	10098835	Sox15_regionA
chr2L	9593723	9599642	gcm_-18/-11.5		chr2R	10317951	10319077	phyl_1126bp_CRM
chr2L	9593723	9602606	gcm_-11.5/-20		chr2R	15150808	15151808	CG7229_CRM15
chr2L	9595447	9602606	gcm_-20/-14		chr2R	15591253	15594254	Obp56d_prom
chr2L	9602605	9605402	gcm_-24/-20		chr2R	15596902	15599903	Obp56e_prom
chr2L	9605401	9611017	gcm_-29/-24		chr2R	16388172	16391173	Obp57c_prom
chr2L	9711232	9711752	CG4364_upstreamCRM		chr2R	17575010	17575560	Tbp_pDRE-wt
chr2L	9982469	9984949	bib_promoter		chr2R	20162434	20163434	nvy_CRM100
chr2L	9989939	9991999	bib_116		chr2R	20163827	20164827	nvy_CRM29
chr2L	10250418	10251479	bsk_p5-1000bskwt-Luc		chr2R	20352046	20353046	CG3492_CRM17
chr2L	12680916	12682449	pdm2_+3_construct		chr2R	20685568	20689377	Dll_207
chr2L	12682649	12683649	pdm2_CRM6		chr2R	20694745	20698928	Dll_179
chr2L	14402990	14404898	elB_ae12		chr2R	20711689	20713764	Dll_ETD2b
chr2L	14610556	14614897	Adh_ALE_enhancer		chr2R	20726347	20732224	Dll_ETD6
chr2L	14614941	14615084	Adh_AAE_enhancer		chr2R	20727239	20732002	Dll_Fr3
chr2L	14615471	14615611	Adh_pD-86CAT		chr2R	20730194	20734440	Dll_Fr7
chr2L	15039092	15039547	Su(H)_-403Su(H)		chr2R	20734232	20739758	Dll_Fr6
chr2L	15043398	15043769	Su(H)_ASE5		chr2R	20737080	20741403	Dll_Fr5
chr2L	15043768	15045269	Su(H)_ASE3		chr2R	20739713	20744614	Dll_FR1
chr2L	15050610	15057557	Su(H)_+10/+16		chr2R	20988968	20990063	CG16778_tkr-15
chr2L	15473775	15476675	sna_dl_mel		chr2L	2167496	2172661	aop_E-lacZ
chr2L	15485548	15486684	sna_ShadowEnhancer		chr2L	2172660	2179435	aop_D-lacZ
chr2L	15731034	15732227	CycE_1.2lacZ		chr2L	2174335	2176640	aop_C-lacZ
chr2L	15731034	15733932	CycE_2.9lacZ		chr2L	2176639	2181550	aop_B-lacZ
chr2L	15731034	15736593	CycE_5.5lacZ		chr2L	3615926	3619183	Dot_enhancer
chr2L	15731034	15744199	CycE_13.2lacZ		chr2L	5027468	5030217	Cg25C_Promoter
chr2L	15731034	15747364	CycE_16.4lacZ		chr2L	5981377	5981759	eIF-4a_p5′-436eIF4awt-luc/lacZ
chr2L	15731037	15733081	CycE_Enhancer		chr2L	8811795	8812360	SoxN_565
chr2L	15731816	15732757	CycE_1.0TATAlacZ		chr2L	9967204	9967491	Dref_p40DREFluc
chr2L	15734586	15737357	CycE_2.77-Pdel		chr2L	9967218	9968581	Dref_3del240
chr2L	16454479	16457690	dac_R9B05		chr2L	10528208	10529469	Lip4_1.3kb_promoter
chr2L	16457898	16461102	dac_R9B07		chr2L	11941860	11944218	Cry_EyeEnhancer
chr2L	16465321	16465889	dac_RE		chr2L	15061558	15061655	vas_96bpEnhancer
chr2L	16481330	16483837	dac_R9C11		chr2L	15061559	15061599	vas_minimalEnhancer
chr2L	17379156	17380163	CG6860_NRE		chr2L	15073853	15074319	vas_construct16
chr2L	18142769	18145071	socs36E_SM-VM		chr2L	15425360	15426360	wor_CRM3
chr2L	18149770	18152121	socs36E_Ecto		chr2L	17140479	17141559	beat-IIIa_cooc110
chr2L	18981486	18982329	CG10641_intronicCRM		chr3R	732321	732436	Gnf1_35RFC140Luc
chr2L	19184424	19186858	drl_drlS		chr3R	1542350	1542872	cas_csc-8
chr2L	19189443	19193718	drl_drlU		chr3R	1543299	1544438	cas_csc-7b
chr2L	19193717	19196961	drl_drlT		chr3R	1544540	1545139	cas_csc-7a
chr2L	19201697	19206072	drl_drlZ		chr3R	1545675	1546748	cas_csc-6
chr3R	677533	684534	opa_opa2		chr3R	1546753	1547422	cas_csc-5c
chr3R	684033	690534	opa_opa3		chr3R	1546753	1549522	cas_cas-8
chr3R	696533	703535	opa_opa4		chr3R	1547381	1548661	cas_csc-5b
chr3R	1215591	1217823	kkv_WE1		chr3R	1548660	1549522	cas_csc-5a
chr3R	2194009	2194650	CG10286_upstreamCRM		chr3R	1550055	1551541	cas_csc-4
chr3R	2491777	2492721	lab_1.0		chr3R	1552158	1552668	cas_csc-3
chr3R	2492720	2493265	lab_0.5		chr3R	1553112	1554126	cas_csc-2
chr3R	2493264	2495639	lab_2.0		chr3R	1554784	1555690	cas_csc-1
chr3R	2493264	2500999	lab_7.6		chr3R	1930908	1933911	Obp83cd_Obp83c_prom
chr3R	2504045	2506732	lab_-2.6		chr3R	1936728	1939729	Obp83ef_Obp83f_prom
chr3R	2537458	2554550	pb_13.0+HZR		chr3R	2643501	2649427	Scr_6.8XX
chr3R	2549099	2559518	pb_10.6+HZR		chr3R	2647440	2654173	Scr_6.7BB
chr3R	2563023	2563072	pb_labial_disc_element		chr3R	2653764	2661845	Scr_8.2XX
chr3R	2567278	2567876	pb_promoter		chr3R	2660684	2666080	Scr_5.4BB
chr3R	4159533	4159950	Poxm_upstreamCRM		chr3R	2667895	2676484	Scr_BSR
chr3R	4520911	4522555	hb_2062		chr3R	2676212	2678885	Scr_2.6HH
chr3R	4523048	4524207	hb_P1_promoter		chr3R	2676484	2679449	Scr_3.0RR
chr3R	4523064	4523504	hb_matDm0.5-lacZ		chr3R	2678906	2681359	Scr_2.4HH
chr3R	4524771	4525205	hb_distal_minimal		chr3R	2696326	2700152	Scr_3.7HH
chr3R	4527892	4528853	hb_HG4-7		chr3R	2699429	2706220	Scr_7.0RR
chr3R	4527923	4531006	hb_HG4-3		chr3R	2704246	2711829	Scr_7.6HH
chr3R	4529126	4529992	hb_HG4-6		chr3R	2710984	2721405	Scr_10.0XX
chr3R	4530985	4531556	hb_HG4-5		chr3R	4101301	4103861	ato_5F2.6
chr3R	4850272	4851081	neur_809bp_CRM		chr3R	4104792	4106484	ato_1.7BS
chr3R	4850332	4851313	neur_neurCRM1		chr3R	4104792	4107547	ato_2.8BB
chr3R	5558515	5561272	alphaTub85E_lacZ.1		chr3R	4104792	4108396	ato_3.6BP
chr3R	7191311	7198637	pros_6.8		chr3R	4104792	4109594	ato_4.8BE
chr3R	9789846	9790758	Orc2_p5-764dORC2Luc		chr3R	4104814	4111545	ato_3F5.8
chr3R	10414437	10416493	stumps_ventralblastoderm		chr3R	4108395	4111145	ato_2.8PB
chr3R	11136737	11137560	Tm2_intronID		chr3R	4109593	4111145	ato_1.5EB
chr3R	12559015	12560351	Ubx_-201		chr3R	5089177	5090406	sage_1.2upstream
chr3R	12559015	12560804	Ubx_-626		chr3R	5200243	5201243	Fps85D_CRM26
chr3R	12559015	12563492	Ubx_-3.1		chr3R	5284699	5285699	CG9363_CG9363CRM1
chr3R	12559163	12560352	Ubx_basal_promoter		chr3R	7297093	7298093	CG17230_CRM4
chr3R	12560101	12560330	Ubx_pUbxdelta3+45/CAT		chr3R	11308324	11309001	Rh6_-555/+121
chr3R	12560110	12563385	Ubx_5Ubx		chr3R	11308341	11308925	Rh6_promoter
chr3R	12562923	12562947	Ubx_B		chr3R	12191195	12196419	ss_E5.0-1
chr3R	12562936	12562956	Ubx_4CRE		chr3R	12207860	12216103	ss_X8.2
chr3R	12581426	12589360	Ubx_pair_rule_(zebra)_like_S1_enhancer		chr3R	12217016	12218206	ss_P1190
chr3R	12595039	12596184	Ubx_2212H1.3		chr3R	12246718	12254918	ss_EX8.2
chr3R	12595044	12598445	Ubx_dorsal_imaginal_disc_enhancer		chr3R	13777572	13778572	cpo_cpoCRM6
chr3R	12746530	12747637	Abd-B_R20		chr3R	14057605	14059517	repo_-4.3/-2.3
chr3R	12747021	12747503	Abd-B_deltaEVE		chr3R	14059400	14059517	repo_pBJ-111
chr3R	12747046	12749719	Abd-B_IAB8		chr3R	14059589	14059687	repo_pBJ-145
chr3R	12747409	12747550	Abd-B_EK		chr3R	14724714	14725194	Rh2_-443/+32
chr3R	13906770	13907770	htl_shadow		chr3R	14724852	14725194	Rh2_prom
chr3R	14197495	14199159	gl_XN		chr3R	14724978	14725194	Rh2_-183/+32
chr3R	14198841	14198861	gl_multimer_2b		chr3R	15757262	15762495	mira_PE
chr3R	14199034	14199075	gl_multimer_2a-1		chr3R	15908151	15908270	Rh3_99_CAT
chr3R	14199055	14199075	gl_multimer_2a		chr3R	15908151	15908418	Rh3_247_CAT
chr3R	14199077	14199098	gl_multimer_4b		chr3R	15908153	15908698	Rh3_promoter
chr3R	14200172	14200193	gl_multimer_4a		chr3R	17058763	17062589	e_intron
chr3R	17203813	17204007	tin_tin75		chr3R	17062963	17065343	e_C
chr3R	17218143	17220402	bap_FHVME		chr3R	17064381	17068318	e_AB+1
chr3R	17458228	17458871	E2f_p-440E2Fbluc		chr3R	17064630	17066943	e_B
chr3R	17458944	17458971	E2f_DRE-Eb		chr3R	17064630	17068318	e_AB
chr3R	18882019	18883218	CG17119_NRE		chr3R	17065988	17068318	e_A
chr3R	19540895	19542078	nau_323		chr3R	17066229	17066943	e_A.5
chr3R	24396201	24404334	fkh_HZSpBg		chr3R	17066517	17067319	e_coreAbdominalCRE
chr3R	24404333	24408628	fkh_HZPSp		chr3R	17066544	17067293	e_A.4
chr3R	25076159	25082112	stg_STG6.0		chr3R	17066891	17067622	e_A.3
chr3R	25080101	25082453	stg_b-E2.2		chr3R	17067243	17067961	e_A.2
chr3R	25082447	25087448	stg_b-E4.9		chr3R	17067572	17068318	e_A.1
chr3R	25090482	25091482	stg_CRM1		chr3R	17330315	17331925	C15_I-2-4
chr3R	25090535	25096418	stg_b-B5.8		chr3R	17331776	17332140	C15_350-2
chr3R	25094577	25097298	stg_b-E2.6		chr3R	18248567	18249061	mats_mats-458
chr3R	25097297	25103162	stg_b-E5.3		chr3R	18325758	18328873	oa2_R20E11
chr3R	25103166	25110404	stg_b-E6.7		chr3R	18335899	18338562	oa2_R20C11
chr3R	25494672	25497442	Obp99a_prom		chr3R	18340816	18342381	oa2_R19H07
chr3R	25719794	25720118	CG31038_intronicCRM		chr3R	18449362	18452213	loco_9.6
chr3R	26331255	26332227	PH4alphaSG1_SG1-792		chr3R	20487495	20495471	slo_P2
chr3L	904048	904487	nerfin-1_fragment2		chr3R	20489598	20495471	slo_P5
chr3L	904048	909111	nerfin-1_fragment1		chr3R	20493022	20495471	slo_P7
chr3L	904719	905033	nerfin-1_fragment3		chr3R	22714288	22719615	T48_D5E
chr3L	905281	905854	nerfin-1_fragment4		chr3R	22714288	22727830	T48_D13E
chr3L	906543	907173	nerfin-1_fragment5		chr3R	22718105	22723982	T48_D6BX
chr3L	907203	908990	nerfin-1_fragment6		chr3R	22719614	22722527	T48_D3S
chr3L	907595	908784	nerfin-1_fragment17		chr3R	22722526	22732959	T48_Y10B
chr3L	907595	908890	nerfin-1_fragment11		chr3R	25542507	25545503	Obp99b_prom
chr3L	908322	908899	nerfin-1_NB		chr3R	25866628	25867071	Sry-alpha_CAHBG
chr3L	908322	908990	nerfin-1_fragment14		chr3R	25866811	25867071	Sry-alpha_PM1-4
chr3L	908383	908990	nerfin-1_fragment15		chr3R	25866821	25867071	Sry-alpha_CANBG
chr3L	908738	909111	nerfin-1_fragment12		chr3R	26315045	26315930	PH4alphaSG2_SG2-885
chr3L	910693	914388	nerfin-1_fragment13		chr3R	27877331	27878392	mod_5_regulatory_1050
chr3L	912329	914388	nerfin-1_fragment8		chr3L	374244	374667	trh_trh24
chr3L	1124096	1130422	bab2_bab2_+47		chr3L	394667	395468	trh_trh45
chr3L	1128996	1135356	bab2_bab2_+42		chr3L	396508	398168	trh_trh47
chr3L	1163389	1169498	bab2_bab2_+7		chr3L	415264	416768	trh_trh66
chr3L	1169505	1173256	bab2_bab2_+2		chr3L	416917	418668	trh_trh67
chr3L	1455528	1459409	rho_PE		chr3L	1084813	1085194	bab1_dimorphic_element_left
chr3L	1456582	1457582	rho_CRM9		chr3L	1084813	1085477	bab1_dimorphic_element
chr3L	1461017	1461085	rho_rhoB		chr3L	1084946	1085399	bab1_dimorphic_element_middle
chr3L	1461017	1461316	rho_rhoBAD		chr3L	1085112	1085477	bab1_dimorphic_element_right
chr3L	1461123	1461170	rho_rhoA		chr3L	1089346	1096414	bab1_intron_9
chr3L	1461233	1461316	rho_rhoD		chr3L	1096650	1098007	bab1_anterior_element
chr3L	3192328	3194828	Hsp83_c83Z.-880		chr3L	1096878	1099116	bab1_intron_10
chr3L	3193153	3194830	Hsp83_c83Z.-66		chr3L	3972489	3979910	scrt_sA
chr3L	4017148	4018548	fd64a_eVME		chr3L	3977751	3984782	scrt_sB
chr3L	6712624	6713613	ple_995bp_wound_response_element		chr3L	3979390	3984782	scrt_sC
chr3L	6715519	6718612	ple_3kb		chr3L	3979909	3982653	scrt_sF
chr3L	6716069	6716756	ple_WE1		chr3L	3981418	3984782	scrt_sD
chr3L	7785644	7786648	CG32369_NRE		chr3L	3982652	3984782	scrt_sE
chr3L	7829025	7840117	Pdp1_2nd_intron_enhancer		chr3L	4428593	4429489	nAcRbeta-64B_P-171
chr3L	7840441	7844855	Pdp1_1st_intron_enhancer		chr3L	6145686	6145767	Acp65Aa_promotor-proximal-intron
chr3L	8666386	8676480	h_rescue_5		chr3L	6145686	6146017	Acp65Aa_172
chr3L	8669699	8672699	h_V-h		chr3L	6778903	6779907	CG7229_CG7229-5
chr3L	8670148	8670407	h_mesodermal		chr3L	7763360	7771209	Clk_8.0Clk-GAL4
chr3L	8700658	8704089	h_D-h		chr3L	8021899	8022653	nmo_754bp_CRM
chr3L	8700659	8701648	h_HHRE		chr3L	12180744	12181935	Est-6_D-1132
chr3L	8704089	8708424	h_V		chr3L	12181365	12181935	Est-6_D-511
chr3L	8967103	8969471	CG5064_srp68prom		chr3L	12181473	12181935	Est-6_D-403
chr3L	9022916	9023482	Doc_DocF4s1		chr3L	12181525	12181935	Est-6_D-351
chr3L	9025372	9027410	Doc2_ae8		chr3L	12181643	12181935	Est-6_D-233
chr3L	9035287	9036483	Doc2_ae10		chr3L	12181675	12181935	Est-6_D-201
chr3L	9370838	9371012	Hsp26_nurse_cell_enhancer		chr3L	12181784	12181935	Est-6_D-92
chr3L	10998097	10999097	klu_NRE		chr3L	13395415	13396396	sens_sensCRM3
chr3L	12306976	12307990	CG32105_cooc164		chr3L	15038081	15039706	ind_GN1.6
chr3L	12636605	12638245	ara_IroRE-2B		chr3L	15501893	15502200	Z600_z600-lacZ
chr3L	14126941	14149515	D_D33		chr3L	17612354	17612424	Eip74EF_-17/+53
chr3L	14149514	14161159	D_D32		chr4	76478	83352	ci_7.1
chr3L	14170941	14174098	D_D51		chr4	76479	77667	ci_1.2prx
chr3L	14750247	14751188	Trl_-204/+737		chr4	79473	80720	ci_1.3dis
chr3L	14750610	14754454	Trl_-3470/+374		chr4	79473	80871	ci_1.4dis
chr3L	15506365	15510067	Eip71CD_3Eip		chr4	79473	81706	ci_2.2dis
chr3L	18178722	18180945	W_5primeF		chr4	999767	1002124	toy_fragment2
chr3L	18394744	18395339	rpr_4S1		chr4	1000627	1004187	toy_R9G08
chr3L	20394270	20396658	trbl_GFP		chr4	1001676	1001976	toy_EEP
chr3L	20395365	20396365	trbl_CRM8		chr4	1002123	1010423	toy_fragment1
chr3L	21079154	21081582	ko_2.4G-lacZ		chr4	1003160	1006554	toy_R9G09
chr3L	21081581	21084309	ko_2.2G-lacZ		chr4	1005195	1008439	toy_R9G10
chr3L	21094324	21109466	ko_15N/Sp-lacZ		chr4	1008324	1010254	toy_R9A02
chr3L	21461025	21467623	croc_7kb3prime		chr4	1011092	1012802	toy_R9H01
chr3L	21469503	21478119	croc_9kb		chr4	1017184	1018426	toy_R9H03
chr3L	21473987	21478119	croc_4kb		chr4	1051472	1052509	ATPsyn-beta_F1ATPase-p1000
chr3L	21947586	21948200	CG7458_upstreamCRM		chr4	1052257	1052518	ATPsyn-beta_F1ATPase-p250
chr3L	16046651	16048843	VT31558		chr4	1052403	1052506	ATPsyn-beta_pXp-112
chr2R	8473117	8475326	VT15722		chr4	1052403	1052518	ATPsyn-beta_F1ATPase-p110
chr2L	20085616	20087743	VT10281		chr4	1103731	1109544	sv_paxA
chr3L	21340354	21342527	VT34269		chr4	1106416	1107416	sv_paxD
chr2R	6351270	6353703	VT14617		chr4	1107334	1109544	sv_paxC
chrX	19904665	19906791	VT64562		chr2R	8477773	8480401	VT15724
chrX	19911496	19913608	VT64566		chr2L	20082768	20085048	VT10279
chr2R	2030512	2032615	VT12447		chr3R	23400705	23402910	VT48418
chr2R	2001448	2003519	VT12431		chr3L	22392640	22394735	VT34802
chr3R	7279469	7281580	VT40004		chr2R	8489529	8491646	VT15731
chr2L	288875	290893	VT0132		chr3R	10506971	10509117	VT41688
chr2L	245396	247649	VT0109		chr3L	21337613	21338244	VT34267
chr3R	26823219	26825334	VT50231		chr2R	6331673	6333815	VT14607
chr2L	1654580	1656818	VT0831		chr3L	22382033	22384157	VT34796
chr2R	14899853	14901945	VT19021		chr3R	17121590	17122490	VT45156
chr3L	16041647	16043743	VT31555		chr3R	8447423	8449611	VT40599
chr3L	12706738	12708876	VT29813		chr3L	12595846	12598043	VT29755
chr3L	16065522	16067711	VT31567		chr3L	22033587	22035699	VT34620
chr2R	11488116	11490255	VT17245		chr2L	1652926	1655077	VT0830
chr3R	5960037	5962180	VT39308		chr3R	8378920	8380229	VT40560
chr3L	6719552	6721688	VT26702		chr3R	14313489	14315682	VT43673
chr3L	6972151	6973143	VT26830		chrX	19918422	19920488	VT64570
chr3R	23484454	23486019	VT48458		chr2L	6703658	6705849	VT3382
chr3R	23848333	23850494	VT48643		chr2L	3104015	3106249	VT1592
chr3R	6213961	6216141	VT39431		chr3L	22042017	22044098	VT34625
chr2L	17437971	17438758	VT8919		chr3R	16519387	16521672	VT44835
chr2L	1647253	1649360	VT0827		chr2R	14227880	14229988	VT18685
chr2L	15320805	15322907	VT7840		chr3R	14358493	14360616	VT43698
chr3R	13292788	13294895	VT43137		chr3R	8354647	8356896	VT40547
chr2R	16838480	16840613	VT20029		chr3R	16534752	16536879	VT44844
chr2R	7081823	7083895	VT14978		chr3R	2015711	2017809	VT37214
chr2R	2019503	2021604	VT12441		chr3R	6285371	6287581	VT39469
chr2R	9852501	9854608	VT16426		chrX	497155	499348	VT54915
chr2L	13886450	13888579	VT7079		chr3R	12629491	12631686	VT42788
chr3L	17002742	17004891	VT32049		chr3L	16033040	16035140	VT31550
chr3L	11925277	11926902	VT29398		chr3L	16652562	16654956	VT31884
chrX	5059870	5062126	VT57137		chr2L	2183466	2185672	VT1095
chr2L	8423501	8425591	VT4244		chr3R	10547848	10550059	VT41711
chr2L	8421920	8424099	VT4243		chr2L	1638619	1640714	VT0822
chr2R	2037540	2039688	VT12451		chr3R	14989936	14992029	VT44030
chr3R	10515612	10517829	VT41693		chr3R	14549071	14551176	VT43794
chr3R	10517467	10519570	VT41694		chr2R	16474936	16477141	VT19835
chr3L	1514984	1517101	VT24047		chr3L	14244767	14246874	VT30604
chr3L	9561643	9563808	VT28152		chr3R	115968	118081	VT36272
chr3R	8471285	8473828	VT40611		chr3R	105963	108099	VT36266
chr2R	4540373	4542622	VT13671		chr2R	7076689	7078821	VT14975
chr3R	9253723	9254673	VT41025		chrX	15757866	15760260	VT62474
chrX	16824338	16826424	VT62982		chr3R	7284396	7286492	VT40007
chr2L	16536049	16538155	VT8453		chr2R	6325396	6327580	VT14603
chr2R	9225375	9227537	VT16119		chr3R	12071849	12074017	VT42489
chr2R	19472819	19475078	VT21429		chr3R	18319417	18321041	VT45783
chrX	5492693	5494772	VT57358		chr3R	13287638	13289868	VT43134
chr2R	2850465	2852544	VT12788		chr2L	20915025	20917177	VT10670
chr3L	10889344	10892283	VT28861		chr2R	7069850	7071967	VT14971
chr3L	16053360	16055493	VT31562		chr2R	7457131	7459307	VT15180
chrX	2329552	2331768	VT55794		chr2L	1549448	1551565	VT0774
chr3R	14223663	14225857	VT43625		chr2R	12282809	12284880	VT17662
chr3L	10321816	10324081	VT28544		chr2L	11805993	11808298	VT6035
chr3R	16366934	16369102	VT44756		chr2L	4009687	4011810	VT2072
chr2R	18131456	18133550	VT20720		chr3L	542461	544728	VT23552
chr3L	11236150	11238249	VT29052		chrX	2432168	2434263	VT55847
chr3R	12726430	12728642	VT42837		chr2R	2480596	2482814	VT12591
chr2L	12587855	12589961	VT6435		chr3L	13387268	13389364	VT30170
chr2R	19457556	19459654	VT21420		chr3R	26852395	26854461	VT50248
chr3R	120323	123362	VT36274		chr3L	6648349	6650583	VT26665
chr3R	17482246	17484363	VT45338		chr2R	6328601	6330666	VT14605
chr2L	17376326	17378526	VT8886		chr3L	11853336	11855483	VT29362
chr2R	11795272	11797486	VT17415		chr2R	15705226	15707363	VT19428
chr3R	8473805	8476580	VT40612		chr2R	1728769	1730871	VT12300
chr2R	19479629	19481881	VT21433		chrX	4492007	4494128	VT56867
chr2L	19220778	19222910	VT9846		chr2R	12274069	12276152	VT17657
chr3R	10505242	10507354	VT41687		chr2L	1539238	1541347	VT0768
chr2L	8788380	8790493	VT4420		chrX	3486082	3488317	VT56369
chr2L	8580172	8582303	VT4321		chr3R	26647060	26649136	VT50140
chr2L	17748587	17750842	VT9081		chr3R	12075311	12077425	VT42491
chrX	16705760	16707852	VT62916		chr3R	26910829	26912976	VT50273
chr2L	19213716	19215911	VT9842		chr3R	26920927	26923025	VT50279
chr2L	14397823	14400112	VT7354		chr3R	26234870	26236992	VT49904
chr2R	2017803	2019929	VT12440		chr2R	6337166	6339384	VT14610
chr2R	4134452	4136542	VT13456		chr3R	8349388	8351492	VT40544
chr3R	282570	284657	VT36350		chr2R	8589741	8591930	VT15788
chr2R	8549480	8551682	VT15769		chr3R	12058136	12060372	VT42481
chr2L	6691704	6693879	VT3375		chr2R	1715043	1717156	VT12292
chr3R	17029068	17031318	VT45106		chr2R	11798850	11801009	VT17417
chr3R	15155570	15157698	VT44116		chrX	18181976	18184073	VT63704
chr2R	12671212	12673370	VT17873		chrX	18180222	18182402	VT63703
chr3R	4995940	4998158	VT38795		chr3L	6646707	6648872	VT26664
chr2L	13888151	13890290	VT7080		chr4	1014540	1016871	VT51885
chrX	10141141	10143288	VT59696		chr3L	5313647	5315732	VT25970
chrX	18709442	18711658	VT63982		chr2L	21893133	21895276	VT11173
chr3R	15157311	15159508	VT44117		chr3R	21456236	21458310	VT47407
chr3R	16368758	16370878	VT44757		chr2L	8415707	8417823	VT4239
chr3R	10540741	10542885	VT41707		chr3R	21475909	21478909	VT47418
chr2R	7779541	7781099	VT15341		chr3L	15915042	15917244	VT31497
chr2L	285217	287380	VT0131		chr2R	18176934	18179054	VT20744
chr3L	11248392	11250654	VT29058		chr3R	21466670	21468782	VT47413
chr2R	18689548	18691090	VT21015		chr3R	16508059	16510157	VT44830
chr3R	17989286	17991401	VT45608		chr2L	4312089	4314309	VT2226
chr3R	17978799	17980887	VT45602		chr3R	13725445	13727530	VT43368
chr2R	4528088	4530275	VT13664		chr2L	17364193	17366380	VT8881
chr3L	18491882	18493984	VT32828		chr3R	26683121	26685307	VT50159
chr3R	11465500	11467714	VT42167		chrX	19783001	19785201	VT64511
chr3R	12544019	12546269	VT42757		chr2L	9809761	9811893	VT4971
chr3R	15166068	15168266	VT44122		chrX	8562514	8564614	VT58882
chr3L	15756804	15759067	VT31409		chr3L	17003868	17006065	VT32050
chr3L	15739263	15741522	VT31399		chr2R	9464779	9467077	VT16237
chr2R	15305151	15307253	VT19237		chr2L	16165139	16167308	VT8264
chrX	2442707	2444818	VT55853		chr3L	19754681	19756773	VT33481
chr2L	8529144	8531238	VT4293		chr2L	4284704	4286926	VT2210
chr2L	12523954	12526167	VT6403		chr3R	26730363	26732531	VT50184
chr2L	1745914	1748086	VT0877		chr2L	18893565	18895695	VT9677
chr2L	6700266	6702527	VT3380		chr2L	17256765	17258974	VT8825
chr2L	3120271	3122509	VT1601		chrX	17285693	17287897	VT63222
chr3L	18379644	18381768	VT32766		chr2R	20166641	20168817	VT21793
chr2L	6390471	6392627	VT3226		chr2R	20994309	20996417	VT22223
chr2L	13461810	13463910	VT6863		chr3R	13206878	13208980	VT43095
chr2R	9912223	9914459	VT16460		chr3R	15481292	15483596	VT44293
chrX	2418315	2420556	VT55839		chr2R	8591351	8593651	VT15789
chr3L	12648269	12650433	VT29782		chr3L	1322658	1324778	VT23951
chr3R	18352267	18354359	VT45801		chr3R	4983530	4985705	VT38788
chr2R	6346902	6349294	VT14616		chr3L	12283281	12285560	VT29579
chr2L	4028880	4031424	VT2083		chrX	15709829	15711964	VT62448
chr2L	14476156	14478269	VT7397		chr3R	23270347	23272463	VT48350
chr3R	21280699	21282972	VT47317		chr3R	24200590	24202725	VT48827
chr2L	21843469	21845803	VT11145		chr2R	3911707	3913904	VT13336
chr3R	18703162	18705280	VT45978		chr3L	1446296	1448405	VT24016
chrX	15756798	15759018	VT62473		chr2L	12660904	12662965	VT6474
chr2R	12672480	12674566	VT17874		chr2L	18875881	18878004	VT9667
chr2R	20609191	20611269	VT22019		chr3L	5377841	5379924	VT26004
chr3R	15159101	15161276	VT44118		chr2R	8588148	8590358	VT15787
chr3R	8470129	8471868	VT40610		chr2R	14882458	14884801	VT19013
chr2L	15325316	15327423	VT7843		chr3L	12663758	12665998	VT29791
chr2L	1741927	1744242	VT0875		chr3L	22175053	22177267	VT34695
chr2R	2021198	2023290	VT12442		chr3R	12065016	12067376	VT42485
chr3R	736192	738402	VT36575		chr2L	12621821	12624127	VT6454
chr3R	4969149	4971389	VT38780		chr3R	15250664	15252831	VT44171
chr3L	18831969	18834169	VT32997		chr3R	16774423	16776608	VT44975
chr3L	5965200	5967441	VT26319		chrX	2433898	2436003	VT55848
chr3R	5167466	5169689	VT38886		chr2L	12148018	12150101	VT6199
chrX	2409029	2411154	VT55834		chr2L	13884738	13886825	VT7078
chrX	14646635	14648745	VT61931		chr2L	14470788	14472870	VT7394
chr2R	11240781	11242981	VT17123		chr2L	19407637	19409776	VT9944
chr3R	19023810	19025913	VT46144		chr2L	16646825	16648939	VT8514
chr3L	1463758	1465534	VT24026		chr3L	18843606	18845794	VT33003
chr3L	1442924	1445047	VT24014		chr3R	12078733	12080870	VT42493
chr2L	3949075	3951158	VT2037		chr2L	3673455	3675644	VT1887
chr3L	22043710	22045815	VT34626		chr3L	11234411	11236535	VT29051
chr3R	8404566	8406789	VT40575		chr3R	13766525	13768609	VT43390
chrX	4502389	4504514	VT56873		chr2L	12529039	12531290	VT6406
chrX	5240616	5242716	VT57231		chr2L	8578321	8580523	VT4320
chrX	11895853	11897995	VT60538		chrX	15704907	15707066	VT62445
chrX	14913997	14916099	VT62059		chr2L	18877491	18879605	VT9668
chrX	8780045	8782122	VT59001		chr2L	18890105	18892283	VT9675
chrX	8954000	8956150	VT59092		chr3R	12080406	12082714	VT42494
chr2R	14963641	14965754	VT19057		chr2R	5117988	5120277	VT13974
chr2L	8869325	8871489	VT4465		chr2R	11416053	11418320	VT17205
chr2L	20904331	20906436	VT10664		chr2R	11417613	11419772	VT17206
chr2R	9221821	9224053	VT16117		chr2L	19208454	19210682	VT9839
chrX	8783397	8785545	VT59003		chr3R	4985297	4987587	VT38789
chrX	4497144	4499357	VT56870		chrX	4505511	4507953	VT56875
chrX	5331558	5333739	VT57277		chr2L	20690391	20692503	VT10555
chrX	13710639	13712759	VT61465		chr2L	8786661	8788817	VT4419
chr2L	17253271	17255433	VT8823		chr3L	7606397	7608575	VT27169
chr2L	20702384	20704509	VT10562		chr3L	9945450	9947662	VT28338
chr3R	3789492	3791593	VT38168		chr2L	4736262	4738550	VT2408
chr2R	20170064	20172288	VT21795		chr2R	14991938	14994171	VT19071
chr2L	14382957	14385160	VT7346		chr3L	5256422	5258533	VT25942
chrX	3035979	3038099	VT56150		chr2R	19683158	19685225	VT21541
chrX	7548988	7551099	VT58387		chr3R	23392151	23394290	VT48413
chr2R	18578355	18580168	VT20956		chr3R	25458415	25460667	VT49485
chr2L	17753976	17756084	VT9084		chr3R	23397168	23399436	VT48416
chrX	13714183	13716369	VT61467		chr2L	16683054	16685257	VT8531
chr2R	11246296	11248464	VT17126		chr3R	24270130	24272254	VT48866
chrX	19744563	19746741	VT64496		chr2R	7074968	7077154	VT14974
chr2L	8843345	8845442	VT4449		chr3R	13786165	13788247	VT43401
chrX	19247019	19249314	VT64246		chr2L	20913263	20915366	VT10669
chr3R	9274311	9276457	VT41037		chr2R	8586508	8588724	VT15786
chrX	13518753	13520872	VT61369		chrX	2430422	2432556	VT55846
chr2L	19196992	19199089	VT9833		chr2L	13544767	13546843	VT6903
chr3R	1146238	1148318	VT36776		chr2L	11807349	11809479	VT6036
chr3R	5695730	5698521	VT39168		chr3R	11110593	11112686	VT41997
chr2R	15913867	15916009	VT19535		chr2L	8793599	8795768	VT4423
chr3R	24386167	24388422	VT48928		chr3R	7287699	7289932	VT40009
chr3L	5278110	5280339	VT25954		chr3L	18830679	18832877	VT32996
chr2R	3492290	3494388	VT13123		chr3R	4990505	4992785	VT38792
chr2L	15341295	15343595	VT7851		chr2R	14231485	14233584	VT18687
chr3R	4612806	4615020	VT38601		chr2L	14472555	14474795	VT7395
chr2L	12507569	12509776	VT6394		chr3L	22400107	22401038	VT34806
chrX	20522999	20525109	VT64887		chr2R	2583575	2585628	VT12642
chr3R	4490102	4491268	VT38531		chr2R	8484495	8486564	VT15728
chr3R	21282570	21284690	VT47318		chr2L	14067657	14069811	VT7175
chr3R	21294756	21297030	VT47325		chr2L	16014541	16016714	VT8187
chr2L	19415569	19417675	VT9949		chr2R	10340769	10342884	VT16682
chr2R	4537049	4539309	VT13669		chr2L	16978022	16980175	VT8676
chr2L	15323818	15325903	VT7842		chr2L	13492063	13494163	VT6879
chr2L	4892026	4894202	VT2490		chr2R	18586328	18588549	VT20958
chr2R	7066420	7068531	VT14969		chrX	7513499	7515664	VT58368
chr2R	7086913	7089020	VT14981		chrX	5712623	5714757	VT57463
chr2L	21829918	21832138	VT11139		chrX	11864444	11865717	VT60519
chrX	2435592	2437718	VT55849		chrX	14230301	14232407	VT61712
chr3R	27790224	27792366	VT50732		chr2L	12155684	12157839	VT6203
chr2R	4524687	4526814	VT13662		chr2L	10408376	10408800	VT5300
chr2L	6073895	6076535	VT3067		chr2L	9782409	9784535	VT4956
chr2R	9463614	9465759	VT16236		chr2L	16836	18924	VT0006
chr2R	11805608	11807870	VT17421		chr2L	54047	56104	VT0025
chr2R	5568418	5570656	VT14211		chr2L	4828491	4829484	VT2458
chr3R	7587964	7590196	VT40156		chr3L	15094327	15096475	VT31046
chrX	17916474	17918623	VT63560		chr2R	6109134	6111383	VT14490
chr2R	9465978	9468385	VT16238		chr3L	21338946	21341219	VT34268
chrX	19742852	19745084	VT64495		chr3L	15095870	15098101	VT31047
chr2R	13345145	13347280	VT18224		chrX	1488464	1490572	VT55398
chr2R	4127610	4129906	VT13452		chr3R	13184481	13186545	VT43083
chr3R	21471304	21473433	VT47416		chr2L	19419622	19421726	VT9951
chr2L	16588043	16590183	VT8483		chr2L	16349327	16351503	VT8357
chr2L	18031	20238	VT0007		chr2R	18157985	18160143	VT20735
chr3R	21008302	21010513	VT47173		chr3R	12047218	12049500	VT42475
chr2L	1739663	1741778	VT0874		chr2L	6705338	6707431	VT3383
chr3R	23852532	23854650	VT48645		chr3R	27571239	27572216	VT50620
chr2R	11797108	11799219	VT17416		chrX	231286	233368	VT54783
chr3L	10345040	10347225	VT28557		chr3L	13646945	13649062	VT30303
chr2L	3952572	3954670	VT2039		chr2R	20026921	20029257	VT21731
chr3L	5392120	5394223	VT26012		chr3L	12291514	12293687	VT29583
chr2L	12492842	12494946	VT6386		chrX	20506888	20509112	VT64878
chr2L	6501559	6503679	VT3275		chr2R	12676958	12678356	VT17876
chr3R	19498137	19500330	VT46398		chr3R	107680	109755	VT36267
chr2L	3115509	3117607	VT1598		chr3R	10501755	10503839	VT41685
chr3R	12627838	12630026	VT42787		chr2L	19409212	19411415	VT9945
chr2R	16295342	16297543	VT19732		chr3R	19044526	19046770	VT46154
chr3L	5404605	5406827	VT26019		chr3R	12076924	12079107	VT42492
chr3L	8694634	8696785	VT27698		chr2L	17720970	17723197	VT9067
chr2R	19464331	19466551	VT21424		chr3R	4644284	4646432	VT38617
chrX	16063495	16065622	VT62606		chr3R	6315660	6317844	VT39486
chr3R	21457870	21460045	VT47408		chr3R	6267698	6269797	VT39459
chr2R	21130004	21132176	VT22290		chr2L	14479729	14481926	VT7399
chr3R	11831150	11833253	VT42358		chrX	2545947	2548059	VT55906
chr3L	12708353	12710579	VT29814		chrX	7511824	7513917	VT58367
chr3L	7933734	7935878	VT27311		chr2L	16475207	16477298	VT8425
chr2L	5289281	5291413	VT2664		chrX	1475931	1478027	VT55391
chr3L	9028822	9030936	VT27873		chr2R	10672775	10674879	VT16843
chr3L	12662062	12664276	VT29790		chrX	8673294	8675406	VT58942
chr3R	1156788	1158956	VT36782		chr3R	13375684	13377939	VT43180
chr3R	6209965	6212103	VT39429		chr3R	6319246	6321456	VT39488
chr3R	8402828	8405042	VT40574		chr2R	15301688	15304029	VT19235
chr3R	12742175	12744316	VT42846		chr2L	16688239	16690340	VT8534
chrX	18038662	18040767	VT63626		chrX	5340712	5342794	VT57282
chr2R	7421199	7423515	VT15160		chr3R	6278369	6280573	VT39465
chr2R	7426532	7428751	VT15163		chr2R	14898053	14900334	VT19020
chr3L	18622467	18624620	VT32892		chr2R	15001838	15004165	VT19077
chr3R	6379619	6381734	VT39521		chr3R	8361482	8363669	VT40551
chr3R	6418595	6420751	VT39542		chr3R	8358161	8360295	VT40549
chr3R	8893433	8895523	VT40842		chr3L	1076986	1079079	VT23825
chr3R	11833969	11836118	VT42360		chr3R	27097133	27099270	VT50378
chr3R	12783420	12785609	VT42867		chr3R	27651296	27653410	VT50663
chr3R	19166079	19168356	VT46220		chr2L	6403974	6406082	VT3233
chrX	3032372	3034558	VT56148		chr2L	21845436	21847534	VT11146
chrX	14609393	14611495	VT61911		chr3L	18920938	18923123	VT33043
chr2L	18912667	18915046	VT9688		chr3R	8422290	8424538	VT40585
chr2R	21075718	21076367	VT22259		chr2L	1545957	1548150	VT0772
chr3L	6894717	6896823	VT26786		chr3R	9999142	10001340	VT41427
chr3L	7858381	7860453	VT27276		chr2L	12551640	12553749	VT6418
chr3L	20635519	20637590	VT33905		chr2L	13867333	13869502	VT7068
chr3R	276935	279086	VT36347		chr2L	12542669	12544867	VT6413
chr3R	12717726	12719854	VT42832		chrX	17258783	17260872	VT63207
chr3R	26575526	26577775	VT50102		chr2L	1663170	1665352	VT0836
chr3R	26594672	26596745	VT50113		chr3L	11529293	11531491	VT29202
chr3R	26603293	26605399	VT50118		chr3R	20999501	21001633	VT47168
chrX	311766	313924	VT54825		chr2R	6564693	6566858	VT14712
chrX	2347851	2349954	VT55804		chr2R	16346911	16349162	VT19761
chrX	9649760	9651864	VT59447		chr3R	13324327	13326394	VT43155
chrX	16068796	16070932	VT62609		chrX	17271330	17273425	VT63214
chr2L	21838349	21840531	VT11142		chr3R	2725792	2727907	VT37588
chr3L	2743211	2745312	VT24641		chr3R	23868569	23870677	VT48654
chr3L	7930296	7932398	VT27309		chr3R	14522866	14524964	VT43782
chr3L	7953013	7955082	VT27321		chr3R	10032242	10034382	VT41437
chr3L	9424533	9426770	VT28083		chr3R	8760501	8762619	VT40767
chr3R	11811918	11814017	VT42349		chrX	18706862	18709004	VT63980
chr3R	11814891	11816988	VT42351		chrX	18660722	18662797	VT63956
chr3R	17469856	17471988	VT45331		chr3L	12279807	12281909	VT29577
chr2R	11784916	11787077	VT17409		chr3R	7348940	7351008	VT40042
chr2R	16279351	16281540	VT19723		chr2L	12828206	12830361	VT6549
chr2R	16988930	16989475	VT20119		chr2L	6690014	6692212	VT3374
chr2R	19476286	19478458	VT21431		chrX	3665252	3667396	VT56450
chr2L	6701996	6704200	VT3381		chr3R	15140147	15142388	VT44107
chr2R	20607549	20609672	VT22018		chr3R	15137040	15139227	VT44105
chr3L	6698553	6701790	VT26692		chr3R	17021064	17023144	VT45102
chr3L	8645778	8647917	VT27671		chrX	8773271	8775444	VT58997
chr3L	18780571	18782655	VT32972		chr3L	18301208	18303381	VT32722
chr2L	20077193	20079369	VT10276		chr3L	14161383	14163487	VT30557
chr3R	15141907	15144017	VT44108		chr2R	21020314	21022506	VT22238
chr3L	1040046	1042350	VT23808		chr3L	5974396	5976514	VT26324
chr3L	1081346	1083449	VT23827		chr3R	12073519	12075931	VT42490
chr2L	18905706	18907862	VT9684		chr2R	7088643	7090833	VT14982
chr3R	15160880	15162972	VT44119		chr2L	12554748	12556854	VT6420
chr3R	15126303	15128684	VT44101		chrX	15247011	15249281	VT62225
chr3R	17455727	17457827	VT45323		chr2L	16473433	16475651	VT8424
chrX	1926323	1928472	VT55603		chr3L	5981201	5983325	VT26328
chr2R	2516834	2518932	VT12608		chr2L	14485084	14487223	VT7402
chr2R	4526434	4528511	VT13663		chr2R	11237671	11239768	VT17121
chr2R	10986473	10988602	VT17000		chr4	1013286	1015477	VT51884
chr3L	12675922	12678012	VT29798		chr2R	2498412	2500474	VT12601
chr3R	2488662	2490888	VT37466		chr2R	4136091	4138192	VT13457
chr3R	18848030	18850858	VT46053		chr3L	6113038	6115331	VT26397
chr3R	19153349	19155485	VT46213		chr3R	11104181	11106776	VT41993
chr3R	25931731	25933865	VT49742		chr3L	5984597	5986690	VT26330
chr3R	26600373	26602486	VT50116		chr3R	26734599	26736698	VT50187
chr2R	6345353	6347431	VT14615		chrX	3673654	3676071	VT56455
chr3L	5281625	5283752	VT25956		chr2L	21815568	21817692	VT11131
chr2R	7444533	7446663	VT15173		chr3R	20579618	20580458	VT46950
chr3L	5613364	5615475	VT26124		chr2R	3906762	3908877	VT13333
chr3R	19139355	19141496	VT46205		chr2R	14541879	14544009	VT18837
chrX	14636760	14638874	VT61926		chr2R	4529759	4531908	VT13665
chr2L	21817355	21819442	VT11132		chr2R	20602582	20604756	VT22015
chr3R	3768111	3770221	VT38156		chr3L	10323663	10325832	VT28545
chr2L	20771787	20774066	VT10592		chr2R	12255304	12257490	VT17646
chrX	1474043	1476240	VT55390		chr3R	11116768	11118941	VT42000
chr2R	7083386	7085626	VT14979		chr3R	10563436	10565548	VT41720
chr3R	14264252	14266361	VT43645		chr2R	10679855	10681952	VT16847
chr2R	14016005	14016895	VT18573		chr2L	12687316	12689537	VT6487
chrX	7194411	7196639	VT58198		chr2R	10587678	10589908	VT16797
chr2R	15456773	15458869	VT19317		chr3L	12643037	12645156	VT29779
chr3R	12716036	12718170	VT42831		chrX	9612457	9614554	VT59429
chr2R	11715322	11717643	VT17375		chr2R	2484045	2486168	VT12593
chr3L	18381318	18383659	VT32767		chr2R	4137713	4139998	VT13458
chr2L	5299658	5301792	VT2670		chr2R	15310122	15312241	VT19240
chr3L	18620758	18622908	VT32891		chr3L	12693598	12695770	VT29807
chr3L	20677954	20680079	VT33929		chr3R	7394967	7398026	VT40065
chr3R	6422000	6424236	VT39544		chrX	16112617	16114839	VT62632
chr3R	11855334	11857425	VT42371		chrX	5498061	5500218	VT57361
chr3R	12515913	12518125	VT42741		chr2L	18872624	18874720	VT9665
chr3R	12644605	12646873	VT42795		chr2R	16244455	16246536	VT19708
chr3R	19146391	19148480	VT46209		chrX	16113737	16115852	VT62633
chr3R	25283979	25286063	VT49389		chr2L	16525334	16527477	VT8447
chr2R	14880900	14883121	VT19012		chr2L	19227777	19229908	VT9850
chr2R	20215363	20217588	VT21819		chr2L	19236508	19238653	VT9855
chr3L	5647663	5650189	VT26142		chr2R	6098988	6101085	VT14484
chr3L	12686842	12689763	VT29804		chr2L	8834768	8836868	VT4444
chr3R	26731773	26733996	VT50185		chr2L	8836502	8838669	VT4445
chr3R	26749339	26751571	VT50195		chr3L	18774132	18776330	VT32968
chrX	315230	317337	VT54827		chr2R	20999468	21001586	VT22226
chrX	16095458	16097583	VT62624		chr3L	21586306	21588435	VT34395
chr2L	15357148	15359402	VT7860		chr3R	10508753	10510847	VT41689
chr3L	7935566	7937669	VT27312		chr4	732819	734749	VT51763
chr3L	8652598	8654858	VT27675		chr3L	1058443	1060554	VT23814
chr3L	8692910	8695120	VT27697		chr2L	21848927	21851083	VT11148
chr3L	12677573	12679823	VT29799		chr2L	19229519	19231681	VT9851
chr3R	9754689	9756839	VT41300		chr3R	7233635	7234164	VT39979
chr3R	12533529	12535676	VT42751		chrX	1483084	1485222	VT55395
chr3R	24393295	24395385	VT48932		chr2L	8576587	8578857	VT4319
chrX	16045717	16047944	VT62596		chr2L	19232937	19235236	VT9853
chr2R	10950980	10953110	VT16984		chr2R	16131749	16132929	VT19651
chr3R	6397307	6399419	VT39531		chr3R	19006923	19009283	VT46138
chr3R	6427346	6429468	VT39547		chr2L	6706993	6709061	VT3384
chr3R	12729978	12732048	VT42839		chr2R	11711151	11713314	VT17373
chr3R	19141132	19143361	VT46206		chr2R	10678083	10680186	VT16846
chr3R	27427751	27429956	VT50545		chr3R	17055914	17056639	VT45119
chrX	2358395	2360580	VT55810		chr2L	19210230	19212408	VT9840
chrX	4348076	4350303	VT56790		chrX	425656	427761	VT54883
chrX	4945256	4947456	VT57081		chrX	408785	411004	VT54875
chrX	16022549	16024865	VT62583		chr2L	3973697	3975895	VT2051
chr2L	12618696	12620952	VT6452		chr2R	3900178	3901317	VT13330
chr2R	7907290	7909826	VT15409		chr2R	5563158	5565296	VT14208
chr3L	6827755	6829851	VT26755		chr2L	6510433	6512599	VT3280
chr3L	12720844	12723076	VT29821		chr3R	7359289	7361513	VT40048
chr3R	2575614	2578655	VT37508		chr3R	13320992	13323092	VT43153
chr3R	9710103	9712347	VT41276		chr3R	25387784	25390064	VT49445
chr3R	11133586	11135957	VT42009		chr3R	20323951	20326044	VT46826
chr3R	12738547	12740790	VT42844		chr3R	24259629	24261802	VT48860
chr3L	18745776	18748403	VT32957		chrX	4507592	4509714	VT56876
chr3R	12721230	12723378	VT42834		chrX	8778348	8780448	VT59000
chr3R	21852100	21854692	VT47619		chr2L	3993042	3995140	VT2062
chr3R	27429416	27431511	VT50546		chrX	13543893	13546972	VT61383
chrX	1927813	1929933	VT55604		chr2L	12504141	12506233	VT6392
chr2L	12603286	12605352	VT6444		chr3L	5317129	5319247	VT25972
chr2R	7597266	7599805	VT15250		chrX	14937308	14939438	VT62067
chr2R	8500209	8502359	VT15737		chr2L	14089265	14091560	VT7187
chr2L	5295659	5297750	VT2668		chr2R	21048352	21050484	VT22244
chr3L	8677399	8679555	VT27688		chr2L	21804935	21807166	VT11125
chr3L	20284267	20286431	VT33735		chr3L	1079637	1081781	VT23826
chrX	7867453	7869628	VT58544		chr3L	16798723	16800893	VT31953
chr3R	26591606	26593781	VT50111		chr2R	16478276	16480625	VT19837
chrX	308223	310380	VT54823		chr3L	5384937	5387066	VT26008
chr2L	12601526	12603627	VT6443		chr3L	5388536	5390646	VT26010
chr2R	11414540	11416802	VT17204		chr2R	16480094	16482197	VT19838
chr2R	18295742	18296194	VT20804		chr3R	10151754	10152419	VT41498
chr2L	5297152	5299682	VT2669		chrX	13202784	13204964	VT61204
chr3L	17001492	17003629	VT32048		chr3L	11553245	11555416	VT29215
chr3R	17987435	17989642	VT45607		chr3L	18842067	18844231	VT33002
chr2L	17739485	17742061	VT9076		chr2L	13490347	13492443	VT6878
chr2R	7080024	7082201	VT14977		chr2L	1848036	1850221	VT0926
chr2R	10921344	10923510	VT16968		chr2L	16941863	16943980	VT8658
chr3R	26587635	26589742	VT50109		chr3R	14534429	14536573	VT43789
chr2L	8418826	8421132	VT4241		chr3R	24204195	24206315	VT48829
chr4	1072141	1074348	VT51912		chr3L	10329061	10331227	VT28548
chr2L	10455773	10457690	VT5331		chr3R	2958220	2960027	VT37721
chrX	18188816	18190898	VT63708		chr3R	20995463	20996763	VT47166
chrX	19739345	19741412	VT64493		chr3R	17031532	17033803	VT45107
chr2L	20778176	20780290	VT10596		chrX	7506537	7508747	VT58364
chr2R	9849619	9851852	VT16424		chrX	20313723	20315944	VT64773
chr2L	5628723	5630872	VT2843		chrX	5724159	5726302	VT57470
chr3R	6290783	6292903	VT39472		chr3R	27150724	27152852	VT50405
chr3R	6338971	6341104	VT39498		chr3R	14267741	14269885	VT43647
chr3R	26573936	26576036	VT50101		chr2L	19110057	19112100	VT9788
chr3R	27812255	27815378	VT50742		chr2L	14385817	14387918	VT7348
chrX	336672	338747	VT54835		chr3L	1319695	1321846	VT23950
chrX	8283340	8285684	VT58742		chr3L	562700	564874	VT23565
chrX	8520513	8522717	VT58860		chr3R	25447941	25450066	VT49480
chr2L	12589222	12591343	VT6436		chr2R	1942814	1944899	VT12403
chr2L	12590506	12592674	VT6437		chr2R	11532208	11534451	VT17270
chr3R	7604792	7606922	VT40165		chr3R	18690673	18692806	VT45971
chr2R	19667829	19669956	VT21532		chr2R	6114153	6116343	VT14493
chr3L	559282	561596	VT23563		chrX	7858858	7861072	VT58539
chr3R	17971803	17973918	VT45598		chrX	7522209	7524315	VT58373
chr3R	24415697	24417847	VT48944		chr2R	9478910	9480849	VT16244
chrX	16703027	16705757	VT62915		chr3R	8409992	8412099	VT40578
chr2R	6105710	6107842	VT14488		chr2L	8569540	8571751	VT4315
chr2R	8665547	8668087	VT15828		chr2L	18891835	18893986	VT9676
chr3R	9751156	9753611	VT41298		chr3L	11245367	11246124	VT29057
chr3R	26747544	26749726	VT50194		chr2L	17381424	17383547	VT8889
chr3L	7849411	7851629	VT27271		chr2L	8829475	8831714	VT4441
chr2R	7278362	7280475	VT15086		chr2R	10982921	10985100	VT16998
chr3R	25930375	25932625	VT49741		chrX	13534600	13536808	VT61378
chr2R	13783038	13785137	VT18451		chr2R	6122686	6124886	VT14498
chr3L	20273689	20275877	VT33729		chrX	2334279	2336373	VT55797
chr3R	4511441	4513684	VT38543		chrX	1495576	1497679	VT55402
chr3L	18750012	18752155	VT32959		chr2L	15346466	15348732	VT7854
chr3L	20637187	20639292	VT33906		chr3R	17959570	17961726	VT45591
chr3R	5372759	5375074	VT38991		chrX	8540998	8543151	VT58870
chrX	347220	349308	VT54841		chrX	13177259	13179429	VT61192
chr2L	16520617	16522692	VT8444		chrX	1486609	1488743	VT55397
chr2L	2162032	2164151	VT1082		chrX	8680265	8682453	VT58946
chr2L	3582681	3584773	VT1839		chrX	8692413	8694556	VT58953
chr3L	8698072	8700234	VT27700		chrX	8676786	8678872	VT58944
chr3L	8822268	8824419	VT27767		chr2R	20400628	20402887	VT21906
chr3R	4513181	4515317	VT38544		chr2L	9969903	9972058	VT5058
chr3R	12639298	12641440	VT42792		chrX	7510089	7512190	VT58366
chr2L	8831294	8833463	VT4442		chr3R	25828585	25830778	VT49680
chrX	8615110	8617235	VT58911		chr2L	8802386	8804520	VT4428
chrX	13525602	13527903	VT61373		chr3R	8898255	8900537	VT40845
chrX	14920528	14922665	VT62063		chr3R	18697831	18700119	VT45975
chr2L	12580459	12582641	VT6431		chr3R	7226197	7228314	VT39975
chr2L	12623424	12625666	VT6455		chr2R	20208788	20210910	VT21815
chr2L	18902235	18904403	VT9682		chrX	1532003	1534066	VT55419
chr2R	11358575	11360026	VT17183		chrX	8227302	8229466	VT58711
chr2L	742271	744374	VT0349		chr2L	18888344	18890495	VT9674
chr3L	5608312	5610423	VT26121		chrX	8260101	8262262	VT58730
chr3L	14249880	14252056	VT30607		chr3R	1147964	1150125	VT36777
chr3L	17124953	17127076	VT32110		chr2R	15706915	15709057	VT19429
chr3L	23230498	23232590	VT35184		chr3L	21597042	21599259	VT34401
chr3R	10875481	10877580	VT41881		chr2L	20967302	20969446	VT10695
chr3R	21293119	21295233	VT47324		chr2L	3848042	3850152	VT1981
chr3R	24275351	24277466	VT48869		chr2R	10060721	10062851	VT16530
chrX	11194529	11196749	VT60196		chr2L	3975335	3977532	VT2052
chr3L	549321	551551	VT23557		chr2R	16311836	16313918	VT19741
chr3L	7300584	7302704	VT27011		chr2L	3977172	3979301	VT2053
chr3R	24289348	24291472	VT48877		chr3R	8418893	8421060	VT40583
chr3L	20656400	20658642	VT33917		chr2L	16945360	16947539	VT8660
chr3R	6425535	6427699	VT39546		chr2L	16954343	16956458	VT8665
chr2R	2417645	2419715	VT12557		chr3L	5304906	5306998	VT25965
chr2R	9505005	9507128	VT16258		chrX	4833051	4835256	VT57022
chr3L	5267136	5269337	VT25948		chr2R	3910149	3912266	VT13335
chr2L	19477513	19479654	VT9983		chrX	8248525	8250736	VT58723
chr2L	4357035	4359107	VT2248		chr4	728054	730389	VT51761
chr3L	18615800	18616311	VT32888		chrX	5234190	5236377	VT57227
chr3R	16777821	16779950	VT44977		chr2L	3107641	3109719	VT1594
chr2L	9867951	9870044	VT5003		chr3L	20718346	20720415	VT33950
chr2R	2847205	2849287	VT12786		chrX	226133	228242	VT54780
chr3L	1318512	1320599	VT23949		chr2R	14959979	14962204	VT19055
chr3R	20243191	20245391	VT46782		chr3R	5165088	5167642	VT38885
chr2L	14374332	14376490	VT7341		chr3R	12066745	12068875	VT42486
chr2R	3915124	3917212	VT13338		chrX	11840914	11843106	VT60506
chr2L	26520	27246	VT0013		chr3R	26213328	26215497	VT49896
chr2R	6117515	6119698	VT14495		chr2R	9848167	9850271	VT16423
chr2R	6578802	6580921	VT14720		chr2L	13869111	13871234	VT7069
chr2R	15695662	15697789	VT19423		chr2L	8550336	8552508	VT4304
chr3R	17968311	17970547	VT45596		chr3L	5411736	5413878	VT26023
chr3R	20346869	20348344	VT46838		chr3L	5399169	5401390	VT26016
chr3R	26821511	26823616	VT50230		chr2R	8565508	8567598	VT15777
chrX	19913161	19915375	VT64567		chr2L	15329878	15331995	VT7846
chr3R	11829607	11831873	VT42357		chr3L	5967013	5969118	VT26320
chr3R	12762165	12764365	VT42855		chr3R	26212226	26214356	VT49895
chr3R	18349010	18351207	VT45799		chr2L	15331388	15333912	VT7847
chr2R	9498586	9500671	VT16254		chr3L	16106157	16107712	VT31588
chrX	5239049	5241148	VT57230		chr3R	25491743	25493750	VT49502
chr3L	7144470	7146612	VT26925		chrX	7536052	7538146	VT58381
chrX	12957967	12960084	VT61081		chr2R	18116025	18118567	VT20711
chrX	14935927	14938120	VT62066		chr3L	7148070	7150169	VT26927
chr2L	14392957	14395125	VT7351		chr2R	14226091	14228233	VT18684
chr2R	1955128	1957242	VT12409		chr3R	5958301	5960569	VT39307
chr2R	6250695	6252800	VT14563		chr2R	8474766	8476836	VT15723
chr2R	9550978	9552692	VT16283		chr2L	21627994	21630012	VT11042
chr2R	15477487	15479794	VT19329		chr2L	11166863	11168963	VT5711
chr3L	7601355	7603572	VT27166		chrX	7545536	7547664	VT58385
chr3L	7851241	7853366	VT27272		chrX	8683773	8685850	VT58948
chr3R	3896891	3899008	VT38221		chrX	8666349	8668476	VT58938
chr3R	6217528	6219600	VT39433		chr3R	26729002	26731166	VT50183
chr3R	11209303	11210937	VT42046		chrX	16125103	16127288	VT62635
chrX	14631461	14633560	VT61923		chrX	8616792	8618904	VT58912
chr2L	14651676	14653877	VT7487		chr3R	27649695	27651811	VT50662
chr3L	11815310	11815990	VT29343		chr2L	6693330	6695541	VT3376
chr3L	8511962	8512639	VT27603		chr2R	8608163	8610360	VT15794
chr3L	13652327	13654469	VT30306		chr2L	19222496	19224634	VT9847
chrX	13719832	13720435	VT61470		chr3L	5386607	5388903	VT26009
chr2R	9220057	9222240	VT16116		chr3R	21204718	21206813	VT47276
chr2R	15515180	15517277	VT19349		chr3R	23837654	23839911	VT48637
chr3L	8764494	8766645	VT27734		chr3R	25253884	25256096	VT49372
chr3L	10419520	10421669	VT28596		chr2L	18914471	18916598	VT9689
chr3R	15258717	15260915	VT44176		chrX	5228366	5230602	VT57224
chr3R	25217920	25220064	VT49352		chrX	5264714	5267008	VT57244
chr2L	17241015	17243150	VT8816		chr2L	16924038	16926242	VT8648
chr2L	16619865	16622081	VT8499		chr2L	8818056	8820232	VT4437
chr2R	4227559	4229630	VT13509		chr2L	3113886	3116075	VT1597
chr2R	4394116	4396185	VT13595		chr2R	9216542	9218685	VT16114
chr3L	17448344	17450499	VT32278		chr2R	11802313	11804425	VT17419
chr2R	12281034	12283175	VT17661		chr3L	7561851	7563967	VT27147
chr3L	918655	920745	VT23749		chr2L	4308355	4310501	VT2223
chr3L	10268739	10271184	VT28514		chr2R	12523180	12525279	VT17792
chr3R	9277531	9279726	VT41039		chr3L	10343224	10345455	VT28556
chr3R	14521422	14523545	VT43781		chr2L	17374577	17376839	VT8885
chr3R	15257105	15259284	VT44175		chr2R	14242151	14244258	VT18693
chr3R	15551184	15553267	VT44326		chr2R	10222380	10224473	VT16613
chr3R	25002223	25004613	VT49239		chrX	8776650	8778724	VT58999
chrX	3480749	3482950	VT56366		chr2L	12544517	12546608	VT6414
chrX	14228568	14230671	VT61711		chr2L	14372576	14374780	VT7340
chr2R	19505812	19507977	VT21450		chr3L	5397377	5399580	VT26015
chr3L	1029432	1031697	VT23801		chr2L	18826432	18826811	VT9636
chr3L	11223964	11226065	VT29045		chr3R	8478468	8480341	VT40613
chr3L	15899936	15902021	VT31488		chr3R	14222096	14224182	VT43624
chr3R	9167664	9169782	VT40979		chr2L	3105912	3108009	VT1593
chr2L	8552017	8554216	VT4305		chr3R	18672910	18675055	VT45961
chrX	17914709	17916931	VT63559		chr3R	17291634	17293765	VT45238
chrX	21303413	21305567	VT65290		chr3L	7845890	7848126	VT27269
chr2L	15181851	15183996	VT7764		chr3L	390677	392857	VT23472
chr2L	15936129	15938288	VT8145		chr3R	9761695	9763826	VT41304
chr3L	4575574	4577811	VT25600		chr2L	21873761	21875859	VT11162
chr3L	23319509	23321881	VT35219		chr3R	12503692	12505819	VT42734
chr3R	18350671	18352751	VT45800		chr3L	12715566	12717745	VT29818
chrX	5329874	5331964	VT57276		chr2R	5807050	5809292	VT14329
chr3R	10870785	10872997	VT41878		chr3R	6324555	6326696	VT39491
chr3R	14215481	14216153	VT43620		chrX	15701486	15703664	VT62444
chr3R	26909032	26911179	VT50272		chr3L	11239553	11241810	VT29054
chr2R	12261733	12263999	VT17650		chr3L	5274701	5276877	VT25952
chr3R	15642498	15644615	VT44369		chr3R	1340702	1342813	VT36871
chr2L	9844585	9846714	VT4990		chr2R	16291814	16293931	VT19730
chr3R	26799028	26801162	VT50218		chr2R	7462495	7464709	VT15183
chrX	13838654	13840873	VT61534		chrX	8246722	8249001	VT58722
chrX	17066610	17068811	VT63106		chr3R	18699565	18701714	VT45976
chr2R	7695277	7697728	VT15305		chr3R	8390298	8392540	VT40567
chr3L	8761206	8763291	VT27732		chr2R	6041740	6043926	VT14459
chr3L	19371973	19374091	VT33282		chrX	17305796	17307891	VT63232
chr3R	3101637	3102547	VT37803		chr3R	6469578	6471768	VT39571
chr2R	10274310	10276388	VT16650		chr2L	21806687	21808866	VT11126
chr3L	19722137	19724395	VT33465		chr2R	16300730	16302844	VT19735
chr3R	17952155	17954263	VT45586		chr3R	18844853	18847069	VT46052
chrX	19732259	19734353	VT64489		chrX	4386763	4388898	VT56810
chr2L	2401416	2403652	VT1214		chr3L	6999658	7001813	VT26846
chr2R	8486045	8488250	VT15729		chrX	17219754	17221925	VT63185
chr2R	20263897	20265402	VT21840		chr3L	6996437	6998652	VT26844
chr2L	6350979	6352407	VT3211		chr2R	10585909	10588130	VT16796
chr2L	8557344	8559502	VT4308		chr3R	4514939	4517148	VT38545
chr3R	16688932	16691934	VT44929		chr3R	12788662	12790937	VT42870
chr2L	16207398	16209528	VT8286		chr2L	12631528	12633641	VT6458
chr2L	15991632	15993738	VT8174		chr3R	6329845	6332072	VT39494
chr3L	9534356	9535473	VT28137		chr3R	6448242	6450397	VT39559
chr3R	8644547	8646742	VT40704		chr3R	6390230	6392351	VT39527
chr3R	14551901	14553358	VT43795		chr3L	6789210	6791431	VT26733
chr3R	17945092	17947151	VT45583		chr2R	10979468	10981571	VT16996
chr3R	18009304	18011399	VT45619		chrX	4383337	4385491	VT56808
chr3R	18016412	18018496	VT45623		chr2R	3908436	3910563	VT13334
chr3R	26639241	26641421	VT50136		chr2L	2756568	2758563	VT1406
chr3L	1001774	1004018	VT23788		chr2R	10657479	10659400	VT16836
chr3R	17946453	17948569	VT45584		chr2L	3980731	3982835	VT2055
chrX	10769558	10771833	VT59994		chr2R	20933830	20935929	VT22192
chr3R	7273757	7275934	VT40001		chr2R	21116995	21119170	VT22282
chr3R	15585864	15588031	VT44343		chr2L	5282963	5285062	VT2660
chr2L	12505790	12507936	VT6393		chr3L	7853070	7855299	VT27273
chr3L	2691593	2693733	VT24614		chr3L	12719087	12721413	VT29820
chr3L	7298822	7301007	VT27010		chr3L	20676197	20678288	VT33928
chr2L	5854338	5856558	VT2963		chr3R	2844133	2846436	VT37654
chr3L	17705383	17707481	VT32412		chr3R	6317488	6319624	VT39487
chr3R	3494169	3496272	VT38018		chr3R	8388481	8390671	VT40566
chr2L	3926475	3928679	VT2024		chr3R	8393942	8396056	VT40569
chr3L	6653583	6655646	VT26668		chr3R	9747760	9749958	VT41296
chr3R	4962060	4964272	VT38776		chrX	495360	497457	VT54914
chrX	5061681	5063782	VT57138		chrX	8229048	8231149	VT58712
chr2R	3298739	3300850	VT13027		chrX	11830102	11832269	VT60500
chr2R	11479271	11481445	VT17240		chrX	16056424	16058539	VT62602
chr2R	21078259	21080335	VT22261		chr2L	12641817	12643949	VT6464
chr3L	17432386	17434630	VT32272		chr2L	18910914	18913266	VT9687
chr3L	14113093	14115346	VT30530		chr2L	21884776	21886832	VT11168
chr3R	6361915	6364144	VT39511		chr2L	21894811	21896943	VT11174
chr3R	19127172	19129328	VT46198		chr2R	7449961	7452083	VT15176
chr2L	9878690	9880838	VT5009		chr2L	3846245	3848335	VT1980
chr2L	1621230	1623444	VT0812		chr2R	21004658	21006802	VT22229
chr2R	20745412	20747523	VT22096		chr2R	21125824	21127916	VT22287
chr3R	26850787	26852898	VT50247		chr3L	1441256	1443424	VT24013
chrX	2982124	2984222	VT56121		chr3R	5045061	5047272	VT38822
chrX	21359843	21361958	VT65317		chr3R	6313891	6316097	VT39485
chr3L	6625997	6626636	VT26651		chr3R	6337049	6339366	VT39497
chr3R	6804667	6806774	VT39752		chr3R	6384936	6387091	VT39524
chr3R	14340700	14342826	VT43688		chr3R	6393774	6395983	VT39529
chr3R	16540229	16542746	VT44847		chr3R	6400819	6403034	VT39533
chr3R	22526268	22528511	VT47967		chr3R	6414986	6417256	VT39540
chr3R	27691962	27694219	VT50682		chr3R	6432579	6434671	VT39550
chr2R	1941266	1943454	VT12402		chr3R	9740745	9742854	VT41292
chr2R	14961789	14964013	VT19056		chr3R	12233086	12235268	VT42578
chr2R	15508139	15510377	VT19345		chr3R	12485941	12488098	VT42724
chr2R	20783838	20786002	VT22114		chr3R	12750849	12753071	VT42851
chr3L	9547390	9549575	VT28144		chr3R	19064856	19066954	VT46165
chr2L	9846352	9848475	VT4991		chr3R	24389833	24392086	VT48930
chr2L	1689452	1691560	VT0847		chrX	8514043	8516142	VT58856
chr2R	8481031	8483229	VT15726		chrX	9598030	9600128	VT59421
chr3L	4796096	4798402	VT25717		chr2L	12591852	12594265	VT6438
chr3R	9270864	9273057	VT41035		chr2L	12665181	12667293	VT6477
chr3R	18053062	18055146	VT45642		chr2L	14440355	14442469	VT7378
chrX	2547758	2549837	VT55907		chr2L	581470	583741	VT0268
chr2L	2897706	2899997	VT1488		chr2L	596726	598791	VT0277
chr3R	16800987	16802175	VT44989		chr2L	21864879	21867056	VT11157
chr3R	17985628	17987914	VT45606		chr2R	9109456	9111773	VT16054
chr3R	25607558	25609724	VT49570		chr2R	11016930	11019079	VT17013
chr3R	26797244	26799368	VT50217		chr2R	21118624	21120710	VT22283
chr2L	21820911	21823017	VT11134		chr3L	7854732	7856927	VT27274
chr2R	7093721	7096022	VT14985		chr3L	12703027	12705439	VT29811
chr2R	20293095	20294665	VT21853		chr3L	20679797	20681868	VT33930
chr3L	12079026	12081779	VT29468		chr3R	178808	180896	VT36302
chr3L	20398155	20400412	VT33786		chr3R	2631448	2633657	VT37538
chr3R	6404264	6406474	VT39535		chr3R	6328132	6330270	VT39493
chr2L	8562651	8564732	VT4311		chr3R	9744290	9746390	VT41294
chr2L	8857091	8859229	VT4457		chr3R	9868714	9870842	VT41362
chr3R	26733247	26735345	VT50186		chr3R	17295167	17297329	VT45240
chrX	20521247	20523342	VT64886		chr3R	24420208	24422348	VT48947
chr2L	16603881	16605970	VT8492		chr3R	26669271	26671386	VT50151
chr3R	16529614	16531829	VT44841		chrX	3672443	3674579	VT56454
chr3R	26804277	26806484	VT50221		chrX	4302850	4305070	VT56765
chr3R	27662842	27665967	VT50669		chrX	4328734	4330849	VT56779
chr2L	12525656	12527760	VT6404		chrX	4353411	4355468	VT56793
chr2L	17534154	17536217	VT8967		chrX	4952218	4954483	VT57085
chr2R	14998559	15000822	VT19075		chrX	9610773	9612895	VT59428
chr3R	4971043	4973269	VT38781		chrX	17229891	17232063	VT63191
chrX	18228698	18230850	VT63731		chrX	17236607	17238699	VT63195
chr2R	12069698	12070780	VT17559		chr2L	12582183	12584275	VT6432
chr2R	20594807	20596916	VT22011		chr2L	15463995	15466101	VT7914
chr3R	2021022	2022647	VT37216		chr2R	7045773	7047900	VT14957
chr3R	10863765	10866026	VT41876		chr2R	20954990	20957091	VT22205
chr3R	11764233	11766405	VT42327		chr2R	20956501	20958679	VT22206
chr3R	14732290	14732802	VT43898		chr3L	7951314	7953411	VT27320
chr3R	15869232	15871319	VT44495		chr3L	12594167	12596335	VT29754
chr3R	18032415	18034510	VT45632		chr3L	12656819	12659031	VT29787
chr2L	11245	11850	VT0003		chr3R	6430745	6432955	VT39549
chr3L	17455052	17457155	VT32282		chr3R	9887622	9889826	VT41373
chrX	20320724	20322995	VT64777		chr3R	12781720	12783795	VT42866
chr3L	5982839	5984999	VT26329		chr3R	20977682	20979989	VT47156
chrX	19737565	19739728	VT64492		chr3R	25883986	25886143	VT49716
chrX	2354865	2357027	VT55808		chrX	310002	312108	VT54824
chr2L	16643412	16645547	VT8512		chrX	316930	319149	VT54828
chr2R	7435416	7437806	VT15168		chrX	7206551	7208747	VT58203
chr3L	12599275	12601334	VT29757		chrX	8517240	8519439	VT58858
chr3L	20638794	20640937	VT33907		chrX	17199343	17201644	VT63175
chr3R	6420319	6422488	VT39543		chrX	17214656	17216751	VT63183
chr3R	12795881	12798067	VT42874		chrX	17228234	17230336	VT63190
chr3R	24284099	24286175	VT48874		chrX	17273138	17275268	VT63215
chr3R	26986229	26988329	VT50313		chr2L	12653817	12655961	VT6471
chr2L	14370918	14373009	VT7339		chr2L	15041918	15042587	VT7689
chr3R	14260664	14262821	VT43643		chr2L	19212032	19214224	VT9841
chr2R	2004909	2007015	VT12433		chr2L	21861349	21863465	VT11155
chr2L	13882969	13885099	VT7077		chr2R	5838930	5841070	VT14347
chr3L	12267191	12269303	VT29570		chr2R	7437249	7439486	VT15169
chr2L	20773429	20775566	VT10593		chr2R	7451755	7453894	VT15177
chr2L	21841894	21844018	VT11144		chr3L	6768705	6770834	VT26725
chr3R	2634881	2637078	VT37540		chrX	5478227	5480495	VT57350
chrX	491743	493897	VT54912		chr2R	9501738	9503924	VT16256
chr3L	13648702	13650943	VT30304		chr2R	21021952	21024092	VT22239
chr3R	11832511	11834661	VT42359		chr2R	14908361	14910460	VT19026
chr3R	15595556	15596626	VT44347		chr3L	6875072	6877168	VT26779
chr3L	4577466	4579593	VT25601		chr2L	1640262	1642449	VT0823
chr2R	15499619	15501794	VT19340		chr3R	3862244	3864458	VT38204
chr3R	11825329	11828184	VT42356		chr2L	12144505	12146627	VT6197
chr2L	12639959	12642267	VT6463		chr2L	20692130	20694229	VT10556
chr2L	13124894	13126994	VT6705		chr3L	5976078	5978250	VT26325
chr3L	14177506	14179749	VT30566		chr2R	9914017	9916261	VT16461
chrX	4947033	4949107	VT57082		chr3R	15162668	15164763	VT44120
chrX	7197961	7200050	VT58200		chr3R	15277825	15280032	VT44182
chr3L	4557795	4559917	VT25590		chr2L	8798868	8801001	VT4426
chr3L	9911922	9914039	VT28325		chr2L	20719332	20721423	VT10572
chr2L	15339602	15341708	VT7850		chr3L	12672426	12674574	VT29796
chr3L	7811085	7813343	VT27251		chrX	14629621	14631757	VT61922
chr2R	6245887	6248058	VT14561		chr3R	15133834	15135949	VT44103
chr2R	8611292	8613559	VT15796		chr2L	8814596	8816711	VT4435
chr2R	6974597	6976819	VT14919		chr3R	13180899	13183083	VT43081
chr3R	5126433	5128707	VT38866		chr3L	6805044	6807234	VT26742
chr3R	6346013	6348184	VT39502		chr2L	8853516	8855739	VT4455
chr3R	11857059	11859316	VT42372		chr2L	12548382	12550679	VT6416
chr3R	14262395	14264585	VT43644		chr3L	5977806	5979915	VT26326
chrX	8564027	8566117	VT58883		chr2L	12153858	12156014	VT6202
chr2L	12633227	12635387	VT6459		chrX	2407311	2409451	VT55833
chr2R	16252382	16254690	VT19713		chr2L	14486801	14489015	VT7403
chr2R	16597146	16599246	VT19904		chr2R	6340397	6342577	VT14612
chr2R	18138190	18140302	VT20724		chr2R	6561189	6563292	VT14710
chr3R	10510381	10512568	VT41690		chr3R	940818	943059	VT36671
chr2L	8533594	8535833	VT4296		chr3R	26218708	26220798	VT49899
chrX	2349646	2351745	VT55805		chr2R	8604967	8607145	VT15792
chrX	4082156	4084345	VT56651		chr2L	21870198	21872378	VT11160
chr2L	14477908	14480013	VT7398		chr2R	6104058	6106189	VT14487
chr3L	5972676	5974783	VT26323		chrX	8788510	8790735	VT59006
chr3L	17560496	17562667	VT32332		chr3R	9706761	9709041	VT41274
chr3R	19000812	19002905	VT46134		chr3L	6101112	6103281	VT26390
chr3R	21006495	21008695	VT47172		chr2R	10346161	10347664	VT16685
chr3R	26750978	26753206	VT50196		chr3R	12662941	12665152	VT42805
chrX	16065167	16067432	VT62607		chr2L	8844948	8847235	VT4450
chr2L	12487632	12489761	VT6383		chr3R	17286161	17288431	VT45235
chr2R	4542035	4544178	VT13672		chr3R	19134146	19136359	VT46202
chr3L	12713727	12716024	VT29817		chr3R	19135900	19138047	VT46203
chr3R	12531716	12533938	VT42750		chr3R	19137616	19139764	VT46204
chr3R	13773672	13775780	VT43394		chr3R	26689226	26691504	VT50163
chrX	4290985	4293195	VT56758		chr4	1122963	1125164	VT51936
chrX	7187219	7189310	VT58194		chrX	502533	504611	VT54918
chr2R	5572002	5574297	VT14213		chrX	4402230	4404309	VT56819
chr2R	16331228	16333297	VT19752		chrX	16146875	16148985	VT62647
chr3L	5627280	5629511	VT26132		chr2L	12485943	12488050	VT6382
chr3R	10542399	10544607	VT41708		chr2L	12606738	12608834	VT6446
chrX	8565524	8567703	VT58884		chr2L	12611283	12613742	VT6448
chr2L	16586278	16588583	VT8482		chr2L	580471	582588	VT0267
chr2L	1839451	1841629	VT0922		chr2L	2163674	2165773	VT1083
chr2R	7609758	7611907	VT15257		chr2R	1600550	1602642	VT12232
chr2R	16329467	16331575	VT19751		chr2R	3936099	3938380	VT13350
chr3L	6974998	6976653	VT26832		chr2R	9506596	9508710	VT16259
chr3L	15208755	15210866	VT31109		chr2L	3855117	3857221	VT1985
chrX	13531067	13533198	VT61376		chr3L	6860820	6862977	VT26771
chrX	14912673	14914883	VT62058		chr3L	6869705	6871867	VT26776
chr2L	16602222	16604401	VT8491		chr3L	6891390	6893545	VT26784
chr3L	20660027	20662136	VT33919		chr3L	12569793	12571930	VT29741
chr3R	7375894	7377992	VT40058		chr3L	13390040	13392750	VT30171
chr3R	10546093	10548201	VT41710		chr3L	15537096	15539249	VT31285
chr3R	12488533	12490704	VT42726		chr3L	20674414	20676611	VT33927
chr3R	13161954	13164061	VT43071		chr3L	21576310	21578488	VT34389
chr3R	17970065	17972204	VT45597		chr3R	6269425	6271633	VT39460
chr3R	17975309	17977580	VT45600		chr3R	6462251	6464369	VT39567
chr3R	18047738	18049822	VT45639		chr3R	12657648	12659851	VT42802
chr2L	15322324	15324408	VT7841		chr3R	12664710	12666865	VT42806
chr2R	6333268	6335361	VT14608		chr3R	17012057	17014174	VT45097
chr2L	5304374	5306466	VT2673		chr3R	17265258	17267356	VT45225
chr3R	26635885	26638109	VT50134		chr3R	17298703	17300821	VT45242
chr3R	18118591	18119304	VT45674		chr3R	26593164	26595267	VT50112
					chrX	333109	335283	VT54833
					chrX	4311975	4314060	VT56770
					chrX	4398732	4400889	VT56817
					chrX	9634320	9636430	VT59440
					chr3L	18403719	18405838	VT32779
					chr3L	18410618	18412734	VT32783
					chr3R	21004815	21006912	VT47171
					chr3R	20991649	20993878	VT47164
					chrX	8771510	8773626	VT58996
					chr3L	18383117	18385508	VT32768
					chr3L	6701945	6704145	VT26693
					chr3R	10529959	10532177	VT41701
					chr3R	17032972	17035065	VT45108
					chr2R	11710286	11712402	VT17372
					chr2R	10611695	10613856	VT16811
					chr2L	19215498	19217702	VT9843
					chr3R	10531780	10533953	VT41702
					chr2R	16274020	16276152	VT19720
					chr3L	18788589	18790803	VT32977
					chrX	15254278	15256440	VT62229
					chrX	15261471	15263550	VT62233
					chrX	15263254	15265353	VT62234
					chr3R	6287216	6289375	VT39470
					chrX	1503157	1505306	VT55406
					chr2R	10958040	10960162	VT16988
					chrX	4363949	4366075	VT56799
					chr3L	19822543	19824600	VT33517
					chr2L	14474186	14476450	VT7396
					chrX	1539130	1541499	VT55422
					chr3R	18715786	18717888	VT45983
					chr2R	21011572	21013705	VT22233
					chr2L	19241632	19243843	VT9858
					chrX	8657628	8659702	VT58933
					chr2L	3858699	3860810	VT1987
					chr3R	9730192	9732458	VT41286
					chr3R	27546295	27548365	VT50607
					chr2R	10339227	10341428	VT16681
					chr2R	9110499	9112636	VT16055
					chrX	4490311	4492475	VT56866
					chr3L	2764296	2766472	VT24651
					chr3R	26757653	26759815	VT50199
					chr3L	5616644	5618851	VT26126
					chr2L	5292457	5294592	VT2666
					chrX	345469	347574	VT54840
					chr3L	5606588	5608690	VT26120
					chrX	9607388	9609493	VT59426
					chr3R	15132243	15134393	VT44102
					chrX	8790227	8792344	VT59007
					chrX	232988	235114	VT54784
					chr3R	10513870	10516080	VT41692
					chr2R	11791820	11794001	VT17413
					chr3R	17027868	17030089	VT45105
					chr3L	6096044	6098211	VT26387
					chr2R	11790068	11792330	VT17412
					chr3L	12567506	12569674	VT29739
					chr3L	12568611	12570783	VT29740
					chr3L	18760407	18762619	VT32965
					chr3L	20663620	20665720	VT33921
					chr3R	6322765	6324918	VT39490
					chr3R	6340648	6342871	VT39499
					chr3R	12530048	12532179	VT42749
					chr3R	12631308	12633494	VT42789
					chr3R	12668327	12670488	VT42808
					chr3R	12776398	12778564	VT42863
					chr3R	17480456	17482639	VT45337
					chr3R	19144641	19146745	VT46208
					chr3R	26582444	26584616	VT50106
					chr3R	17277478	17279598	VT45230
					chrX	4317052	4319158	VT56773
					chrX	4950504	4952607	VT57084
					chrX	9628880	9631197	VT59437
					chrX	9662315	9664488	VT59454
					chrX	16070602	16072733	VT62610
					chrX	16102531	16104663	VT62628
					chrX	16130421	16132578	VT62638
					chr2L	15462255	15464335	VT7913
					chr2L	18879015	18881235	VT9669
					chr2R	1956926	1959044	VT12410
					chr2L	3849824	3851957	VT1982
					chr2R	21091316	21093539	VT22268
					chr3L	11928749	11930193	VT29400
					chr3L	12665502	12667664	VT29792
					chr3L	13400881	13403078	VT30177
					chr3R	6358354	6360547	VT39509
					chr3R	17288089	17290286	VT45236
					chr3R	18701384	18703455	VT45977
					chr3R	27544629	27546721	VT50606
					chrX	17276764	17278856	VT63217
					chr2R	7433749	7435982	VT15167
					chr2R	11242471	11244626	VT17124
					chr2L	3966598	3968858	VT2047
					chr3L	6873282	6875416	VT26778
					chr3L	13397616	13399853	VT30175
					chr3R	2629821	2631916	VT37537
					chr3R	6377856	6380001	VT39520
					chr3R	12491395	12493525	VT42727
					chr3R	12735115	12737298	VT42842
					chr3R	13508185	13508443	VT43253
					chr2L	8851851	8854097	VT4454
					chr3R	17447378	17448608	VT45319
					chrX	2360156	2362318	VT55811
					chrX	9651600	9653690	VT59448
					chrX	16082963	16085140	VT62617
					chrX	16100761	16102905	VT62627
					chrX	17231574	17233757	VT63192
					chrX	17233207	17235366	VT63193
					chr2L	18861068	18863298	VT9658
					chr2L	597778	599872	VT0278
					chr2L	21801352	21803482	VT11123
					chr2L	21891472	21893562	VT11172
					chr2R	2499708	2501858	VT12602
					chr2R	3933113	3935181	VT13348
					chr2R	7446371	7448496	VT15174
					chr2R	11346177	11348530	VT17179
					chr3L	5418926	5421142	VT26027
					chr3L	6855509	6857685	VT26768
					chr3L	12592370	12594662	VT29753
					chr3L	12670748	12672856	VT29795
					chr3L	13637915	13640066	VT30298
					chr3L	18758978	18761089	VT32964
					chr3R	665758	667967	VT36543
					chr3R	6274780	6276933	VT39463
					chr3R	6476467	6478567	VT39575
					chr3R	17275713	17277986	VT45229
					chr3R	17363342	17365449	VT45276
					chr3R	26686174	26688293	VT50161
					chr3R	27432407	27434519	VT50548
					chrX	1929297	1931416	VT55605
					chrX	4083953	4086055	VT56652
					chrX	4954036	4956334	VT57086
					chrX	16075849	16078117	VT62613
					chr2L	12594440	12596757	VT6439
					chr2L	20767347	20768825	VT10589
					chr2R	2487391	2489497	VT12595
					chr2R	3931534	3933655	VT13347
					chr2R	4543728	4545828	VT13673
					chr2R	6417186	6419442	VT14648
					chr2R	20703964	20706247	VT22073
					chr3L	7958022	7960166	VT27324
					chr3L	12722651	12724757	VT29822
					chr3L	20640418	20642591	VT33908
					chr3L	21581296	21583643	VT34392
					chr3R	2623176	2625267	VT37534
					chr3R	6308570	6310707	VT39482
					chr3R	6406105	6408375	VT39536
					chr3R	9733718	9735897	VT41288
					chr3R	9756435	9758569	VT41301
					chr3R	12619097	12621281	VT42782
					chr3R	12767470	12769649	VT42858
					chr3R	19151632	19153750	VT46212
					chr3R	26684610	26686781	VT50160
					chr3R	27551243	27553409	VT50610
					chrX	224312	226513	VT54779
					chrX	301725	303848	VT54820
					chrX	4092742	4094855	VT56657
					chrX	4356914	4359226	VT56795
					chrX	4381591	4383754	VT56807
					chrX	4948793	4950880	VT57083
					chrX	7184255	7185361	VT58192
					chrX	13697797	13700835	VT61458
					chrX	16074132	16076288	VT62612
					chrX	17253290	17255474	VT63204
					chrX	17287514	17289649	VT63223
					chr2L	12608389	12610664	VT6447
					chr2L	12636663	12638824	VT6461
					chr2R	20935265	20937453	VT22193
					chr3L	6841681	6843804	VT26763
					chr3L	6898061	6900163	VT26788
					chr3L	9843117	9845260	VT28289
					chr3L	20658238	20660323	VT33918
					chr3R	6383170	6385362	VT39523
					chr3R	9877033	9879140	VT41367
					chr3R	9901209	9903333	VT41381
					chr3R	17293411	17295517	VT45239
					chr3R	17459236	17461358	VT45325
					chr3R	18681812	18683958	VT45966
					chr3R	18692462	18694566	VT45972
					chrX	4397068	4399193	VT56816
					chrX	16141422	16143731	VT62644
					chr2L	12686125	12688338	VT6486
					chr2L	243746	245841	VT0108
					chr2L	250756	251202	VT0112
					chr2R	11786743	11788837	VT17410
					chr2R	20631258	20631933	VT22027
					chr3L	9013475	9016012	VT27864
					chr3L	10316587	10318713	VT28541
					chr3L	12679364	12681463	VT29800
					chr3L	12681091	12683223	VT29801
					chr3L	15327292	15329842	VT31169
					chr3R	6271208	6273408	VT39461
					chr3R	6375885	6378302	VT39519
					chr3R	14200371	14202555	VT43613
					chr3R	25410816	25413006	VT49458
					chr3R	25500687	25501146	VT49508
					chrX	331368	333580	VT54832
					chrX	4902310	4904507	VT57056
					chrX	8518908	8520997	VT58859
					chrX	9608928	9611168	VT59427
					chrX	18262508	18264648	VT63750
					chr2L	12566977	12569228	VT6423
					chr2L	15435174	15437335	VT7902
					chr2L	20968762	20970889	VT10696
					chr2R	4531447	4533617	VT13666
					chr2R	13699897	13702089	VT18409
					chr2R	21127176	21129305	VT22288
					chr3L	6902982	6905123	VT26791
					chr3R	177099	179292	VT36301
					chr3R	8087694	8089952	VT40416
					chr3R	9739014	9741211	VT41291
					chr2L	8781203	8783743	VT4416
					chr3R	16154188	16154977	VT44636
					chr3R	17119676	17122302	VT45155
					chr3R	25885400	25887514	VT49717
					chrX	432778	434888	VT54887
					chrX	1934886	1936363	VT55607
					chrX	9596435	9598602	VT59420
					chrX	19789638	19791836	VT64515
					chr2R	4502548	4504339	VT13653
					chr2R	10959707	10961924	VT16989
					chr2R	12067630	12069789	VT17558
					chr2R	13690317	13692404	VT18404
					chr3L	10312943	10315161	VT28539
					chr3L	12614796	12616964	VT29765
					chr3L	12669013	12671112	VT29794
					chr2L	6499627	6501884	VT3274
					chr3L	20654640	20656767	VT33916
					chr3R	6386516	6388858	VT39525
					chr3R	6455265	6457392	VT39563
					chr3R	9745998	9748096	VT41295
					chr3R	12728190	12730298	VT42838
					chr3R	17388034	17390134	VT45290
					chr3R	25594900	25596969	VT49563
					chr3R	26670860	26673031	VT50152
					chr3R	27547940	27550042	VT50608
					chr4	646619	649157	VT51721
					chrX	4289285	4291379	VT56757
					chrX	4367445	4369621	VT56801
					chrX	4898284	4900414	VT57054
					chrX	16033330	16035465	VT62589
					chrX	17262279	17264456	VT63209
					chr2L	12643519	12645625	VT6465
					chr2L	16530693	16532975	VT8450
					chr2L	21622695	21623611	VT11039
					chr2R	2479035	2481219	VT12590
					chr2R	20624135	20626690	VT22023
					chr2L	4856216	4858416	VT2472
					chr3L	11549306	11551465	VT29213
					chr3L	17451671	17453768	VT32280
					chr3L	18624228	18626364	VT32893
					chr3R	8107791	8110047	VT40427
					chr3R	16792482	16794665	VT44985
					chr3R	17980445	17982647	VT45603
					chrX	14919134	14921234	VT62062
					chr2L	1619556	1621632	VT0811
					chr2L	1626476	1628690	VT0815
					chr2R	3204971	3207166	VT12975
					chr2R	5378040	5379753	VT14105
					chr2R	5835409	5837513	VT14345
					chr2R	9500190	9502293	VT16255
					chr2R	7606381	7608535	VT15255
					chr2R	15688795	15690914	VT19419
					chr2R	20168406	20170451	VT21794
					chr2R	20626078	20628175	VT22024
					chr2L	4283178	4285245	VT2209
					chr2R	21052926	21055534	VT22247
					chr2R	21121813	21124017	VT22285
					chr3L	380819	383010	VT23466
					chr3L	5643722	5645941	VT26140
					chr3L	5693848	5695963	VT26166
					chr3L	6862493	6864783	VT26772
					chr3L	7305715	7307818	VT27014
					chr3L	7944533	7946703	VT27316
					chr3L	13034853	13036756	VT29977
					chr3L	13627083	13629292	VT30292
					chr3L	14109855	14112060	VT30528
					chr3L	15342149	15344462	VT31174
					chr3L	15344065	15346177	VT31175
					chr3L	17437262	17439559	VT32275
					chr3R	3974579	3976795	VT38260
					chr3R	4623551	4626118	VT38607
					chr3R	4967457	4969632	VT38779
					chr3R	6273026	6275156	VT39462
					chr3R	6296013	6298228	VT39475
					chr3R	9711842	9713943	VT41277
					chr3R	10597699	10599785	VT41739
					chr3R	12617439	12619540	VT42781
					chr2L	8541347	8543373	VT4299
					chr3R	13764678	13766826	VT43389
					chr3R	15879699	15881794	VT44501
					chr3R	17300397	17302617	VT45243
					chr3R	17484013	17486123	VT45339
					chr3R	17994408	17996645	VT45611
					chr3R	17991030	17993123	VT45609
					chrX	2361911	2364056	VT55812
					chrX	4421644	4424302	VT56830
					chrX	7870793	7872939	VT58546
					chrX	9630797	9632904	VT59438
					chr2L	11794041	11794478	VT6030
					chrX	14982626	14985394	VT62088
					chrX	17654268	17656367	VT63418
					chr2L	4891315	4892162	VT2489
					chr3L	6645073	6647175	VT26663
					chr2L	5623729	5626348	VT2841
					chr3L	11242807	11245459	VT29056
					chr3L	23240019	23242320	VT35190
					chr2R	2490783	2492883	VT12597
					chr3R	18044158	18046272	VT45637
					chr3R	21454557	21456632	VT47406
					chr2L	9882294	9884401	VT5011
					chr2L	13893335	13895536	VT7083
					chr2L	16684769	16686940	VT8532
					chr2R	20288714	20290291	VT21850
					chr2L	4280575	4283186	VT2208
					chr2R	21128587	21130675	VT22289
					chr2L	5095281	5096276	VT2593
					chr3R	18028835	18030974	VT45630
					chr3R	19278920	19281043	VT46277
					chr2L	2391160	2393260	VT1208
					chr2L	20779744	20781898	VT10597
					chr2L	21886425	21888523	VT11169
					chr3L	13386143	13388229	VT30169
					chr3R	17261659	17263846	VT45223
					chr3R	26352717	26355370	VT49979
					chrX	5506181	5507548	VT57365
					chr2L	12620284	12622490	VT6453
					chr2L	17226986	17229155	VT8808
					chr2L	19770969	19773042	VT10116
					chr2L	19771967	19774161	VT10117
					chr2L	6214401	6216524	VT3137
					chr3L	18634605	18636725	VT32899
					chr3L	18833387	18835485	VT32998
					chr3R	124074	125778	VT36275
					chrX	13552702	13554836	VT61387
					chr2L	21292830	21294597	VT10859
					chr3L	2677255	2679635	VT24606
					chr3L	12590782	12592876	VT29752
					chr3R	169145	170762	VT36298
					chr3R	6443064	6445159	VT39556
					chr3R	12731673	12733811	VT42840
					chr3R	21827389	21829567	VT47606
					chrX	4294366	4296473	VT56760
					chrX	8539351	8541454	VT58869
					chrX	15751095	15751861	VT62469
					chrX	17255054	17257314	VT63205
					chr2L	12578751	12581002	VT6430
					chr2R	13813035	13815140	VT18467
					chr3L	6838201	6840374	VT26761
					chr3L	6893039	6895150	VT26785
					chr3L	15324024	15326133	VT31167
					chr2L	9811402	9813489	VT4972
					chr3R	26745778	26748019	VT50193
					chr3R	8908733	8910848	VT40850
					chr3R	12545804	12547921	VT42758
					chr3R	26759016	26761264	VT50200
					chrX	9178681	9180010	VT59212
					chr3R	18714034	18716189	VT45982
					chrX	16145111	16147210	VT62646
					chr2L	12570452	12572557	VT6425
					chr3R	27435412	27437516	VT50550
					chr2R	7458901	7461041	VT15181
					chr3L	1465732	1466667	VT24027
					chr3L	6091189	6094250	VT26385
					chr2L	5302787	5304964	VT2672
					chr3L	10330795	10332967	VT28549
					chr3L	12588917	12591236	VT29751
					chr3R	5162844	5165777	VT38884
					chr3R	9732020	9734172	VT41287
					chr3R	12542293	12544483	VT42756
					chr3R	25282120	25284324	VT49388
					chrX	4961770	4962316	VT57089
					chrX	9656942	9659092	VT59451
					chrX	17246193	17248341	VT63200
					chrX	18669145	18671350	VT63961
					chr2L	19469452	19471821	VT9978
					chr2R	7419436	7421535	VT15159
					chr2R	20997764	20999860	VT22225
					chr2R	21100221	21102308	VT22273
					chr3L	9018687	9020860	VT27867
					chr3L	14174965	14177070	VT30564
					chr3L	18334961	18337312	VT32741
					chr3R	12646484	12648595	VT42796
					chrX	17251548	17253784	VT63203
					chr2L	13872496	13874687	VT7071
					chr2L	1243832	1246124	VT0606
					chr2L	1245713	1247794	VT0607
					chr2L	1247472	1249637	VT0608
					chr2R	1703090	1705167	VT12285
					chr2L	16639956	16642097	VT8510
					chr2R	20582932	20585154	VT22005
					chr3L	552656	554858	VT23559
					chr3L	1627689	1629285	VT24098
					chr3L	2685359	2687760	VT24610
					chr3L	2746367	2748504	VT24643
					chr3L	4556103	4558255	VT25589
					chr3L	6618653	6620877	VT26647
					chr3L	8774390	8776493	VT27740
					chr3L	17450015	17452214	VT32279
					chr3L	18011488	18013601	VT32566
					chr3L	20863950	20866131	VT34023
					chr2L	6886230	6888330	VT3470
					chr3R	1337320	1339616	VT36869
					chr3R	4999542	5001748	VT38797
					chr3R	13780744	13782890	VT43398
					chr3R	17342685	17344787	VT45265
					chr3R	19266632	19268758	VT46270
					chr3R	24777914	24780056	VT49119
					chr3R	25237305	25239500	VT49363
					chr2L	10815867	10817946	VT5528
					chrX	10528490	10530654	VT59877
					chrX	12432093	12434227	VT60808
					chrX	14988999	14989564	VT62090
					chr2L	12810454	12812542	VT6540
					chr2R	4435604	4437793	VT13618
					chr2R	4940307	4942400	VT13876
					chr2R	6573526	6575627	VT14717
					chr2R	19521774	19523857	VT21459
					chr2R	20178567	20179712	VT21799
					chr3L	10161599	10163701	VT28455
					chr3L	13679636	13681794	VT30321
					chr2L	6393720	6395914	VT3228
					chr3R	13596159	13597286	VT43300
					chr3R	13759376	13761484	VT43386
					chrX	11848088	11850251	VT60510
					chr2R	13795075	13797398	VT18458
					chr2R	20133476	20135593	VT21777
					chr3L	2678682	2680809	VT24607
					chr3L	4958546	4960644	VT25794
					chr3L	13618106	13620256	VT30287
					chr3L	13636159	13638308	VT30297
					chr3L	15913387	15915495	VT31496
					chr3L	19204053	19206322	VT33193
					chr3L	20275331	20277584	VT33730
					chr3LHet	212650	214727	VT35631
					chr2L	3971824	3974038	VT2050
					chrX	8199179	8201387	VT58695
					chrX	8961560	8963759	VT59097
					chrX	18187088	18189198	VT63707
					chr2L	18035529	18037786	VT9229
					chr2R	10270452	10272576	VT16648
					chr2R	12139085	12141998	VT17589
					chr2R	16313604	16315714	VT19742
					chr2R	17453232	17455414	VT20371
					chr2R	20237225	20239380	VT21830
					chr3L	15345829	15347927	VT31176
					chr3R	7371319	7373479	VT40055
					chr3R	17964848	17966958	VT45594
					chr3R	19271881	19274058	VT46273
					chr2L	9833847	9835941	VT4984
					chrX	7869072	7871364	VT58545
					chrX	18178471	18180670	VT63702
					chr2L	20693831	20696028	VT10557
					chr2R	6257487	6259589	VT14567
					chr2R	14615808	14616740	VT18874
					chr2R	16631559	16633802	VT19920
					chr2R	20273739	20275837	VT21844
					chr2R	20277192	20279791	VT21846
					chr3L	4433938	4434738	VT25528
					chr3L	15870719	15872953	VT31473
					chr3R	2962855	2964948	VT37724
					chr3R	14280050	14282180	VT43654
					chr3R	14281818	14283952	VT43655
					chr3L	14116395	14118666	VT30532
					chr3R	18000358	18002555	VT45614
					chr3R	20289678	20291807	VT46808
					chr2L	15077404	15079591	VT7709
					chr2L	1686379	1688496	VT0845
					chr2R	1701359	1703455	VT12284
					chr2R	1764957	1767190	VT12318
					chr2R	4941835	4944082	VT13877
					chr2R	5398059	5400202	VT14117
					chr2R	9503325	9505560	VT16257
					chr2R	18349948	18352186	VT20837
					chr3L	1629263	1631736	VT24099
					chr2L	6405751	6407848	VT3234
					chr3L	19692006	19694208	VT33451
					chr3L	19774278	19776358	VT33490
					chr3L	20020757	20022022	VT33607
					chr3R	8117644	8119849	VT40433
					chr3R	12435458	12437378	VT42697
					chr3R	16742823	16745022	VT44957
					chr3R	17933816	17935889	VT45579
					chr3R	17992797	17994908	VT45610
					chr3R	20266276	20268514	VT46795
					chr3R	27426642	27427490	VT50544
					chrX	2356640	2358762	VT55809
					chrX	13708659	13710954	VT61464
					chr2L	13488430	13490756	VT6877
					chr2L	17007759	17009855	VT8692
					chr2L	17574999	17577157	VT8990
					chr2L	17576815	17578878	VT8991
					chr3L	10327286	10329400	VT28547
					chr2L	6884462	6886666	VT3469
					chrX	5304837	5307380	VT57264
					chr2R	14995220	14997350	VT19073
					chr2L	20029660	20031750	VT10252
					chr3L	4925721	4927866	VT25776
					chr3R	2028100	2030229	VT37220
					chr3R	5032678	5034939	VT38815
					chr3R	22356470	22358545	VT47884
					chrX	5368986	5371083	VT57298
					chr2L	12836874	12839028	VT6554
					chr2L	16995587	16997821	VT8685
					chr2L	1698564	1700753	VT0850
					chr2R	11482850	11485013	VT17242
					chr2R	11514634	11516733	VT17260
					chr2R	14613528	14615642	VT18873
					chr2R	18119505	18121674	VT20713
					chr3L	4376460	4378669	VT25493
					chr3L	5225787	5227907	VT25926
					chr3L	9165472	9167551	VT27941
					chr3L	19695383	19697704	VT33452
					chr3R	3225000	3227108	VT37871
					chr3R	9817294	9819434	VT41331
					chr3R	23280724	23282838	VT48356
					chrX	7909736	7911926	VT58567
					chrX	15824817	15825432	VT62508
					chrX	21324924	21327025	VT65302
					chr2L	917706	919920	VT0440
					chr2R	12260219	12262456	VT17649
					chr2R	12291798	12294045	VT17667
					chr2L	4310769	4312973	VT2225
					chr3L	3999327	4001669	VT25292
					chr3L	5218718	5220861	VT25922
					chr3L	7295431	7297606	VT27008
					chr3L	17698627	17700754	VT32408
					chr3L	18845202	18847452	VT33004
					chr3R	8384041	8386248	VT40564
					chr3R	13575448	13577542	VT43289
					chr3R	16536384	16538615	VT44845
					chr3R	22868025	22870129	VT48148
					chr3R	23272092	23274167	VT48351
					chr3R	24249053	24251294	VT48854
					chr3R	24266598	24268716	VT48864
					chr3R	25000962	25003322	VT49238
					chr3R	25004836	25007047	VT49241
					chr3R	25825824	25826931	VT49678
					chrX	5476755	5478990	VT57349
					chrX	5715938	5718062	VT57465
					chrX	8197375	8199537	VT58694
					chrX	14225029	14227228	VT61709
					chrX	19906359	19908490	VT64563
					chr2L	16007776	16009849	VT8183
					chr2L	16976380	16978531	VT8675
					chr2L	1256737	1259024	VT0613
					chr2L	2412032	2414739	VT1219
					chr2R	1723583	1725724	VT12297
					chr2R	5362334	5363827	VT14102
					chr2R	13522137	13524214	VT18316
					chr2R	13786518	13788654	VT18453
					chr2R	13837359	13839449	VT18481
					chr2R	15306824	15308912	VT19238
					chr2R	15421484	15423693	VT19297
					chr2R	15431917	15434019	VT19303
					chr2R	17320389	17322630	VT20297
					chr2R	17742492	17744675	VT20515
					chr3L	1582405	1584517	VT24081
					chr3L	1845355	1847512	VT24204
					chr3L	2734254	2736397	VT24636
					chr3L	3942796	3943697	VT25263
					chr3L	4084849	4086949	VT25342
					chr3L	4917205	4919426	VT25771
					chr3L	5695600	5697811	VT26167
					chr3L	7471960	7474056	VT27104
					chr3L	14108239	14110391	VT30527
					chr3L	14747496	14749708	VT30867
					chr3L	15881210	15883510	VT31479
					chr3L	18636383	18638469	VT32900
					chr3L	20078406	20080523	VT33641
					chr3L	22413469	22415582	VT34814
					chr3R	3089335	3091432	VT37797
					chr3R	3113144	3115349	VT37809
					chr3R	3900138	3902337	VT38223
					chr3R	6040962	6043184	VT39350
					chr3R	13163667	13165749	VT43072
					chr3R	13771877	13774045	VT43393
					chr3R	17376401	17378483	VT45283
					chr3R	18767564	18769779	VT46012
					chr3R	18900886	18903153	VT46081
					chr3R	23866937	23869041	VT48653
					chr3R	23887334	23889503	VT48665
					chr3R	25189677	25191889	VT49336
					chr3R	25198508	25200670	VT49341
					chr3R	25243282	25245429	VT49366
					chr2L	9866176	9868287	VT5002
					chrX	1553892	1556016	VT55428
					chrX	5286852	5288946	VT57255
					chrX	5288458	5290847	VT57256
					chrX	7332190	7334306	VT58271
					chrX	8218583	8220798	VT58706
					chrX	8955493	8957594	VT59093
					chrX	19866050	19868264	VT64543
					chr2L	17844487	17846628	VT9131
					chr3R	21019469	21021322	VT47178
					chrX	17473227	17473929	VT63322
					chr2L	19627960	19630119	VT10063
					chr2L	19631392	19633594	VT10065
					chr2R	1773032	1775140	VT12323
					chr2R	2779294	2781440	VT12754
					chr2R	2796892	2798992	VT12764
					chr2R	6585899	6588021	VT14724
					chr2R	6604750	6607490	VT14729
					chr2R	9527912	9530036	VT16271
					chr2R	11951559	11953895	VT17491
					chr2R	14619255	14621411	VT18876
					chr2R	16582330	16584537	VT19896
					chr2R	19371728	19373931	VT21376
					chr2R	20210439	20212527	VT21816
					chr3L	963975	966147	VT23770
					chr3L	6450774	6452847	VT26561
					chr3L	8767742	8769875	VT27736
					chr2L	5630554	5632614	VT2844
					chr3L	10431760	10433989	VT28602
					chr3L	13614444	13616758	VT30285
					chr3L	14120741	14122834	VT30534
					chr3L	19743703	19745813	VT33475
					chr3R	10247510	10249709	VT41550
					chr3R	16255979	16258141	VT44694
					chr3R	17374848	17376995	VT45282
					chr3R	18108390	18110481	VT45668
					chr3R	21895037	21897140	VT47643
					chr3R	23236641	23238788	VT48331
					chr4	125926	128120	VT51473
					chrX	2351369	2353469	VT55806
					chrX	5278816	5280965	VT57252
					chrX	16713908	16716005	VT62921
					chrX	18465585	18467881	VT63856
					chr2L	16987225	16989369	VT8681
					chr2L	455548	456979	VT0204
					chr2R	4388766	4390852	VT13592
					chr2R	4395891	4397979	VT13596
					chr2R	4424909	4426992	VT13612
					chr2R	6128321	6129273	VT14501
					chr2R	6566460	6568633	VT14713
					chr2R	13828696	13830795	VT18476
					chr2R	7945564	7947658	VT15433
					chr2R	8951657	8953820	VT15970
					chr2R	10928848	10930948	VT16971
					chr2R	12256991	12259098	VT17647
					chr2R	20792377	20793026	VT22117
					chr3L	13683161	13685417	VT30323
					chr3L	22047081	22049184	VT34628
					chr3R	2392508	2394666	VT37413
					chr3R	13310893	13313220	VT43147
					chr3R	13713370	13715672	VT43361
					chr3R	20273457	20275604	VT46799
					chr3R	23823414	23825705	VT48629
					chr3R	24806300	24808401	VT49135
					chr3R	25809173	25812080	VT49668
					chr3R	26347037	26349260	VT49976
					chr3R	27624326	27624704	VT50648
					chrX	7874230	7876400	VT58548
					chr2L	11629656	11631721	VT5948
					chrX	12283193	12285273	VT60733
					chr2L	15191711	15193802	VT7770
					chr2L	16916896	16919209	VT8644
					chr2L	16974723	16976877	VT8674
					chr2L	17251589	17253797	VT8822
					chr2L	1846360	1848492	VT0925
					chr2L	1855579	1856653	VT0930
					chr2L	19629718	19631896	VT10064
					chr2R	4218690	4220960	VT13504
					chr2R	4235858	4237960	VT13513
					chr2R	5113249	5115359	VT13972
					chr2R	5330923	5331661	VT14087
					chr2R	14958260	14960471	VT19054
					chr2R	16404008	16406214	VT19792
					chr2R	16595333	16597545	VT19903
					chr2R	17900465	17902668	VT20600
					chr2R	18292892	18294986	VT20803
					chr2R	19356021	19358195	VT21368
					chr2L	4745242	4747368	VT2413
					chr3L	9543838	9546011	VT28142
					chr3R	280913	283021	VT36349
					chr3R	3126799	3127534	VT37817
					chr3R	18903695	18905782	VT46083
					chr3R	19238256	19240809	VT46254
					chr3R	25245032	25247161	VT49367
					chr3R	26849207	26851298	VT50246
					chrX	350711	352807	VT54843
					chrX	5277316	5279494	VT57251
					chr2L	15944073	15946172	VT8149
					chr2L	16071235	16073444	VT8218
					chr2L	16081607	16083801	VT8223
					chr2L	17545430	17547537	VT8974
					chr2L	1395876	1398008	VT0688
					chr2R	1713349	1715465	VT12291
					chr2L	16651932	16654088	VT8517
					chr2R	20782764	20784914	VT22113
					chr3L	987320	988910	VT23783
					chr3L	4944421	4946549	VT25786
					chr3L	9917201	9919329	VT28328
					chr3L	10253266	10255414	VT28507
					chr3L	10779531	10781748	VT28800
					chr3L	12298671	12300767	VT29587
					chr3L	13237917	13240020	VT30091
					chr3L	13783641	13785728	VT30379
					chr3L	15655941	15658071	VT31353
					chr3L	19269683	19271860	VT33229
					chr3L	19777670	19779837	VT33492
					chr2L	6813025	6815128	VT3436
					chr3L	22102258	22104528	VT34654
					chr3R	4197567	4199714	VT38385
					chr3R	4711834	4714017	VT38652
					chr3R	6819270	6821384	VT39760
					chr3R	6824538	6826702	VT39763
					chr3R	7335090	7337203	VT40034
					chr3R	7979357	7981521	VT40358
					chr3R	8661864	8664087	VT40714
					chr3R	10435259	10437456	VT41655
					chr3R	13167055	13169130	VT43074
					chr3R	14667703	14669915	VT43859
					chr3R	15558297	15560424	VT44330
					chr3R	19911106	19913219	VT46618
					chr3R	20335174	20336739	VT46832
					chr3R	23252919	23255247	VT48340
					chr3R	26919591	26921697	VT50278
					chrX	14235572	14237713	VT61715
					chrX	14649530	14651677	VT61933
					chrX	16371118	16373254	VT62748
					chr2L	12833340	12835553	VT6552
					chr2L	14048778	14050979	VT7165
					chr2L	17248090	17250242	VT8820
					chr2L	766890	769060	VT0360
					chr2L	963184	965360	VT0465
					chr2L	1242108	1244308	VT0605
					chr2L	1249212	1251375	VT0609
					chr2L	1251071	1253252	VT0610
					chr2L	1252807	1254924	VT0611
					chr2L	1265798	1267882	VT0618
					chr2L	4474947	4477043	VT2311
					chr3L	10440919	10443170	VT28607
					chr3L	11222684	11224765	VT29044
					chr3L	19709856	19710940	VT33458
					chr3R	8762187	8764309	VT40768
					chr3R	9060377	9062600	VT40926
					chr3R	13168734	13170838	VT43075
					chr3R	16173693	16175852	VT44648
					chr3R	17921551	17923650	VT45572
					chr3R	19409693	19411806	VT46347
					chr3R	19797035	19799196	VT46560
					chr3R	23860342	23862457	VT48649
					chr3R	25196738	25198875	VT49340
					chr3R	25780789	25782962	VT49652
					chr2L	10072457	10074667	VT5102
[truncated: 972 more rows]
