# Supplementary material for: Uncoupling evolutionary changes in DNA sequence, transcription factor occupancy and enhancer activity
Source: eLife. 2017 Aug 9;6:e28440. doi: 10.7554/eLife.28440 (PMC5550276; doi:10.7554/eLife.28440)
Supplement: Supplementary file 8. — Pearson correlation coefficient (PCC) between ChIP scores and STAP scores for each TF- and stage-specific model reported. DOI: http://dx.doi.org/10.7554/eLife.28440.020 [file elife-28440-supp8.xlsx]

## Sheet: Supplementary file 8
Data set	PCC	Data set	PCC
Dmel_Twi_TP1	0.48	Dvir_Twi_TP1	0.36
Dmel_Twi_TP2	0.53	Dvir_Twi_TP2	0.53
Dmel_Twi_TP3	0.56	Dvir_Twi_TP3	0.39
Dmel_Tin_TP2	0.58	Dvir_Tin_TP2	0.56
Dmel_Tin_TP3	0.56	Dvir_Tin_TP3	0.62
Dmel_Mef2_TP1	0.48	Dvir_Mef2_TP1	0.11
Dmel_Mef2_TP2	0.42	Dvir_Mef2_TP2	0.32
Dmel_Mef2_TP3	0.37	Dvir_Mef2_TP3	0.43
Dmel_Mef2_TP4	0.62	Dvir_Mef2_TP4	0.6
Dmel_Mef2_TP5	0.59	Dvir_Mef2_TP5	0.6
Dmel_Bap_TP3	0.37	Dvir_Bap_TP3	0.53
Dmel_Bin_TP3	0.63	Dvir_Bin_TP3	0.59
Dmel_Bin_TP4	0.58	Dvir_Bin_TP4	0.59
Dmel_Bin_TP5	0.59	Dvir_Bin_TP5	0.56
