# Supplementary material for: Uncoupling evolutionary changes in DNA sequence, transcription factor occupancy and enhancer activity
Source: eLife. 2017 Aug 9;6:e28440. doi: 10.7554/eLife.28440 (PMC5550276; doi:10.7554/eLife.28440)
Supplement: Supplementary file 9. — DOI: http://dx.doi.org/10.7554/eLife.28440.021 [file elife-28440-supp9.xlsx]

## Sheet: Supplementary file 9
Correlations between ΔChIP and ΔSTAP for orthologous CRM pairs and for each corresponding TF and condition
TF_Time point	Correlation	P-value	#CRMs
	(ΔChIP, ΔSTAP)	(Benjamini Hochberg corrected )
Twi_TP1	0.43	1.85e-05	104
Twi_TP2	0.22	0.0189	130
Twi_TP3	0.35	0.000423	113
Tin_TP2	0.21	0.00666	182
Tin_TP3	0.35	0.000541	101
Mef2_TP1	0.11	0.523	36
Mef2_TP2	0.25	0.0213	91
Mef2_TP3	0.09	0.393	102
Mef2_TP4	0.51	8.75e-07	96
Mef2_TP5	0.45	8.75e-07	126
Bap_TP3	0.29	0.0516	48
Bin_TP3	0.44	1.53e-06	122
Bin_TP4	0.39	0.000474	84
Bin_TP5	0.42	1.53e-06	137
