# Supplementary material for: Uncoupling evolutionary changes in DNA sequence, transcription factor occupancy and enhancer activity
Source: eLife. 2017 Aug 9;6:e28440. doi: 10.7554/eLife.28440 (PMC5550276; doi:10.7554/eLife.28440)
Supplement: Supplementary file 10. — DOI: http://dx.doi.org/10.7554/eLife.28440.022 [file elife-28440-supp10.xlsx]

## Sheet: Supplementary file 10
D. mel CRM ID	D. vir CRM ID	D. mel Chr	D. mel CRM Start	D. mel CRM End	D. vir Chr	D. vir CRM Start	D. vir CRM End	D. mel prediction (Tissue)	D. mel prediction (Specificity)	D. mel annotation (Mesoderm)	D. vir annotation (Mesoderm)	Jaccard Index	Conserved peaks number	Union peaks number	D. mel annotation (Other)	D. vir annotation (Other)
3215	10323	chr3R	22974526	22975342	scaffold_13047	9849124	9849340	SM	0.986	SM	SM	0.364	4	11	head, esophagus	head, ect. dots
1560	2469	chr3R	704389	704778	scaffold_12855	8472136	8472351	VM	0.983	VM	VM	0	0	7
6087	459	chr2L	14527451	14527987	scaffold_12723	2651160	2651786	VM	0.988	VM	VM	0.375	3	8	Head	Head
3330	1344	chr3R	25284587	25284949	scaffold_12822	2677258	2678050	VM	0.988	-	-	0.375	3	8		Hindgut, ectoderm, anal plate
4682	12291	chr3L	16067729	16068066	scaffold_13049	9255474	9255716	SM_VM	0.993	Meso	Meso, SM, VM	0.2	1	5	lVM, ectoderm, pharynx	lVM
4725	12156	chr3L	16760235	16760585	scaffold_13049	8422950	8423171	SM	0.997	SM	SM	0.333	2	6	lVM, midline	lVM, neuroectoderm
3027	11115	chr3R	19698591	19699194	scaffold_13047	18345014	18345307	SM	0.997	SM, VM	SM, VM	0.444	4	9	head	head, epidermis
												0.268
