# Supplementary material for: Uncoupling evolutionary changes in DNA sequence, transcription factor occupancy and enhancer activity
Source: eLife. 2017 Aug 9;6:e28440. doi: 10.7554/eLife.28440 (PMC5550276; doi:10.7554/eLife.28440)
Supplement: Supplementary file 11. — DOI: http://dx.doi.org/10.7554/eLife.28440.023 [file elife-28440-supp11.xlsx]

## Sheet: Supplementary file 11
ID	Species	CRM	Oligo Name	Seq	Seq plus RS (FW-AscI, REV-NotI)
1	Dmel	388	Dmel_388_FWD	TCACAGTGGCTATTGCAAGCT	ATAGGCGCGCCTCACAGTGGCTATTGCAAGCT
			Dmel_388_REV	TCCCAAAGTAACTTATTTAGACATTTCAG	ATAGCGGCCGCTCCCAAAGTAACTTATTTAGACATTTCAG
2	Dmel	4682	Dmel_4682_FWD	TGTATCGCGTGGGCGGAGGA	ATAGGCGCGCCTGTATCGCGTGGGCGGAGGA
			Dmel_4682_REV	TCACGAATATGGACAGCTGTCATTCA	ATAGCGGCCGCTCACGAATATGGACAGCTGTCATTCA
3	Dmel	5017	Dmel_5017_FWD	CAATCAACCATCGCCAACAATT	ATAGGCGCGCCCAATCAACCATCGCCAACAATT
			Dmel_5017_REV	ACAAGGGTTCTGCGGCGCTC	ATAGCGGCCGCACAAGGGTTCTGCGGCGCTC
4	Dmel	3215	Dmel_3215_FWD	GCCATGAAATACCCGCAAACTCGA	ATAGGCGCGCCGCCATGAAATACCCGCAAACTCGA
			Dmel_3215_REV	CTGTTCCACTCGCAGCGGGG	ATAGCGGCCGCCTGTTCCACTCGCAGCGGGG
5	Dmel	6176	Dmel_6176_FWD	AAGCAAAATGGTGAAAATAAAAACATACA	ATAGGCGCGCCAAGCAAAATGGTGAAAATAAAAACATACA
			Dmel_6176_REV	AGGCGAGTCAACAGCTTGGCT	ATAGCGGCCGCAGGCGAGTCAACAGCTTGGCT
6	Dmel	4575	Dmel_4575_FWD	AGATGGGAAGTGATCTGTGCGT	ATAGGCGCGCCAGATGGGAAGTGATCTGTGCGT
			Dmel_4575_REV	AGCACTTTGCTTTGGAATAATGGA	ATAGCGGCCGCAGCACTTTGCTTTGGAATAATGGA
7	Dmel	1560	Dmel_1560_FWD	GCAGGGGAATGGGGGACGGA	ATAGGCGCGCCGCAGGGGAATGGGGGACGGA
			Dmel_1560_REV	GCGTCCACGTTTCGAGGGATCC	ATAGCGGCCGCGCGTCCACGTTTCGAGGGATCC
8	Dmel	3288	Dmel_3288_FWD	ACACCACACAACAGAAGAGCAGCA	ATAGGCGCGCCACACCACACAACAGAAGAGCAGCA
			Dmel_3288_REV	ACAGACCAAACTTCAAGCGTCTGGC	ATAGCGGCCGCACAGACCAAACTTCAAGCGTCTGGC
9	Dmel	5251	Dmel_5251_FWD	GGAAATCCCCGCCCAGAGCG	ATAGGCGCGCCGGAAATCCCCGCCCAGAGCG
			Dmel_5251_REV	GGCAGGGGAATGAGTTTGCTCGA	ATAGCGGCCGCGGCAGGGGAATGAGTTTGCTCGA
10	Dvir	12291	Dvir_12291_FWD	CCTGTGCGAGCATATGATAGGGT	ATAGGCGCGCCCCTGTGCGAGCATATGATAGGGT
			Dvir_12291_REV	TGTGGTTTTTCTTCTTCTTTGGCA	ATAGCGGCCGCTGTGGTTTTTCTTCTTCTTTGGCA
11	Dvir	4357	Dvir_4357_FWD	CGCAAGCGCTCGGAAAAGCG	ATAGGCGCGCCCGCAAGCGCTCGGAAAAGCG
			Dvir_4357_REV	GCTGAAATCTCCAGTTCTTTACAGTCA	ATAGCGGCCGCGCTGAAATCTCCAGTTCTTTACAGTCA
12	Dvir	1793	Dvir_1793_FWD	AGCGCCAGTTGGCCGTCATT	ATAGGCGCGCCAGCGCCAGTTGGCCGTCATT
			Dvir_1793_REV	ACGAGCAGCAACACAAATGAAGCA	ATAGCGGCCGACGAGCAGCAACACAAATGAAGCA
13	Dvir	14133	Dvir_14133_FWD	GTCTTCGGTACCGCTGGCCA	ATAGGCGCGCCGTCTTCGGTACCGCTGGCCA
			Dvir_14133_REV	GTGTGTGTGTGCGTGCGTCG	ATAGCGGCCGCGTGTGTGTGTGCGTGCGTCG
14	Dvir	2469	Dvir_2469_FWD	TCGTCTCCAAACCGATGGAA	ATAGGCGCGCCTCGTCTCCAAACCGATGGAA
			Dvir_2469_REV	TCGTTTGTTGGCCTGGCCCG	ATAGCGGCCGCTCGTTTGTTGGCCTGGCCCG
15	Dvir	12855	Dvir_12855_FWD	TGTTTACAAGCGATTAGCAGCCT	ATAGGCGCGCCTGTTTACAAGCGATTAGCAGCCT
			Dvir_12855_REV	TCCCTGTTGAGCACCCTACACT	ATAGCGGCCGCTCCCTGTTGAGCACCCTACACT
16	Dvir	13100	Dvir_13100_FWD	GTCGTCGACTGCGCTCTCCG	ATAGGCGCGCCGTCGTCGACTGCGCTCTCCG
			Dvir_13100_REV	TGTGCCATTTTTCGCAGCAAACCA	ATAGCGGCCGCTGTGCCATTTTTCGCAGCAAACCA
17	Dvir	10323	Dvir_10323_FWD	ACCTCGAATTGGCGAGGTCACA	ATAGGCGCGCCACCTCGAATTGGCGAGGTCACA
			Dvir_10323_REV	TGTTGTTTTGCCAGGCAGCTCA	ATAGCGGCCGCTGTTGTTTTGCCAGGCAGCTCA
18	Dvir	6640	Dvir_6640_FWD	CCCAGTCTGAGGGCAGGGCT	ATAGGCGCGCCCCCAGTCTGAGGGCAGGGCT
			Dvir_6640_REV	AGCGAAACGAGGTCCTTTTGCA	ATAGCGGCCGCAGCGAAACGAGGTCCTTTTGCA
19	Dmel	3027	Dmel_3027_FWD	ACCCACCACTCCAGAGGGCA	ATAGGCGCGCCACCCACCACTCCAGAGGGCA
			Dmel_3027_REV	TGGCTGTTGCGCTTGCAGGT	ATAGCGGCCGCTGGCTGTTGCGCTTGCAGGT
20	Dmel	6087	Dmel_6087_FWD	TGACCGAGTCCAGACGTGGCA	ATAGGCGCGCCTGACCGAGTCCAGACGTGGCA
			Dmel_6087_REV	TGCTCATTTCAAAACCGAAAATACTCA	ATAGCGGCCGCTGCTCATTTCAAAACCGAAAATACTCA
21	Dmel	3330	Dmel_3330_FWD	AGTGCACTGACCTTAGCCCA	ATAGGCGCGCCAGTGCACTGACCTTAGCCCA
			Dmel_3330_REV	TTCTCTAGAGCGGCGTTCCT	ATAGCGGCCGCTTCTCTAGAGCGGCGTTCCT
22	Dmel	4725	Dmel_4725_FWD	TGGCGTCTCGAAAAACATTTCATTCCG	ATAGGCGCGCCTGGCGTCTCGAAAAACATTTCATTCCG
			Dmel_4725_REV	TGTTGCGTCAGCGTGGCATCT	ATAGCGGCCGCTGTTGCGTCAGCGTGGCATCT
23	Dmel	199	Dmel_199_FWD	GAGATGAGAGCTATCGCCGGCACG	ATAGGCGCGCCGAGATGAGAGCTATCGCCGGCACG
			Dmel_199_REV	CTCCGCGGCCACAGCTTCG	ATAGCGGCCGCCTCCGCGGCCACAGCTTCG
24	Dvir	459	Dvir_459_FWD	CGGGCGGGCTGCAAATGTTT	ATAGGCGCGCCCGGGCGGGCTGCAAATGTTT
			Dvir_459_REV	ACCTTCGTTTGAGCGTTTGGGA	ATAGCGGCCGCACCTTCGTTTGAGCGTTTGGGA
25	Dvir	11115	Dvir_11115_FWD	ACAGAGCAGCGGCAACACCA	ATAGGCGCGCCACAGAGCAGCGGCAACACCA
			Dvir_11115_REV	CGAGTTGACGCGTCGAGGCA	ATAGCGGCCGCCGAGTTGACGCGTCGAGGCA
26	Dvir	3562	Dvir_3562_FWD	CAATGTTGCTGCTGCCGCCG	ATAGGCGCGCCCAATGTTGCTGCTGCCGCCG
			Dvir_3562_REV	TGTGCCGTAGCTTGGTCGGT	ATAGCGGCCGCTGTGCCGTAGCTTGGTCGGT
27	Dvir	1344	Dvir_1344_FWD	TTTGCCGTGCATGCGCATCT	ATAGGCGCGCCTTTGCCGTGCATGCGCATCT
			Dvir_1344_REV	GCTGCCCCATGCTGCAAACG	ATAGCGGCCGCGCTGCCCCATGCTGCAAACG
28	Dvir	12156	Dvir_12156_FWD	AAATATGCCCAGCAGCCCTT	ATAGGCGCGCCAAATATGCCCAGCAGCCCTT
			Dvir_12156_REV	TCTTCAGTTTTTTGTTTTTTCCTCCAGCTGTCAGG	ATAGCGGCCGCTCTTCAGTTTTTTGTTTTTTCCTCCAGCTGTCAGG
