# Supplementary material for: Uncoupling evolutionary changes in DNA sequence, transcription factor occupancy and enhancer activity
Source: eLife. 2017 Aug 9;6:e28440. doi: 10.7554/eLife.28440 (PMC5550276; doi:10.7554/eLife.28440)
Supplement: Supplementary file 12. — DOI: http://dx.doi.org/10.7554/eLife.28440.024 [file elife-28440-supp12.xlsx]

## Sheet: Supplementary file 12
D. virilis ChIP qPCR primers used
Name	Sequence	Vendor	Comments
Dvir_osk3_fwd	CGCATTATACTCCTAATTGTCTTCAT	MWG	negative target for Dvir ChIP
Dvir_osk3_rev	GGAAACGGTGAAGCAACG	MWG	negative target for Dvir ChIP
Dvir_act_fwd-B	TGCTCGCTCATGGATATCTG	MWG	positive target for Dvir Mef2
Dvir_act_rev-B	ATGCCGAACTGCTTTGTTG	MWG	positive target for Dvir Mef2
Dvir_Actin-N-Fwd	CCTGCGATGCCAAACTCC	MWG	positive target for Dvir Mef2 (late stages)
Dvir_Actin-N-Rev	CCCAACGACCATGTACTGAG	MWG	positive target for Dvir Mef2 (late stages)
Dvir_tinB_fwd	CCTGGCCAACATATGTGATTC	MWG	positive target for Dvir Twist
Dvir_tinB_rev	CATTAAGAGGACGCCACAGG	MWG	positive target for Dvir Twist
Dvir_pnrC_fwd	GCGGATTACTTTCACGCAGA	MWG	positive target for Dvir Tinman
Dvir_pnrC_rev	GCGATCGAAACACACGAAAT	MWG	positive target for Dvir Tinman
Dvir_Bin-macs615-F	AGAAACGCAAGGGAGAAACA	MWG	positive target for Dvir Biniou and Bagpipe
Dvir_Bin-macs615-R	GAACCGAATCGAGCTGAGAG	MWG	positive target for Dvir Biniou and Bagpipe
